# Supplementary material for: A candidate sex determination locus in amphibians which evolved by structural variation between X- and Y-chromosomes
Source: Nat Commun. 2024 Jun 5;15:4781. doi: 10.1038/s41467-024-49025-2 (PMC11153619; doi:10.1038/s41467-024-49025-2)
Supplement: Supplementary file 5 — Supplementary Data 1–9 [file 41467_2024_49025_MOESM5_ESM.zip]

Archive with 22 entries (21 files):
- BvSex_SupplData/
- __MACOSX/._BvSex_SupplData
- BvSex_SupplData/SupplData_8_i-enhancer-ncRNA-region+quadruplex.xlsx
- __MACOSX/BvSex_SupplData/._SupplData_8_i-enhancer-ncRNA-region+quadruplex.xlsx
- BvSex_SupplData/SupplData_2_BUFO-scf1-POOLSEQ.xlsx
- __MACOSX/BvSex_SupplData/._SupplData_2_BUFO-scf1-POOLSEQ.xlsx
- BvSex_SupplData/SupplData_4_Only2nTaxa_Enrichment-region-coverage-stats_corrected.xls
- __MACOSX/BvSex_SupplData/._SupplData_4_Only2nTaxa_Enrichment-region-coverage-stats_corrected.xls
- BvSex_SupplData/.DS_Store
- __MACOSX/BvSex_SupplData/._.DS_Store
- BvSex_SupplData/SupplData_5_SNP_29Sept2023.xlsx
- __MACOSX/BvSex_SupplData/._SupplData_5_SNP_29Sept2023.xlsx
- BvSex_SupplData/SupplData9_splice_junction_BodL1.csv
- __MACOSX/BvSex_SupplData/._SupplData9_splice_junction_BodL1.csv
- BvSex_SupplData/SupplData_6_female-male-assembly-comparison.pdf
- __MACOSX/BvSex_SupplData/._SupplData_6_female-male-assembly-comparison.pdf
- BvSex_SupplData/SupplData_3.pdf
- __MACOSX/BvSex_SupplData/._SupplData_3.pdf
- BvSex_SupplData/SupplData_1_Bviridis_PoolSexSamples.xlsx
- __MACOSX/BvSex_SupplData/._SupplData_1_Bviridis_PoolSexSamples.xlsx
- BvSex_SupplData/SupplData7_ExpressionUsualSuspects_27Sept2023.pdf
- __MACOSX/BvSex_SupplData/._SupplData7_ExpressionUsualSuspects_27Sept2023.pdf
