# Supplementary material for: A candidate sex determination locus in amphibians which evolved by structural variation between X- and Y-chromosomes
Source: Nat Commun. 2024 Jun 5;15:4781. doi: 10.1038/s41467-024-49025-2 (PMC11153619; doi:10.1038/s41467-024-49025-2)
Supplement: Supplementary file 5 — Supplementary Data 1–9 [file 41467_2024_49025_MOESM5_ESM.zip › BvSex_SupplData/SupplData_5_SNP_29Sept2023.xlsx]

## Sheet: All_enrichment_snp
		sex	F	F	F	M	M	M	M	M	F	F	F	F	F	M	M	M	M	F	F	F	M	M	M	M	F	F	F	F	F	M	M	M	M	F	F	F	F	F	M	M	M	M
		Taxon abbreviation	Bba	Bba	Bba	Bba	Bba	Bba	Bba	Bba	Bsh	Bsh	Bsh	Bsh	Bsh	Bsh	Bsh	Bsh	Bsh	Bsi	Bsi	Bsi	Bsi	Bsi	Bsi	Bsi	Btu	Btu	Btu	Btu	Btu	Btu	Btu	Btu	Btu	BvG	BvG	BvG	BvG	BvG	BvG	BvG	BvG	BvG
AA exchange in B. viridis	#CHROM	POS	BbalSi337F	BbalSi39F	BbalSi41F	BbalSi105M	BbalSi106M	BbalSi12M	BbalSi13M	BbalSi336M	BshaSz16aF	BshaSz24F	BshaSz26F	BshaSz28F	BshaSz31F	BshaSz12M	BshaSz13M	BshaSz29M	BshaSz30M	BsicSi113F	BsicSi135F	BsicSi142F	BsicSi213M	BsicSi214M	BsicSi218M	BsicSi334M	BturaKy111F	BturaKy11F	BturaKy15F	BturaKy3F	BturaKy9F	BturaKy12M	BturaKy13M	BturaKy23M	BturaKy21M	BvGR053F	BvGR073F	BvGR103F	BvGR131F	BvGRO93F	BvGR057M	BvGR067M	BvGR094M	BvGR96bM
	scf1	324181734	NA	NA	NA	NA	NA	NA	1	NA	NA	NA	NA	NA	NA	NA	NA	NA	NA	NA	NA	NA	NA	NA	NA	1	1	NA	NA	NA	NA	NA	1	NA	NA	NA	NA	1	NA	NA	NA	NA	NA	1
	scf1	324181746	1	0.988889	1	1	1	1	1	1	1	1	1	1	NA	1	1	1	1	1	0.994253	0.992424	1	1	1	0.993289	1	1	1	0.99	1	1	0.996094	1	0.995	1	1	1	1	1	1	1	1	1
	scf1	324181751	1	1	1	1	1	1	1	1	1	1	1	1	NA	1	1	1	1	1	1	1	1	1	1	0.993289	1	1	1	1	1	1	1	1	1	1	1	1	1	0.988506	1	1	1	1
	scf1	324181766	1	0.988889	1	1	1	1	1	1	1	1	1	1	NA	1	1	1	1	1	1	1	1	1	1	1	1	1	1	1	1	1	1	1	1	1	0.992958	1	1	1	1	1	1	1
	scf1	324181771	1	1	1	0.992424	1	1	1	0.991667	0	0	0	0	NA	0	0	0	0	1	1	1	1	1	1	1	1	1	1	1	1	1	1	1	1	1	1	1	1	1	1	1	1	1
	scf1	324181778	1	0.983146	0.988095	0.98855	0.982659	0.984293	0.983806	0.987342	1	1	1	1	NA	1	1	1	1	0.482955	0.498551	0.480159	0.493151	0.484694	0.488	0.494845	0.487437	0.494118	0.497561	0.492386	0.492647	0.493562	0.492126	0.490876	0.494949	0.995434	1	0.986842	0.973333	0.988506	1	0.993902	1	1
	scf1	324181789	0	0	0	0	0	0	0	0	1	1	1	1	NA	1	1	1	1	1	1	1	1	1	1	1	1	1	1	1	1	1	1	1	1	1	1	1	1	1	1	1	1	1
	scf1	324181794	1	1	1	1	1	1	1	1	1	1	1	1	NA	1	1	1	1	1	0.994253	1	1	1	1	1	1	1	1	1	1	1	1	1	1	1	1	1	1	1	1	1	1	1
	scf1	324181814	1	1	1	1	1	1	1	1	1	1	1	1	NA	1	1	1	1	1	1	1	1	1	1	0.993243	0	0	0	0	0	0	0	0	0	1	1	1	1	1	1	1	1	1
	scf1	324181826	1	1	1	1	1	1	1	1	1	1	1	1	NA	1	1	1	1	1	1	1	0.986486	0.99	1	1	1	1	1	1	1	1	1	1	1	1	1	1	1	1	1	1	1	1
	scf1	324181832	1	1	1	1	1	0.989583	1	1	1	1	1	1	NA	1	1	1	1	1	0.99422	1	1	1	1	0.993289	1	1	0.990196	1	1	1	1	1	1	1	1	1	1	1	1	1	1	1
	scf1	324181837	1	1	1	1	1	1	1	1	1	1	1	1	NA	1	1	1	1	1	0.99422	0.984615	1	1	1	1	1	1	1	1	1	1	1	1	1	1	1	0.993506	1	1	1	1	1	1
	scf1	324181838	1	1	0.988506	1	1	1	1	1	1	1	1	1	NA	1	1	1	1	1	1	1	1	1	1	1	1	1	1	1	1	1	0.996139	1	1	0.990909	0.992958	1	1	1	1	1	1	1
	scf1	324181839	1	1	1	1	1	1	1	1	1	1	1	1	NA	1	1	1	NA	0.511111	0	1	0.972973	0.97	0.969231	0.533784	1	1	1	1	1	1	1	1	1	1	1	1	1	1	1	1	1	0.933333
	scf1	324181855	1	1	1	1	1	1	1	1	1	1	1	1	NA	1	1	1	1	1	1	1	1	1	1	1	1	1	1	1	1	1	1	1	1	0.990909	1	0.993506	1	1	0.981481	1	0.96	1
	scf1	324181865	1	1	1	1	1	0.989691	1	1	1	1	1	1	NA	1	1	1	1	0.494505	1	0	0.027027	0.029703	0.0307692	0.463087	1	1	1	1	1	1	1	1	1	1	1	1	1	1	1	1	1	1
	scf1	324181866	1	1	1	1	1	1	0.991935	1	1	1	1	1	NA	1	1	1	1	1	1	1	1	1	1	1	1	1	1	1	1	1	1	1	1	1	1	0.993506	1	1	1	1	1	1
	scf1	324181882	1	1	1	1	1	1	1	1	1	1	1	1	NA	1	1	1	1	1	1	1	1	1	1	1	1	1	1	1	1	1	1	1	1	1	1	1	1	1	1	1	1	1
	scf1	324181886	1	1	1	1	1	1	0.991935	1	1	1	1	1	NA	1	1	0.875	1	0.5	0	1	1	1	1	0.527397	1	1	1	1	1	1	1	1	1	0.990909	1	1	1	1	1	1	0.96	1
	scf1	324181923	1	1	1	1	1	1	1	1	1	1	1	1	NA	1	1	1	NA	0.988764	1	1	1	1	1	1	1	1	1	1	1	1	1	1	1	1	1	1	1	1	1	1	1	1
	scf1	324181937	0	0	0	0	0	0	0	0	0	0	0	0	NA	0	0	0	0	0	0	0	0	0	0	0	0	0	0	0	0	0	0	0	0	0.990909	1	1	1	1	1	1	1	1
	scf1	324181938	0	0	0	0	0	0	0	0	0	0	0	0	NA	0	0	0	0	0	0	0	0	0	0	0	0	0	0	0	0	0	0	0	0	1	1	1	1	1	1	1	1	1
	scf1	324181941	1	1	1	1	1	1	1	1	1	1	1	1	NA	1	1	1	1	1	1	1	1	1	1	1	1	1	1	1	1	1	1	1	1	1	1	1	1	1	1	1	1	1
	scf1	324181960	1	1	1	1	1	1	1	1	0	0	0	0	NA	0	0	0	0	1	1	1	1	1	1	0.993243	1	1	1	1	1	1	1	1	1	1	1	1	1	1	0.990291	1	1	1
	scf1	324181965	1	1	1	1	1	1	1	1	0	0	0	0	NA	0	0	0.142857	0	1	1	1	1	1	1	1	1	1	1	1	1	1	1	1	1	1	0.995434	1	1	1	1	1	1	1
	scf1	324181970	1	1	1	1	1	1	NA	1	1	1	1	1	NA	1	1	1	1	NA	1	1	0	0.25	0.666667	1	1	1	1	1	NA	1	1	1	1	1	1	1	1	1	1	1	1	1
	scf1	324181973	1	0.5	0.666667	0	1	1	NA	1	0	0	0	0	NA	0	0	0	0	NA	1	0	0	0.25	0.333333	1	1	1	0.8	0.75	NA	0.333333	0.333333	0.333333	0.5	1	1	0.551724	1	0.552239	1	1	1	1
	scf1	324181983	NA	1	NA	1	NA	NA	NA	NA	1	1	1	1	NA	1	1	1	NA	NA	NA	1	1	1	1	NA	NA	NA	NA	NA	NA	1	1	1	1	1	1	1	1	1	1	1	1	1
	scf1	324181984	NA	1	NA	1	NA	NA	NA	NA	1	1	1	1	NA	1	1	1	NA	NA	NA	1	1	1	1	NA	NA	NA	1	NA	NA	1	1	1	1	1	1	1	1	1	1	1	1	0.961538
	scf1	324181996	NA	0	NA	NA	NA	NA	NA	NA	NA	1	1	NA	NA	1	1	1	NA	NA	NA	1	NA	1	NA	1	NA	NA	NA	NA	NA	1	1	1	NA	1	1	1	1	1	1	1	1	1
	scf1	324182002	NA	1	NA	NA	NA	NA	NA	NA	1	1	1	NA	NA	1	1	1	NA	NA	NA	1	1	1	NA	1	NA	NA	NA	NA	NA	1	1	1	NA	1	1	1	1	1	0.980392	1	1	1
	scf1	324182024	NA	1	NA	NA	NA	NA	NA	NA	1	1	1	NA	NA	1	1	1	NA	NA	NA	1	1	1	NA	1	NA	NA	NA	NA	NA	NA	1	NA	NA	1	1	1	1	1	1	1	1	1
	scf1	324182029	NA	1	NA	NA	NA	NA	NA	NA	1	1	1	NA	NA	1	1	1	NA	NA	NA	0	0	0	NA	0	NA	NA	NA	NA	NA	NA	1	NA	NA	1	1	1	1	1	1	1	1	1
	scf1	324182051	NA	1	NA	NA	NA	NA	NA	NA	1	1	1	NA	NA	1	1	1	NA	NA	NA	1	1	1	NA	1	NA	NA	NA	NA	NA	NA	1	NA	NA	1	1	1	1	1	1	1	1	1
	scf1	324182076	NA	1	NA	NA	NA	NA	NA	NA	1	1	1	NA	NA	1	1	1	NA	NA	NA	1	1	1	NA	1	NA	NA	NA	NA	NA	NA	1	NA	NA	1	1	1	1	1	0.98	1	1	1
	scf1	324182081	NA	1	NA	NA	NA	NA	NA	NA	1	1	1	NA	NA	1	1	1	NA	NA	NA	1	1	1	NA	1	NA	NA	NA	NA	NA	NA	1	NA	NA	0.982143	1	1	1	1	1	1	1	1
	scf1	324182082	NA	1	NA	NA	NA	NA	NA	NA	1	1	1	NA	NA	1	1	1	NA	NA	NA	1	1	1	NA	NA	NA	NA	NA	NA	NA	NA	1	NA	NA	1	1	1	1	1	1	1	1	1
	scf1	324182100	NA	0.5	NA	0	NA	0.666667	1	1	0.25	0	0.5	0.375	NA	0.2	0.333333	0.285714	1	1	1	0.666667	0.5	0.5	0.5	0.75	NA	1	0	0.5	1	0.8	0.166667	0.8	0	1	1	0.987952	1	1	1	1	1	1
	scf1	324182173	1	1	1	1	1	1	1	1	1	1	1	1	1	1	1	1	1	1	1	1	1	1	1	1	1	1	1	1	1	1	1	0.994595	1	1	1	1	1	1	1	1	1	1
	scf1	324182195	1	1	1	1	1	1	1	1	1	1	1	1	1	1	1	1	1	1	1	1	1	1	1	1	1	0.987013	1	1	0.986111	1	1	1	1	1	0.985915	1	1	1	1	1	1	1
	scf1	324182210	1	1	1	1	1	1	1	1	1	1	1	1	1	1	1	1	1	1	1	1	1	1	1	1	1	1	1	1	1	1	1	1	1	1	1	1	1	1	1	1	1	1
	scf1	324182222	1	1	1	1	1	1	1	1	1	1	1	1	1	1	1	1	1	1	1	1	1	1	1	1	1	1	1	1	1	1	1	1	1	1	1	1	1	1	1	1	1	1
	scf1	324182230	1	1	1	1	1	1	1	1	1	1	1	1	1	1	1	1	1	1	1	1	1	1	1	1	1	1	1	1	1	1	1	1	1	1	1	1	1	1	1	1	1	1
	scf1	324182232	1	1	1	1	0.978261	1	1	0.986842	1	1	1	1	1	1	1	1	1	1	1	1	1	1	1	1	1	1	1	1	1	1	1	1	1	1	1	1	1	1	1	1	1	1
	scf1	324182247	1	1	1	1	1	1	1	1	1	1	0.993939	1	1	1	1	1	1	0.491525	1	1	0.541667	0.5	0.480519	1	1	1	1	1	1	1	1	1	1	1	1	1	1	1	1	1	1	1
	scf1	324182250	1	1	1	1	1	1	1	1	1	1	1	1	1	1	1	1	1	0	0	0	0	0.00961538	0	0	1	1	1	1	1	1	1	1	1	1	1	1	1	1	1	1	1	1
	scf1	324182260	1	0.982759	1	1	1	1	1	1	1	1	1	1	1	1	1	1	1	1	1	1	1	1	1	1	1	1	0.97561	1	1	1	1	1	1	1	1	1	1	1	1	1	1	1
	scf1	324182267	1	1	1	1	0.978261	1	1	1	1	1	1	0.989583	1	1	0.987342	1	1	1	0.988889	1	1	1	1	1	1	1	1	1	1	1	1	1	1	1	1	1	1	1	1	1	1	1
	scf1	324182270	0	0	0	0	0	0	0	0	0	0	0	0	0	0	0	0	0	0	0	0	0	0	0	0	0	0	0	0	0	0	0	0	0	1	1	1	1	1	1	1	1	1
	scf1	324182272	1	1	1	1	1	1	1	1	1	1	1	1	1	1	1	1	1	0.983051	1	1	1	1	1	1	0.987342	0.986842	1	1	1	0.991379	1	1	1	0.973684	1	1	1	1	1	1	1	1
	scf1	324182289	1	1	1	1	1	1	0.984615	1	1	1	1	1	1	1	1	1	1	1	1	1	1	1	1	0.982759	1	1	1	1	1	1	1	1	1	1	1	1	1	1	1	1	1	1
	scf1	324182292	1	1	1	1	1	1	1	1	0.987805	1	1	1	1	1	1	1	1	1	1	0.962025	1	1	1	1	0	0	0	0	0	0	0	0	0	1	1	1	1	1	1	1	1	1
	scf1	324182298	1	1	0.978261	1	1	1	1	1	1	1	1	1	1	1	1	1	0.96875	1	1	1	0.458333	0.5	0.526316	1	1	1	1	1	1	0.991379	1	1	1	1	0.985915	1	1	1	1	1	1	1
	scf1	324182312	1	1	1	1	1	1	1	1	0	0.0384615	0	0.0103093	0	0.0204082	0.0481928	0.0208333	0	1	1	1	1	1	0.986842	1	1	1	1	1	1	1	1	1	1	1	1	1	1	1	1	1	1	1
	scf1	324182315	1	1	1	1	1	1	1	1	1	1	1	1	1	0.989796	1	0.979167	1	1	1	1	1	1	1	1	1	1	1	1	1	1	1	1	1	1	1	1	1	1	1	1	1	1
	scf1	324182316	1	1	1	1	1	1	1	1	1	1	0.993939	1	1	1	1	1	1	1	1	1	1	1	1	1	1	1	1	1	1	1	1	1	1	1	1	1	1	1	1	1	1	1
	scf1	324182320	1	1	1	1	1	0.994924	1	1	1	1	1	1	1	1	0.995976	0.997768	1	1	1	1	0.996933	1	0.995327	0.996552	1	0.996904	1	1	0.987552	1	1	1	1	1	1	1	0.99435	1	0.993421	1	1	1
	scf1	324182323	1	0.995575	0.99435	1	1	1	1	1	1	1	0.99845	1	1	1	1	1	1	1	0.997151	1	1	1	0.99537	1	0.00425532	0.00309598	0.00507614	0	0	0.00455581	0.00184502	0	0	1	1	1	1	1	1	1	1	1
	scf1	324182328	1	1	1	1	1	1	1	1	1	1	1	1	1	1	1	1	1	1	1	1	0.478528	0.445161	0.546296	1	1	1	1	1	1	0.997727	1	1	1	1	1	1	1	1	1	1	1	1
	scf1	324182351	1	1	1	1	1	1	1	1	1	1	1	0.995074	1	1	1	1	1	1	1	1	1	1	1	1	1	1	1	1	0.994118	1	1	1	1	1	1	1	1	1	1	1	1	1
	scf1	324182378	1	1	1	1	1	1	1	1	1	1	1	1	1	1	1	1	1	0.996416	1	1	1	1	1	1	1	1	1	1	1	1	1	1	1	1	1	1	1	1	1	1	1	1
	scf1	324182393	1	1	1	1	1	1	1	1	1	0.995327	1	1	1	1	1	1	1	1	1	1	1	1	1	1	1	1	0.99359	1	1	1	1	1	1	1	1	1	1	1	1	1	1	1
	scf1	324182413	0	0	0	0	0	0	0	0	1	1	1	1	1	1	0.997608	1	1	1	1	1	1	1	1	0.995671	1	1	1	1	1	1	1	1	1	1	0.993377	0.987805	1	1	1	1	1	1
	scf1	324182417	1	0.994048	1	1	1	1	1	1	1	1	1	1	1	1	1	1	1	1	0.996183	1	1	0.995146	1	1	1	1	1	1	1	1	1	1	1	1	1	1	1	1	1	1	1	1
	scf1	324182421	1	1	1	1	0.994595	1	1	1	1	0.990654	1	1	1	1	1	0.997519	1	1	1	1	1	1	0.992908	1	1	1	1	1	1	1	1	1	1	1	1	0.987805	1	1	1	1	1	1
	scf1	324182424	0.990741	1	1	0.995575	1	1	1	0.995305	0	0	0.002079	0.00492611	0	0.00346021	0	0.00248756	0	1	1	1	1	1	1	1	0.993631	1	1	1	1	1	1	1	1	1	1	1	1	1	1	1	1	1
	scf1	324182431	1	1	1	1	1	1	1	1	1	1	1	1	1	1	1	1	1	1	1	1	1	1	1	1	1	1	1	1	1	1	1	1	1	1	1	1	0.992593	1	1	1	1	1
	scf1	324182563	1	1	1	1	1	1	1	1	1	1	1	0.987342	NA	1	1	1	1	0	0	0	0	0	0	0	1	1	1	1	1	0.994318	1	1	1	1	1	1	1	1	1	1	1	1
	scf1	324182577	1	1	1	1	1	1	1	1	0	0	0	0	NA	0	0	0	0	1	1	1	1	1	1	1	1	1	1	1	1	1	1	1	1	1	1	1	1	1	1	1	0.928571	1
	scf1	324182634	0.988095	1	1	1	1	0.987013	1	1	1	1	0.993243	1	1	1	1	1	1	1	1	1	1	1	0.988636	1	1	1	1	1	1	1	1	0.995633	0.993056	1	1	1	1	1	1	1	1	1
	scf1	324182691	0	0	0	0	0	0	0.0106383	0	0.984127	1	1	1	NA	1	1	1	1	1	1	1	1	1	1	1	1	1	1	1	1	1	1	1	1	1	1	1	1	1	1	1	1	1
	scf1	324182709	1	1	1	1	1	1	1	1	0.984127	1	1	1	1	1	1	1	1	1	1	1	0.990291	1	1	1	1	1	1	1	1	0.99435	1	1	1	1	1	1	1	1	1	1	1	1
	scf1	324182718	1	1	1	1	1	1	0.989583	1	0.984375	1	1	1	NA	0.990196	1	1	1	1	1	1	1	1	1	1	0.0106383	0.0107527	0	0	0.00840336	0.0274725	0.0114943	0.0128205	0	1	1	1	1	1	1	1	1	1
	scf1	324182762	1	1	1	1	1	1	1	1	0.186813	0.144628	0.146805	0.205882	0	0.122016	0.106965	0.0879479	0.178295	1	1	1	1	1	1	1	1	0.99631	1	1	1	1	1	1	1	1	1	1	1	0.994737	1	1	1	1
	scf1	324182781	1	1	1	1	1	1	0.992754	0.988024	1	1	1	1	1	0.996491	1	1	1	1	1	1	1	1	1	1	0.986014	1	1	1	1	1	1	1	1	1	1	1	1	1	1	1	1	1
	scf1	324182790	1	1	1	1	1	1	1	1	1	1	1	1	1	1	1	1	1	1	1	0.994898	0.995798	1	1	1	1	0.994413	1	1	1	1	1	1	1	1	1	1	1	1	1	1	1	1
	scf1	324182809	1	1	1	1	1	1	1	1	1	1	1	1	1	0.996503	1	1	1	0	0	0	0	0	0	0	1	1	1	1	1	0.996667	1	1	1	1	1	0.994652	1	1	1	1	1	1
	scf1	324182810	1	1	1	1	1	1	1	1	1	0.994681	1	1	1	1	1	1	1	1	1	1	1	1	1	1	0	0	0	0	0	0	0	0.00346021	0	1	1	1	1	1	1	1	1	1
	scf1	324182820	0.980583	1	1	1	1	1	1	1	1	1	1	1	1	0.996503	1	1	1	1	1	1	1	1	1	1	1	0.99435	1	1	1	1	1	1	1	1	1	1	1	1	1	1	1	1
	scf1	324182824	1	1	1	1	1	1	1	1	1	1	1	1	1	1	1	0.996109	1	1	1	1	1	0.994819	1	1	1	1	1	1	1	1	1	1	1	1	1	0.994595	1	1	1	1	1	1
	scf1	324182871	1	1	1	1	1	1	1	0.994048	1	1	0.997727	1	1	1	1	1	1	1	1	1	1	1	1	1	0	0	0	0	0	0	0	0	0	1	1	1	1	1	1	1	1	1
	scf1	324182916	1	1	1	1	1	1	1	1	1	1	1	1	1	1	1	1	1	0.0183824	0.0133929	0.010101	0.572614	0.417526	0.483221	0.014218	1	1	1	1	1	1	1	1	1	1	1	1	1	1	1	0.991304	1	1
	scf1	324182975	1	1	1	1	1	1	1	1	0.990654	1	0.996951	1	1	1	1	1	1	1	1	1	1	1	1	1	1	1	1	1	1	1	1	1	1	1	1	1	1	1	1	1	1	1
	scf1	324182979	0.983871	1	1	0.992424	1	1	1	1	1	1	1	1	1	1	1	1	1	1	1	1	1	1	1	1	1	1	1	1	1	1	1	1	1	1	1	1	1	1	1	1	1	1
	scf1	324182997	0.983871	1	1	1	1	0.988372	1	1	1	1	1	1	1	1	0.994819	1	1	1	1	1	1	0.99187	1	1	1	1	1	1	1	1	1	1	1	1	0.988636	1	1	1	1	1	1	1
	scf1	324183021	1	1	1	1	1	1	1	1	1	1	1	1	1	1	1	1	1	1	1	1	1	1	1	1	1	1	1	1	1	1	1	1	1	1	1	1	1	1	1	1	1	1
	scf1	324183054	1	1	1	1	1	1	1	1	1	1	1	1	1	1	1	1	1	1	1	1	0.990385	1	1	1	1	1	1	1	1	1	1	1	1	1	1	1	1	1	1	1	1	1
	scf1	324183072	1	1	1	1	1	1	0.990291	1	1	0.990654	1	1	1	1	1	0.995122	1	1	1	1	1	1	0.989583	1	1	1	1	1	1	1	1	1	1	1	1	1	1	1	1	1	1	1
	scf1	324183096	1	1	1	1	1	1	1	1	1	1	1	1	1	1	1	1	1	1	1	1	1	1	1	1	1	1	1	1	1	1	1	1	1	1	1	1	1	1	1	1	1	1
	scf1	324183108	1	1	1	1	1	1	1	1	1	1	1	1	1	1	1	1	1	1	1	1	1	1	1	1	1	1	1	1	1	1	1	1	1	1	1	1	0.986842	1	1	1	1	1
	scf1	324183114	1	1	1	1	1	1	1	1	1	1	1	0.995169	1	0.993827	0.994898	1	1	0	0	0	0.00961538	0	0	0	1	1	1	0.975904	1	0.995951	1	1	1	1	1	1	1	1	1	1	1	1
	scf1	324183186	0	0	0	0.0125523	0.00675676	0.00578035	0	0	1	1	1	1	1	0.996933	0.998127	1	1	0.996678	1	1	1	1	1	1	1	1	1	0.995283	1	0.997207	1	1	1	1	1	1	0.993151	1	1	1	1	1
	scf1	324183195	1	1	1	1	1	1	1	1	0.996255	1	1	1	1	0.996923	0.994371	0.992611	1	0.996689	1	0.99187	0.520979	0.466667	0.51634	1	1	0.992	0.995098	1	1	1	1	0.997409	0.992982	1	1	1	1	1	0.992366	1	1	1
	scf1	324183212	0.99187	0.993243	1	1	1	1	1	1	1	1	1	1	1	1	1	1	1	1	1	1	1	1	1	1	1	1	0.995098	1	1	1	0.995652	1	1	1	1	1	1	1	1	1	1	1
	scf1	324183228	1	1	1	0.991597	0.993197	1	1	1	1	1	1	1	1	0.996933	1	1	1	1	1	1	0.993007	1	1	1	1	1	1	1	1	1	1	1	0.996479	1	1	1	1	1	1	1	1	1
	scf1	324183267	1	1	1	1	1	1	1	1	0	0	0	0	0	0	0.0018622	0.00490196	0	1	1	0.991903	1	1	1	1	0.994536	1	1	1	1	1	1	0.997409	1	1	0.994048	1	1	1	1	1	1	1
	scf1	324183288	1	1	1	1	1	1	1	1	1	1	1	1	1	0.993865	1	1	1	1	1	0.995968	1	0.995595	1	1	1	1	0.995098	1	1	0.997214	1	0.994859	1	1	1	0.985577	1	1	0.992308	0.993506	1	1
	scf1	324183310	1	0.993197	1	1	1	0.994286	1	0.989637	0.996296	1	0.998311	1	1	0.996933	0.996269	1	1	1	1	1	1	1	1	1	0	0	0.507389	0	0.005	0.00280112	0	0	0.494737	1	1	1	1	1	1	1	1	1
	scf1	324183353	0.875	0.967949	0.884892	0.899038	0.897638	0.86014	0.853659	0.896175	0.840278	0.88	0.821951	0.895197	1	0.828125	0.819923	0.842105	0.870968	0.783217	0.909385	0.879464	0.802083	0.89071	0.849315	0.856031	0.83871	0.765766	0.841121	0.722772	0.80597	0.879699	0.906627	0.901316	0.83908	0.859375	0.839286	0.608696	0.804348	0.83871	0.797297	0.821053	0.833333	0.87234
	scf1	324183387	1	1	1	1	1	1	1	1	0.991736	1	1	1	1	1	1	1	1	1	1	1	0.48366	0.564417	0.475806	0.995455	1	1	1	1	1	1	1	1	1	1	1	1	1	1	1	1	1	1
	scf1	324183394	1	1	1	1	0.991228	1	0.988636	1	0.991736	0.965909	0.991071	1	1	1	1	1	0.981481	1	1	1	1	1	1	0.995455	1	1	1	0.986301	1	1	1	1	0.993151	1	0.989247	1	0.986301	0.987179	1	1	1	1
	scf1	324183419	1	0.993377	1	1	1	1	1	1	1	1	1	1	1	1	1	1	1	1	1	1	1	1	1	0.995455	1	1	0.988764	0.986111	0.990654	1	0.996656	1	1	1	1	1	1	1	1	1	1	1
	scf1	324183423	1	1	1	1	1	1	1	1	1	1	1	1	1	1	1	1	1	0	0	0	0	0	0	0	1	1	1	1	1	0.995708	1	1	1	1	1	1	1	1	1	1	1	1
	scf1	324183433	1	1	1	1	1	1	1	1	1	1	1	1	1	1	1	1	1	0.580357	0	1	1	1	1	0.627273	1	0.976471	1	1	0.990741	1	1	1	1	1	1	1	1	1	1	1	1	1
	scf1	324183435	1	1	1	1	1	1	1	1	0.991667	1	1	1	1	1	1	0.995192	1	1	1	1	1	1	0.991803	1	1	1	1	1	1	1	1	1	1	1	1	1	1	1	1	1	0.958333	1
	scf1	324183445	0	0	0	0	0	0	0	0	0	0	0	0	0	0	0	0	0	1	1	1	1	1	1	1	1	1	1	1	1	1	0.996656	1	1	1	1	1	1	1	1	1	1	1
	scf1	324183453	1	1	1	1	1	1	1	0.993902	1	1	1	1	1	1	1	1	1	1	0.996429	1	1	1	1	1	1	1	1	1	1	1	1	1	1	1	1	1	1	1	1	1	1	1
	scf1	324183456	1	1	1	1	0.991304	1	1	1	1	1	1	1	1	1	1	1	1	1	1	1	1	1	1	1	1	1	1	1	1	0.995708	1	1	1	1	1	1	1	1	1	1	1	1
	scf1	324183470	1	1	1	1	1	1	0.994286	1	1	1	1	1	1	1	1	1	1	1	1	1	1	1	1	1	1	1	1	1	0.990826	1	0.996678	1	1	1	1	1	1	1	1	1	1	1
	scf1	324183474	1	1	1	0.996324	0.995025	1	1	1	1	0.992	1	1	1	1	1	1	1	0.982759	1	1	0.993506	1	1	1	1	1	1	1	1	1	1	1	1	1	1	1	1	1	1	0.992908	1	0.988636
	scf1	324183486	1	0.995816	1	1	1	1	1	1	1	0.992	1	1	1	1	1	1	1	1	0.996429	1	1	1	1	1	0.994709	1	0.436893	1	1	1	1	1	0.52322	1	1	1	1	1	1	1	1	1
	scf1	324183492	1	1	1	1	1	1	1	1	1	1	0.997354	1	1	1	1	1	1	0.431034	0.992857	0	0	0	0	0.378378	1	1	1	1	1	1	1	1	1	1	0.983607	1	0.992366	1	1	1	1	0.988889
	scf1	324183493	0.994536	1	1	1	1	0.995575	0.9967	1	1	1	1	1	1	1	1	1	1	0.982759	0.992857	1	1	0.993902	1	1	1	1	1	1	1	0.997525	0.994652	1	1	1	1	1	1	1	1	1	1	1
	scf1	324183497	1	1	1	1	1	1	1	1	1	1	1	1	1	1	1	1	1	1	1	1	1	1	1	1	1	1	1	1	1	1	0.994604	0.998252	0.996904	1	0.994505	1	1	1	1	1	1	1
	scf1	324183498	1	1	0.994949	0.996337	0.995074	1	1	1	1	1	0.997354	1	1	1	0.996	1	1	1	1	1	1	0.993939	1	1	1	0.995745	1	1	1	1	0.998217	1	0.996904	1	1	0.989474	1	1	1	1	0.944444	1
	scf1	324183507	1	1	1	1	1	1	0.996689	1	1	1	1	1	1	1	1	1	1	1	1	0.994949	1	1	1	1	1	1	1	1	1	1	1	1	1	1	1	1	0.992366	1	1	1	1	1
	scf1	324183528	1	1	1	1	1	0.995575	1	1	0	0	0	0	0	0	0	0	0	0	0	0	0	0.00609756	0	0.00452489	0	0	0	0	0	0	0	0	0	1	1	1	1	1	1	0.992958	1	1
	scf1	324183531	1	1	1	0.996337	0.995025	1	1	1	1	0.992	0.994695	0.995633	1	0.995025	1	0.996078	0.987342	0.991379	1	1	1	1	0.992126	1	1	1	1	0.995146	1	1	0.994671	0.996497	1	1	0.989011	1	0.992424	0.994382	1	1	1	1
	scf1	324183534	0.994505	0.991632	1	1	1	1	1	1	1	1	1	1	1	1	1	1	1	1	1	1	1	1	1	1	1	1	1	1	1	1	1	1	1	0.992537	1	1	1	1	1	0.992908	1	1
	scf1	324183536	1	0.995798	1	1	1	1	1	1	0	0	0	0	0	0	0	0	0	1	1	1	0.993548	1	1	1	1	1	1	1	1	1	0.998214	1	0.993808	1	1	1	1	1	1	1	1	1
	scf1	324183541	1	1	1	1	1	1	1	1	1	1	1	1	1	1	1	1	1	1	1	0.994898	1	1	1	1	0.994681	1	1	1	1	1	1	1	1	0.719697	1	1	1	1	1	1	1	1
	scf1	324183543	1	0.991597	1	1	1	1	1	1	1	1	1	1	1	1	1	1	1	1	1	1	1	1	1	1	1	1	1	1	1	1	1	1	1	1	1	1	1	1	1	1	1	1
	scf1	324183563	1	1	1	1	1	1	1	1	1	1	1	1	NA	0.975	1	1	1	1	1	1	1	NA	1	1	0.991228	1	1	1	1	1	1	1	1	1	1	1	1	1	1	1	1	1
	scf1	324183596	0.0344828	0.0107527	0.0263158	0.0113636	0	0.0192308	0.0155039	0.00840336	1	1	1	1	NA	1	1	1	1	1	NA	NA	NA	NA	1	0.5	1	1	1	1	1	1	1	1	1	1	1	1	1	1	1	1	1	1
	scf1	324183598	1	1	1	1	0.988506	1	1	1	1	1	1	1	NA	1	1	1	1	1	NA	NA	NA	NA	0	1	1	1	1	1	0.992248	1	1	1	0.988827	1	1	1	1	1	1	1	1	1
	scf1	324183609	1	0.985816	1	1	1	1	1	1	1	1	1	1	1	1	1	1	1	NA	NA	NA	NA	NA	NA	1	1	1	1	0.994624	1	1	0.998008	1	1	1	1	1	1	1	1	1	1	1
	scf1	324183613	1	1	1	0.986395	1	1	1	1	1	1	1	1	1	1	1	0.993007	1	NA	NA	NA	NA	NA	NA	1	0.993789	0.995652	1	1	1	1	1	1	1	1	0.993671	1	1	1	1	0.991453	1	1
	scf1	324183618	1	1	1	0.993197	1	1	0.994845	1	0	0	0	0	0	0	0	0	0.0149254	NA	NA	NA	NA	NA	NA	1	1	1	1	1	1	1	1	1	1	1	1	1	1	1	1	1	1	1
	scf1	324183635	1	1	1	1	1	0.99359	1	0.995238	0	0	0	0	0	0	0	0	0	NA	NA	NA	NA	NA	NA	1	0	0	0	0	0	0	0	0	0	1	1	1	1	1	1	1	1	1
	scf1	324183636	1	1	1	1	1	1	0.994845	1	1	1	1	1	1	1	1	1	1	NA	NA	NA	NA	NA	NA	1	1	1	0.987805	0.983871	1	0.990991	0.996016	1	0.996678	1	1	1	1	1	0.989691	1	1	1
	scf1	324183641	1	1	1	1	1	1	1	1	1	1	0.99654	1	1	1	1	1	1	NA	NA	NA	NA	NA	NA	1	1	1	0.993902	0.994624	1	1	0.998008	1	1	0.993103	1	1	1	1	1	1	1	1
	scf1	324183662	0.992188	1	1	1	1	1	1	1	1	1	1	1	1	0.994382	1	1	1	NA	NA	NA	NA	NA	NA	1	1	1	1	1	1	1	1	1	1	1	1	1	1	1	1	1	1	1
	scf1	324183664	1	1	1	1	1	1	1	1	1	1	1	1	1	1	1	1	0.985294	NA	NA	NA	NA	NA	NA	1	1	0.995652	0.993902	1	0.985	0.996997	1	1	1	1	1	1	1	1	1	1	1	1
	scf1	324183668	1	1	1	1	1	1	1	1	1	1	0.996552	0.994845	1	1	1	1	1	NA	NA	NA	NA	NA	NA	1	1	1	1	1	1	0.993994	0.998008	1	0.996678	1	1	1	1	1	1	0.991453	1	1
	scf1	324183672	1	1	1	1	1	1	1	1	0.989011	1	1	1	1	1	0.994118	1	1	NA	NA	NA	NA	NA	NA	1	1	1	1	1	1	1	1	1	1	1	1	1	1	1	1	1	1	1
	scf1	324183674	1	1	1	1	1	1	1	0.995238	1	1	1	1	1	1	1	1	1	NA	NA	NA	NA	NA	NA	1	1	1	1	1	1	0.996988	0.998008	1	1	1	1	0.991228	1	1	1	1	0.958333	0.989362
	scf1	324183675	1	1	1	1	1	1	1	1	1	1	1	1	1	1	1	1	1	NA	NA	NA	NA	NA	NA	1	1	1	1	1	1	1	1	1	1	1	1	1	1	1	1	1	1	1
	scf1	324183686	1	1	1	1	1	1	1	1	1	1	1	1	1	1	1	1	1	NA	NA	NA	NA	NA	NA	1	1	1	1	1	1	1	1	1	1	1	1	1	1	0.988372	1	1	1	1
	scf1	324183687	1	0.992958	0.98374	1	1	1	1	1	1	1	1	1	1	1	0.994118	1	1	NA	NA	NA	NA	NA	NA	1	1	1	0.993827	1	1	1	1	1	1	1	0.993671	1	1	1	1	1	1	0.989362
	scf1	324183699	0.978261	1	1	1	1	1	1	1	1	1	1	1	1	1	1	1	1	NA	NA	NA	NA	NA	NA	NA	1	1	1	1	1	1	1	1	1	1	1	1	1	1	1	1	1	1
	scf1	324183703	1	1	1	1	1	1	1	1	1	1	0.995902	1	1	1	1	1	1	NA	NA	NA	NA	NA	NA	NA	1	1	1	1	1	1	1	1	1	1	1	1	1	1	1	1	1	1
	scf1	324183714	1	1	1	1	1	1	1	1	1	1	1	1	1	0.992754	1	1	1	NA	NA	NA	NA	NA	NA	NA	1	1	1	1	1	1	1	1	1	1	1	1	1	1	1	1	1	1
	scf1	324183716	1	1	1	0.966102	1	1	1	1	0	0	0.00409836	0	0	0	0	0	0	NA	NA	NA	NA	NA	NA	NA	1	1	1	1	1	1	1	1	1	1	1	1	1	1	1	1	1	1
	scf1	324183719	1	1	1	1	1	1	1	1	1	1	1	1	1	1	1	1	1	NA	NA	NA	NA	NA	NA	NA	1	1	1	1	1	1	1	1	1	1	1	1	1	1	1	1	1	1
	scf1	324183725	1	1	1	1	1	1	1	1	1	1	1	1	1	1	1	0.989247	1	NA	NA	NA	NA	NA	NA	NA	1	1	1	1	1	0.993711	1	1	1	1	1	1	1	1	1	1	1	1
	scf1	324183729	1	1	1	1	1	0.982456	1	1	1	1	1	1	1	1	1	1	1	NA	NA	NA	NA	NA	NA	NA	1	1	1	1	1	1	1	1	1	1	1	1	1	1	1	1	1	1
	scf1	324183745	0	0	0	0	0	0	0	0	0	0	0	0	0	0	0	0	0	NA	NA	NA	NA	NA	NA	NA	0	0	0	0	0	0	0	0	0	1	1	1	0.963636	1	1	1	1	1
	scf1	324183759	1	1	1	1	1	1	1	1	1	1	1	1	1	1	1	0.989247	1	NA	NA	NA	NA	NA	NA	NA	1	1	1	1	1	1	1	1	1	1	1	1	1	1	1	1	1	1
	scf1	324183762	1	1	1	1	1	1	1	1	1	1	1	1	1	1	1	0.989247	0.976744	NA	NA	NA	NA	NA	NA	NA	1	1	0.553191	1	1	1	1	1	0.572581	1	1	1	1	0.986111	1	1	1	1
	scf1	324183800	1	1	1	1	1	1	1	1	1	1	1	1	1	1	1	1	1	NA	NA	NA	NA	NA	NA	NA	0	0	0.446809	0	0	0.00625	0	0	0.427419	1	0.986111	1	1	1	1	1	1	1
	scf1	324183804	0	0	0	0	0	0	0	0	1	1	0.996	1	1	1	0.992481	1	1	NA	NA	NA	NA	NA	NA	NA	0.978723	1	1	1	0.987179	1	1	1	1	0.984127	1	1	1	1	1	1	1	1
	scf1	324183812	1	1	1	1	1	1	1	1	1	1	1	1	1	1	1	1	1	NA	NA	NA	NA	NA	NA	NA	1	1	1	1	1	1	1	1	1	1	1	1	1	1	1	1	1	1
	scf1	324183858	1	1	1	1	1	1	1	1	1	1	1	1	1	1	1	1	1	NA	NA	NA	NA	NA	NA	NA	0.991304	1	1	0.992424	1	1	1	1	1	1	1	0.392857	0.490566	1	1	1	0.5	0.472222
	scf1	324183908	1	1	1	1	1	1	0.99	1	1	1	1	1	1	1	1	1	1	NA	NA	NA	NA	NA	NA	NA	0	0	0	0	0	0	0	0.00257732	0	1	1	1	1	1	1	1	1	1
	scf1	324183917	0	0	0	0	0	0	0	0	0	0	0.00374532	0	0	0.00671141	0	0	0	NA	NA	NA	NA	NA	NA	NA	0	0	0	0.00621118	0	0	0	0	0	0.980392	0.969697	1	1	0.989474	1	1	0.962963	1
	scf1	324183920	1	1	1	1	1	1	1	1	1	1	1	1	1	1	1	0.994118	1	NA	NA	NA	NA	NA	NA	NA	1	1	1	1	1	1	1	1	1	0.990991	1	0.526316	0.585714	1	1	1	1	0.565217
	scf1	324183928	1	1	1	1	1	1	1	1	1	1	1	1	1	1	1	1	1	NA	NA	NA	NA	NA	NA	NA	0	0	0	0.00621118	0	0.00617284	0.00508906	0	0	1	1	1	0.985714	1	1	1	1	1
	scf1	324183931	1	1	1	1	1	1	1	1	0	0.019802	0	0	0	0.0117647	0	0	0	NA	NA	NA	NA	NA	NA	NA	0.993548	1	1	0.993827	0.994118	1	1	1	0.996491	1	1	1	1	1	1	1	1	1
	scf1	324183965	0	0	0	0	0	0	0	0	1	1	0.996721	1	1	1	1	1	1	NA	NA	NA	NA	NA	NA	NA	1	1	1	1	0.994152	1	1	1	1	0.990909	0.99	0.974359	1	1	1	1	1	1
	scf1	324184001	0	0.0119048	0.0142857	0.0197368	0	0.0241935	0.00813008	0	0	0.00943396	0.00320513	0	0	0.011236	0.00581395	0	0	NA	NA	NA	NA	NA	NA	NA	0	0	0	0	0	0.00308642	0	0.00502513	0	1	1	1	1	1	1	1	1	1
	scf1	324184092	1	1	1	1	0.990196	1	1	1	1	1	1	1	1	1	1	1	1	NA	NA	NA	NA	NA	NA	NA	1	0.994898	1	1	1	1	1	1	1	1	1	1	1	1	1	1	1	1
	scf1	324184110	1	1	1	1	1	1	1	1	1	1	1	1	1	1	1	1	1	NA	NA	NA	NA	NA	NA	NA	1	1	1	1	1	1	1	1	1	1	1	1	1	1	1	1	1	1
	scf1	324184114	1	1	1	1	1	1	1	1	1	1	1	1	1	1	1	1	1	NA	NA	NA	NA	NA	NA	NA	1	1	1	1	1	1	1	1	1	1	1	1	1	1	1	1	1	1
	scf1	324184121	1	1	1	1	1	1	0.989362	1	0.982456	1	1	1	1	1	1	1	1	NA	NA	NA	NA	NA	NA	NA	1	1	1	1	1	1	1	1	1	1	1	1	1	1	1	1	1	1
	scf1	324184124	1	1	1	1	1	1	1	1	1	1	1	1	1	1	1	1	1	NA	NA	NA	NA	NA	NA	NA	1	1	1	1	1	1	1	1	1	1	1	1	1	1	1	1	1	1
	scf1	324184128	0.981132	1	1	1	0.986301	1	1	1	0.991228	1	1	1	1	1	1	1	1	NA	NA	NA	NA	NA	NA	NA	1	1	1	1	1	1	1	1	1	1	1	0.981132	1	1	1	1	1	1
	scf1	324184153	0	0	0	0	0	0	0	0	0	0	0	0	0	0	0	0	0	NA	NA	NA	NA	NA	NA	NA	0	0	0	0	0	0	0	0	0	1	1	1	1	1	1	1	1	1
	scf1	324184182	1	1	1	1	0.986486	0.990476	1	1	1	1	0.995745	0.977273	0.8	0.994475	1	1	1	NA	NA	NA	NA	NA	NA	NA	1	0.992806	1	0.986111	0.980769	1	1	1	1	1	1	1	1	1	1	1	1	1
	scf1	324184185	1	1	1	1	1	1	1	1	1	1	1	1	1	1	1	1	1	NA	NA	NA	NA	NA	NA	NA	0.988889	1	1	1	1	1	1	1	1	1	1	1	1	1	1	1	1	1
	scf1	324184186	1	1	1	1	1	1	1	1	1	1	1	1	1	1	1	1	1	NA	NA	NA	NA	NA	NA	NA	1	1	1	1	1	1	1	1	0.992857	1	1	1	1	1	1	1	1	1
	scf1	324184189	1	1	1	1	1	1	1	1	1	1	1	1	1	1	1	1	1	NA	NA	NA	NA	NA	NA	NA	0	0	0	0	0	0	0	0	0	1	1	1	1	1	1	1	1	1
	scf1	324184193	1	1	1	1	1	1	1	1	1	1	1	1	1	1	1	1	1	NA	NA	NA	NA	NA	NA	NA	1	1	1	1	1	1	1	1	1	1	1	1	1	1	0.971429	1	1	1
	scf1	324184205	1	1	1	1	1	1	1	1	1	1	1	1	1	1	1	1	1	NA	NA	NA	NA	NA	NA	NA	1	1	1	1	1	1	1	1	1	1	1	1	1	1	1	1	1	1
	scf1	324184216	1	1	1	1	1	1	1	1	1	1	1	1	1	1	1	1	1	NA	NA	NA	NA	NA	NA	NA	1	1	1	1	1	1	0.995098	1	1	1	1	1	1	1	1	1	1	1
	scf1	324184244	0.15873	0.152778	0.253165	0.247525	0.197802	0.0625	0.06	0.153153	1	1	1	1	1	1	0.997245	0.996743	1	NA	NA	NA	NA	NA	NA	NA	1	1	1	1	1	1	1	1	1	1	1	1	1	1	1	1	1	1
	scf1	324184252	1	1	1	1	1	1	1	1	1	0.994949	1	1	1	0.997326	1	1	1	NA	NA	NA	NA	NA	NA	NA	1	0.996466	1	1	1	1	1	0.998069	1	1	1	0.996198	1	1	0.504	0.537572	1	1
	scf1	324184253	1	1	1	1	1	1	1	1	1	1	1	1	1	1	1	0.996743	1	NA	NA	NA	NA	NA	NA	NA	1	1	1	1	1	1	0.99763	0.998069	1	1	1	1	0.991935	1	0.5	0.543353	1	1
	scf1	324184269	1	1	1	1	1	1	1	1	1	1	1	1	1	1	1	1	1	NA	NA	NA	NA	NA	NA	NA	1	1	1	1	0.995833	1	0.997636	1	1	1	1	1	1	1	1	1	1	1
	scf1	324184271	1	0.986111	1	1	1	0.991071	1	1	1	1	1	1	1	1	1	1	1	NA	NA	NA	NA	NA	NA	NA	1	1	1	1	1	1	1	1	1	1	1	1	1	1	1	1	1	1
	scf1	324184282	1	1	1	1	1	1	1	1	1	1	1	1	1	1	1	1	1	NA	NA	NA	NA	NA	NA	NA	1	1	0.983516	1	1	1	1	1	1	1	1	0.996154	1	1	1	1	0.975	1
	scf1	324184290	1	1	1	1	0.98913	1	1	1	0	0	0	0	0	0.0026738	0	0	0.00833333	NA	NA	NA	NA	NA	NA	NA	1	1	1	0.992337	1	1	1	0.996146	1	1	1	0.996198	1	1	0.992	1	1	1
	scf1	324184308	1	1	1	1	1	1	1	1	1	1	0.99359	1	1	1	1	1	1	NA	NA	NA	NA	NA	NA	NA	1	0.996441	1	1	1	1	1	1	1	1	1	1	1	1	1	1	1	1
	scf1	324184323	1	1	1	1	1	1	1	1	1	1	1	0.996377	1	1	1	1	1	NA	NA	NA	NA	NA	NA	NA	1	1	1	1	1	1	1	0.996951	1	1	1	1	1	1	1	1	1	1
	scf1	324184358	1	1	1	1	1	1	1	1	1	1	1	1	1	1	1	1	1	NA	NA	NA	NA	NA	NA	NA	1	1	1	1	0.985075	1	1	0.996226	1	1	1	1	1	1	1	1	1	1
	scf1	324184362	1	1	1	1	1	1	1	1	1	1	1	1	1	0.994792	1	1	1	NA	NA	NA	NA	NA	NA	NA	0	0	0.561905	0	0	0.00442478	0	0	0.552083	1	1	1	1	1	1	1	1	0.977273
	scf1	324184364	1	1	1	1	1	1	1	1	1	1	1	1	1	1	1	1	1	NA	NA	NA	NA	NA	NA	NA	1	1	1	1	1	1	1	1	1	1	1	1	1	1	1	1	1	1
	scf1	324184367	1	1	1	1	1	1	1	1	0.993151	1	1	0.996047	1	1	1	1	1	NA	NA	NA	NA	NA	NA	NA	1	1	1	1	1	1	1	1	0.994764	1	1	1	1	1	1	1	1	1
	scf1	324184370	1	1	1	1	1	1	1	1	1	1	1	1	1	1	1	0.995122	1	NA	NA	NA	NA	NA	NA	NA	1	0.993056	1	1	1	1	1	0.996226	1	1	1	1	0.987342	1	1	1	1	1
	scf1	324184384	1	1	1	1	1	1	1	1	1	1	0.997409	1	1	1	1	1	1	NA	NA	NA	NA	NA	NA	NA	0	0	0	0	0	0	0	0	0	1	1	1	1	1	1	1	1	0.977273
	scf1	324184399	1	1	1	1	1	1	1	1	0.993103	1	1	1	1	0.989583	1	1	1	NA	NA	NA	NA	NA	NA	NA	1	1	1	1	1	1	1	0.996226	1	1	0.992806	1	1	0.992958	1	1	1	1
	scf1	324184412	1	1	1	1	1	1	1	1	1	0.990741	1	1	1	1	1	1	1	NA	NA	NA	NA	NA	NA	NA	1	1	1	1	1	1	1	1	1	1	0.993197	0.995671	1	1	1	1	1	1
	scf1	324184436	1	1	1	1	0.947368	1	1	0.882353	1	1	1	1	1	0.997925	1	1	1	NA	NA	1	NA	NA	1	NA	1	1	0.996825	1	1	1	1	0.998551	1	1	1	1	1	0.992565	1	1	1	1
	scf1	324184457	1	0.909091	1	1	1	1	1	1	0.99723	1	1	1	1	0.997921	1	1	1	NA	NA	1	NA	NA	1	NA	1	1	1	1	1	1	1	1	1	1	1	0.997712	1	1	0.994118	1	1	1
	scf1	324184469	1	1	1	1	1	1	1	1	0.99723	0.992933	1	1	1	1	1	1	1	NA	NA	1	NA	NA	1	NA	1	1	1	1	0.993976	1	1	1	0.997972	0.996324	1	1	1	0.996255	1	0.990698	1	1
	scf1	324184473	1	1	1	1	0.947368	1	1	1	0.99723	1	0.998965	0.997863	1	0.997925	0.997241	0.994992	1	NA	NA	1	NA	NA	1	NA	1	1	1	1	1	1	1	0.998549	1	1	0.989796	1	1	1	1	1	1	1
	scf1	324184479	1	1	1	1	1	1	1	1	0.99723	1	0.998966	1	1	0.997925	0.998621	1	1	NA	NA	1	NA	NA	1	NA	1	0.997333	1	1	1	1	1	1	0.997976	1	1	0.997706	1	1	1	1	1	1
	scf1	324184481	1	1	1	1	1	1	1	1	1	1	1	1	1	1	1	1	1	NA	NA	1	NA	NA	1	NA	1	1	1	1	0.997015	1	1	1	1	1	1	1	1	1	1	0.995349	1	0.989796
	scf1	324184488	1	NA	1	1	1	0.75	1	1	1	1	1	0.995633	1	1	1	0.994987	1	NA	NA	1	NA	NA	1	NA	1	1	1	1	1	0.996885	1	1	1	1	1	1	1	1	1	1	1	1
	scf1	324184496	NA	NA	NA	0	0	0	0	0	0.00462963	0	0	0	0	0	0	0	0	NA	NA	0	NA	NA	0	NA	0	0	0	0	0	0	0	0	0	1	1	0.991031	1	1	1	1	0.979167	1
	scf1	324184505	NA	NA	NA	0	0	0	0	0	1	1	0.998276	1	1	1	1	1	1	NA	NA	1	NA	NA	1	NA	1	0.99569	1	1	1	1	0.997468	0.997642	1	1	0.993548	1	1	1	1	1	1	1
	scf1	324184520	NA	NA	NA	1	NA	1	NA	1	0.99537	1	1	1	1	1	1	0.997468	1	NA	NA	0	NA	NA	1	NA	1	1	1	1	0.995074	1	1	1	0.993355	1	1	1	1	1	1	1	1	1
	scf1	324184523	NA	NA	NA	NA	NA	NA	NA	NA	0.99537	1	1	1	1	1	0.997984	0.997468	1	NA	NA	1	NA	NA	1	NA	1	1	1	1	1	1	1	0.997642	1	1	1	1	1	1	1	0.990385	1	1
	scf1	324184539	NA	NA	NA	NA	NA	NA	NA	NA	1	1	1	1	1	1	1	1	1	NA	NA	1	NA	0	1	NA	1	1	1	1	1	1	1	0.992908	1	1	1	0.995536	1	1	1	1	1	1
	scf1	324184546	NA	NA	NA	NA	NA	NA	NA	NA	1	1	1	1	1	1	1	1	1	NA	NA	1	NA	1	1	NA	1	1	1	1	1	1	1	1	1	1	1	1	0.991736	1	1	1	1	1
	scf1	324184550	NA	NA	NA	NA	NA	NA	NA	NA	1	1	1	1	1	1	1	1	0.99115	NA	NA	1	NA	1	1	NA	1	1	1	1	1	1	1	1	1	1	1	1	1	1	1	1	1	1
	scf1	324184554	NA	NA	NA	NA	NA	NA	NA	NA	0	0	0.00518135	0	0	0	0.00402414	0.00506329	0	NA	NA	0	NA	0	0	NA	0	0	0	0	0	0	0	0.00471698	0	1	1	1	1	1	1	1	1	1
	scf1	324184571	NA	NA	NA	NA	NA	NA	NA	NA	1	1	1	1	1	1	1	1	1	NA	1	1	NA	1	1	NA	1	1	1	1	1	1	1	1	1	1	1	1	1	1	1	0.990385	1	1
	scf1	324184577	NA	NA	NA	NA	NA	NA	NA	NA	NA	NA	NA	NA	NA	NA	NA	NA	NA	NA	1	NA	NA	1	NA	NA	NA	NA	NA	NA	NA	NA	NA	NA	NA	1	1	1	1	1	1	1	1	1
	scf1	324184578	NA	NA	NA	NA	NA	NA	NA	NA	NA	NA	NA	NA	NA	NA	NA	NA	NA	NA	0	NA	NA	0	NA	NA	NA	NA	NA	NA	NA	NA	NA	NA	NA	1	1	1	1	1	1	1	1	1
	scf1	324184684	NA	NA	NA	NA	NA	NA	NA	NA	0.991304	1	1	1	NA	0.99505	1	1	1	NA	NA	NA	NA	NA	NA	NA	1	1	1	1	1	1	1	1	1	0.990291	1	1	1	1	1	1	1	1
	scf1	324184700	NA	NA	NA	NA	NA	NA	NA	NA	0.648485	0.764228	0.648456	0.727273	NA	0.833333	0.632231	0.82716	0.688312	NA	NA	NA	NA	NA	NA	NA	0.611111	0.603896	0.619718	0.618557	0.575758	0.586538	0.64497	0.59375	0.58216	1	1	1	1	1	1	1	1	1
	scf1	324184709	NA	NA	NA	NA	NA	NA	NA	NA	NA	NA	1	0	NA	0	NA	0	NA	NA	NA	NA	NA	NA	NA	NA	1	NA	NA	NA	NA	NA	1	NA	NA	1	1	1	1	1	1	1	1	1
	scf1	324184709	NA	NA	NA	NA	NA	NA	NA	NA	0.461538	0.58	0.518868	0.559701	NA	0.751678	0.474138	0.780702	0.459459	NA	NA	NA	NA	NA	NA	NA	0.483871	0.337838	0.397059	0.333333	0.373494	0.277419	0.306667	0.324022	0.366337	1	1	1	1	1	1	1	1	1
	scf1	324184752	NA	NA	NA	1	NA	NA	NA	NA	0.987013	1	0.994681	1	NA	1	0.990099	1	1	NA	1	NA	NA	1	1	1	0.98	1	0.40625	1	1	0.992063	0.983607	1	0.446809	1	0.984848	1	1	1	1	1	1	1
	scf1	324184788	0	NA	1	0.8	1	0	1	0.333333	1	1	0.994565	0.992126	NA	0.992366	1	1	1	1	1	1	1	NA	1	1	0.967213	1	0.985294	0.95	0.938272	0.967105	0.980769	0.983051	1	1	1	1	1	1	1	1	1	1
	scf1	324184789	NA	NA	NA	1	NA	NA	NA	1	0.0151515	0.0625	0.0115607	0.0333333	NA	0.064	0.0380952	0.0103093	0	NA	1	1	1	NA	1	1	1	1	1	1	1	1	1	1	1	1	1	1	1	1	1	0.984375	1	1
	scf1	324184789	0	NA	1	0.8	1	0	1	0.333333	1	1	1	1	NA	0.992366	1	1	1	1	1	1	1	NA	1	1	0.622951	0.626667	0.25	0.1	0.493827	0.157895	0.160256	0.146893	0.205607	1	1	1	1	1	1	1	1	1
	scf1	324184790	0.333333	NA	0	0.8	1	0.333333	1	1	1	1	1	1	NA	1	1	1	1	1	1	1	1	NA	1	1	0.163934	0.213333	0.397059	0.097561	0.414634	0.144737	0.141026	0.133333	0.284404	1	1	1	1	1	1	1	1	1
	scf1	324184794	NA	NA	NA	1	NA	NA	NA	NA	1	0.978261	1	1	NA	1	1	1	1	1	1	1	1	NA	NA	1	NA	1	1	NA	1	1	1	0.6	1	1	1	1	1	1	1	1	1	0.976744
	scf1	324184801	0.25	NA	0	0.5	0	0.25	0	0	1	1	1	1	NA	1	1	1	1	1	NA	1	1	NA	NA	1	1	1	1	1	1	1	1	1	1	1	1	1	1	0.988372	1	1	1	1
	scf1	324184811	1	NA	1	0.666667	0	0.75	0	0	1	1	1	1	NA	0.982759	1	1	1	1	NA	1	NA	NA	NA	1	1	1	1	1	1	1	0.993056	1	1	1	1	1	1	1	1	1	1	1
	scf1	324184813	1	1	1	1	1	1	1	1	0.0149254	0	0.0549451	0.0247934	NA	0.00840336	0.0353982	0.0784314	0.129032	1	1	1	1	NA	NA	1	1	1	1	1	1	1	1	1	1	1	1	1	1	0.987805	1	1	1	1
	scf1	324184818	1	1	1	1	1	1	1	1	1	0.979167	0.984211	0.992126	NA	0.991935	0.991453	1	1	1	1	0.666667	1	1	NA	1	1	0.972603	1	1	0.988095	1	1	1	0.971963	1	1	0.8125	0.508197	0.989362	0.982456	0.984375	1	0.679245
	scf1	324184840	1	1	0.75	1	1	1	1	1	1	1	1	1	1	1	1	1	1	1	1	1	1	1	NA	1	1	1	1	1	1	1	1	1	1	0.984375	1	1	1	1	0.565217	0.473684	1	1
	scf1	324184851	1	1	1	1	1	1	1	1	1	1	1	1	1	1	1	1	1	1	1	1	1	1	1	1	1	1	1	1	1	1	1	1	1	1	0.466667	1	1	1	1	1	1	1
	scf1	324184874	1	1	1	0.666667	1	1	1	0	1	1	1	1	1	1	0.961538	1	1	1	0.909091	1	1	0.923077	1	1	1	1	1	1	0.833333	0.909091	1	0.875	0.888889	1	1	NA	NA	0.6	1	1	1	1
	scf1	324184877	0	0.333333	0.666667	0.75	0	1	0	1	1	1	0.897436	1	1	0.961538	0.926829	0.95082	0.971429	0.928571	1	0.909091	1	0.947368	1	0.9375	0.8	1	0.666667	0.5	0.833333	0.846154	0.5	0.444444	0.692308	0.5	0.6	NA	NA	0.5	1	1	0	0.5
	scf1	324184895	1	1	1	1	1	1	1	1	1	0.95	0.75	0.769231	1	0.9	0.892857	0.815789	0.863636	1	1	1	1	1	1	1	0.5	0.8	0.75	1	1	0.7	0.5	0.5	0.777778	1	1	NA	NA	1	1	1	NA	0.75
	scf1	324184902	1	1	0.666667	1	1	1	1	1	0.9375	0.947368	0.772727	0.75	1	0.933333	0.896552	0.864865	0.95	0.888889	0.818182	0.888889	0.8	0.933333	NA	1	0	0.333333	0.6	1	0.75	0.7	0.666667	0.333333	0.75	1	0.666667	1	NA	1	0.833333	0	1	0.666667
	scf1	324184924	1	1	0.75	1	1	1	1	1	0.8	0.7	0.6	1	1	0.793103	0.84	0.90625	0.882353	0.75	1	1	0.8	0.857143	1	1	1	1	1	1	1	1	1	0.833333	0.909091	1	1	1	NA	1	1	NA	1	0.5
	scf1	324184929	1	1	1	1	1	1	1	1	0.7	1	1	0.909091	NA	0.962963	1	1	1	1	1	1	1	1	1	1	1	1	1	1	1	1	1	1	1	1	1	1	NA	1	1	1	1	1
	scf1	324184931	1	1	1	1	1	1	1	1	0.666667	0.875	0.461538	0.571429	NA	0.866667	0.75	0.619048	0.833333	1	0.923077	1	0.857143	0.894737	1	1	0	1	0.75	1	0.75	0.6	0.666667	0.571429	0.8	0.8	1	1	NA	1	1	1	1	1
	scf1	324184939	1	1	1	1	1	1	1	1	1	0.8	0.571429	0.833333	NA	0.916667	0.875	1	1	1	1	1	1	1	1	1	NA	1	1	1	1	1	NA	0.5	1	0.75	1	1	NA	1	1	1	NA	1
	scf1	324184960	1	1	1	1	1	1	NA	NA	0.5	1	0.8	1	NA	0.909091	1	1	1	1	1	1	1	0.916667	1	0.866667	1	1	0.888889	1	1	1	0.75	0.75	1	1	1	1	NA	1	NA	1	1	0
	scf1	324185020	0.5	1	1	1	0.714286	0.7	0.4	0	1	1	1	1	NA	1	1	1	1	1	1	1	1	1	1	1	0.714286	0.6	0.285714	0.857143	0.789474	0.75	0.9	1	1	1	1	1	NA	1	0.125	NA	NA	0
	scf1	324185020	0.75	0.714286	0.666667	0.333333	0.578947	0.576923	0.5	0.4	1	1	0.8	1	NA	1	0.875	0.947368	0.875	0.5	0.75	1	1	0.909091	1	0.916667	0.84	0.733333	0.588235	0.941176	0.923077	0.95	0.947368	1	1	1	0.666667	1	1	1	0.555556	NA	NA	0.75
	scf1	324185038	1	1	1	1	1	1	1	1	1	1	0.75	1	NA	1	1	1	0.857143	1	1	1	0.333333	1	NA	1	1	1	1	1	1	1	0.916667	1	1	1	1	1	1	1	1	1	1	1
	scf1	324185055	0.77193	0.928571	0.766667	0.636364	0.822222	0.932432	0.76087	0.828571	0.923077	0.95	0.823529	1	NA	0.962963	1	0.727273	1	0.5	0.909091	0.833333	1	0.95	1	0.952381	0.977273	0.941176	0.979592	0.948718	0.934426	0.923077	0.933333	0.952381	0.909091	0.958333	0.888889	0.714286	0.837209	0.62963	0.885714	0.857143	0.909091	0.948718
	scf1	324185113	1	1	1	1	1	1	0.833333	1	1	1	1	1	NA	0.916667	1	1	1	1	1	1	0.916667	1	1	1	1	0.714286	1	1	0.882353	NA	1	1	0.666667	1	1	1	1	1	0.923077	1	1	0.833333
	scf1	324185148	1	1	1	1	0.666667	0.625	0.666667	1	1	1	1	1	NA	1	1	1	1	1	1	1	1	1	1	1	0.5	1	1	1	0.888889	1	NA	1	1	1	1	NA	1	1	1	1	1	1
	scf1	324185242	0	1	1	NA	NA	NA	1	1	1	NA	0.75	NA	NA	0	1	1	NA	1	1	0.5	1	0.5	NA	0.75	1	0.5	1	0	NA	0.5	NA	1	1	1	1	NA	NA	1	NA	NA	NA	1
	scf1	324185360	NA	NA	NA	NA	1	NA	NA	NA	1	1	NA	1	NA	1	1	1	NA	NA	NA	NA	NA	NA	NA	NA	NA	1	NA	NA	NA	NA	NA	NA	NA	1	1	NA	NA	NA	NA	NA	1	1
	scf1	324185363	NA	NA	NA	NA	1	NA	NA	NA	1	NA	NA	NA	NA	NA	1	1	NA	NA	NA	NA	NA	NA	NA	NA	NA	1	NA	NA	NA	NA	NA	NA	NA	NA	NA	NA	NA	NA	NA	NA	1	1
	scf1	324185406	NA	NA	NA	NA	NA	NA	NA	NA	1	1	NA	1	NA	1	NA	1	NA	0.888889	0.74	0.8	0.87037	0.820513	0.916667	0.857143	NA	1	NA	NA	NA	NA	NA	NA	NA	1	1	1	1	1	1	1	1	1
	scf1	324185411	NA	NA	NA	NA	NA	NA	NA	NA	1	1	NA	1	NA	1	NA	1	NA	0.5	0.68	0.366667	0.537037	0.307692	0.5	0.465116	NA	1	NA	NA	NA	NA	NA	NA	NA	1	1	1	1	1	1	1	1	1
	scf1	324185412	NA	NA	NA	NA	NA	NA	NA	NA	0.666667	1	NA	1	NA	1	NA	1	NA	0.833333	0.84	0.666667	0.777778	0.487179	0.666667	0.581395	NA	1	NA	NA	NA	NA	NA	NA	NA	1	1	1	1	1	1	1	1	1
	scf1	324185425	NA	NA	NA	NA	NA	NA	NA	NA	1	1	NA	NA	NA	NA	NA	1	NA	0	0	1	0.55	1	0.6	1	NA	1	NA	NA	NA	NA	NA	NA	NA	1	1	0.961538	1	1	1	1	1	1
	scf1	324185439	NA	NA	NA	NA	NA	NA	NA	NA	0	0	NA	NA	NA	NA	NA	0.333333	NA	1	0.925926	1	1	1	1	1	NA	1	NA	NA	NA	NA	NA	NA	NA	1	1	1	1	1	1	1	1	1
	scf1	324185457	NA	NA	NA	NA	NA	NA	NA	NA	1	1	NA	NA	NA	NA	NA	1	NA	0	0	0	0	0	0	0	NA	1	NA	NA	NA	NA	NA	NA	NA	1	1	1	1	1	1	1	1	1
	scf1	324185469	NA	NA	NA	NA	NA	NA	NA	NA	1	1	NA	NA	NA	NA	NA	1	NA	1	1	1	1	1	1	1	NA	1	NA	NA	NA	NA	NA	NA	NA	1	1	1	1	1	1	1	1	1
	scf1	324185495	NA	NA	NA	NA	NA	NA	NA	NA	0	0	NA	NA	NA	NA	NA	0	NA	1	1	1	1	1	1	1	NA	0	NA	NA	NA	NA	NA	NA	NA	0	0.015625	0	0	0	0	0	0	0
	scf1	324185498	NA	NA	NA	NA	NA	NA	NA	NA	1	1	NA	NA	NA	NA	NA	0.75	NA	1	1	1	1	1	1	1	NA	0	NA	NA	NA	NA	NA	NA	NA	0.553719	0.612648	0.519231	0.575419	0.570881	0.590426	0.549107	0.514706	0.547619
	scf1	324185499	NA	NA	NA	NA	NA	NA	NA	NA	1	1	NA	NA	NA	NA	NA	0.75	NA	1	1	1	1	1	1	1	NA	0	NA	NA	NA	NA	NA	NA	NA	0.0247934	0.0395257	0.0192308	0.027933	0.0383142	0.0212766	0.0267857	0	0.00595238
	scf1	324185500	NA	NA	NA	NA	NA	NA	NA	NA	1	1	NA	NA	NA	NA	NA	1	NA	1	1	1	1	1	1	1	NA	1	NA	NA	NA	NA	NA	NA	NA	0.5	0.517787	0.519231	0.502793	0.490421	0.515957	0.5	0.5	0.482143
	scf1	324185501	NA	NA	NA	NA	NA	NA	NA	NA	1	1	NA	NA	NA	NA	NA	1	NA	1	1	1	1	1	1	1	NA	1	NA	NA	NA	NA	NA	NA	NA	0.5	0.505929	0.519231	0.502793	0.505747	0.510638	0.508929	0.5	0.5
	scf1	324185502	NA	NA	NA	NA	NA	NA	NA	NA	1	1	NA	NA	NA	NA	NA	1	NA	1	1	1	1	1	1	1	NA	1	NA	NA	NA	NA	NA	NA	NA	0.5	0.5	0.519231	0.497207	0.498084	0.505319	0.508929	0.5	0.5
	scf1	324185503	NA	NA	NA	NA	NA	NA	NA	NA	1	1	NA	NA	NA	NA	NA	1	NA	1	1	1	1	1	1	1	NA	1	NA	NA	NA	NA	NA	NA	NA	0.491736	0.507937	0.519231	0.497207	0.501916	0.505319	0.513393	0.5	0.494048
	scf1	324185505	NA	NA	NA	NA	NA	NA	NA	NA	1	1	NA	NA	NA	NA	NA	0.75	NA	1	1	1	1	1	1	1	NA	1	NA	NA	NA	NA	NA	NA	NA	0.495868	0.511905	0.519231	0.480447	0.494253	0.505319	0.5	0.485294	0.482143
	scf1	324185507	NA	NA	NA	NA	NA	NA	NA	NA	0	0	NA	NA	NA	NA	NA	0.333333	NA	1	1	1	1	1	1	1	NA	1	NA	NA	NA	NA	NA	NA	NA	0.333333	0.5	NA	NA	0	1	NA	NA	NA
	scf1	324185507	NA	NA	NA	NA	NA	NA	NA	NA	1	1	NA	NA	NA	NA	NA	0.666667	NA	1	0.982143	1	1	1	1	1	NA	0	NA	NA	NA	NA	NA	NA	NA	0.487603	0.511905	0.5	0.49162	0.490421	0.491979	0.495495	0.485294	0.482143
	scf1	324185517	NA	NA	NA	NA	NA	1	NA	1	1	1	1	1	NA	NA	1	1	NA	0.230769	0.0689655	0.0588235	0	0.0434783	0	0	1	1	1	1	1	1	1	1	1	1	1	1	1	1	1	1	1	1
	scf1	324185528	1	1	1	1	1	1	1	1	1	1	1	1	NA	1	1	1	1	0.411765	0.25	0.448276	0.121212	0.241379	0.5	0.233333	1	1	1	1	1	1	1	1	1	1	1	1	1	1	1	1	1	1
	scf1	324185530	1	1	1	1	1	1	1	1	1	1	1	1	NA	1	1	1	1	0.647059	0.777778	0.689655	0.878788	0.896552	0.666667	0.866667	1	1	1	1	1	1	1	1	1	1	1	1	1	1	1	1	1	1
	scf1	324185531	1	1	1	1	1	1	1	1	1	1	1	1	NA	1	1	1	1	1	1	1	1	1	1	1	0.555556	1	1	0.727273	0.8	0.285714	0.809524	0.894737	0.625	1	1	1	1	1	1	1	1	1
	scf1	324185532	1	1	NA	1	1	1	1	1	1	1	1	1	NA	1	1	1	1	0.411765	0.25	0.407407	0.121212	0.241379	0.5	0.233333	1	1	1	1	1	1	1	1	1	1	0.993789	1	0.99115	0.993827	1	0.984615	0.971429	1
	scf1	324185535	1	NA	NA	1	1	1	1	1	0.9	1	1	1	NA	1	1	1	0.8	1	1	1	1	1	1	1	1	1	1	1	1	1	1	1	1	1	1	1	1	0.993506	1	1	1	1
	scf1	324185544	0.25	NA	0	0	0	0.333333	0	0.166667	0.333333	0.5	0.2	0.2	NA	0.25	0.333333	0.4	0.166667	0	0	0	0	0	0	0	0.142857	0	0.142857	0.4	0	0.153846	0.133333	0.333333	0.333333	1	0.987421	1	1	1	1	1	1	0.989796
	scf1	324185551	1	NA	1	NA	1	1	NA	1	1	1	1	1	NA	1	1	1	1	1	1	1	1	1	1	1	1	1	1	0.888889	1	1	1	1	1	1	1	1	1	1	1	0.992126	1	1
	scf1	324185567	1	1	1	1	1	1	1	1	1	1	1	1	NA	1	1	1	1	0.375	0.25	0.36	0.121212	0.153846	0.454545	0.233333	1	1	1	1	1	1	1	1	1	1	1	1	1	1	1	1	1	1
	scf1	324185570	1	1	NA	1	1	1	1	1	0.785714	1	0.9	0.846154	NA	0.8	0.857143	1	0.857143	1	1	1	1	1	1	1	0.857143	1	0.8	0.9	0.888889	1	1	0.894737	0.857143	1	1	1	1	0.993711	1	1	1	1
	scf1	324185571	0	0	0	0	0	0	0	0	0.454545	0.5	0	0.111111	NA	0.181818	0.142857	0.666667	0.333333	0.9375	1	0.931034	1	0.892857	1	0.966667	0	0.166667	0	0	0	0	0.0588235	0	0	0.987013	0.974359	1	1	0.974194	1	1	1	0.979167
	scf1	324185572	1	NA	1	1	1	1	1	1	1	1	1	1	NA	1	1	1	1	0.647059	0.777778	0.7	0.878788	0.896552	0.666667	0.866667	1	1	1	1	1	1	1	1	1	1	1	0.966667	1	1	1	1	1	1
	scf1	324185605	1	NA	NA	NA	NA	1	NA	1	1	0.666667	0.666667	0.4	NA	0.666667	1	1	0.8	1	1	1	1	1	1	1	1	NA	1	1	1	1	1	1	1	0.952381	1	1	1	1	1	1	1	1
	scf1	324185614	1	1	1	1	1	1	1	1	0.8	0.8	0.846154	0.846154	NA	0.818182	0.714286	0.5	0.857143	1	1	1	1	0.833333	0.8	1	1	1	1	1	1	1	1	1	1	1	1	1	1	1	1	1	1	1
	scf1	324185618	1	NA	1	1	1	1	1	1	1	0.8	0.777778	0.666667	NA	0.777778	1	1	1	1	1	1	1	1	1	1	1	1	1	1	1	1	1	1	1	1	1	1	1	1	1	1	1	1
	scf1	324185630	1	NA	NA	NA	1	1	1	1	1	1	0.75	0.6	NA	0.8	1	1	0.666667	1	1	1	1	1	1	1	1	1	1	1	1	1	1	1	1	1	1	1	1	1	1	1	1	1
	scf1	324185634	1	1	1	1	1	1	1	1	1	1	1	1	NA	1	1	1	1	0.166667	0	0.285714	0	0.285714	0.333333	0.285714	1	1	1	1	1	1	1	1	1	1	1	1	1	1	1	1	1	1
	scf1	324185635	1	1	1	0.5	1	1	1	1	0.875	1	1	0.888889	NA	1	1	1	1	1	1	1	1	1	1	1	1	1	1	1	0.666667	1	0.923077	0.846154	1	1	1	1	1	1	1	1	1	1
	scf1	324185637	1	1	1	0.666667	1	1	1	1	0.833333	0.8	1	0.857143	NA	0.625	0.857143	1	1	0.142857	0	0.416667	0	0.5	0.333333	0.428571	1	1	1	1	1	1	1	1	1	1	1	1	1	1	1	1	1	1
	scf1	324185640	1	NA	NA	1	NA	1	0	1	1	0.75	1	1	NA	1	1	1	1	1	1	1	1	1	1	1	0.857143	1	0.882353	0.6	1	0.846154	0.916667	0.8	0.8	0.962963	0.866667	1	1	0.869565	1	1	1	1
	scf1	324185643	0.25	NA	1	0	1	0.2	1	0	0.166667	0.25	0	0.1	NA	0.428571	0.333333	0.5	0.2	0	0	0	0	0	0	0.142857	0.142857	0	0.307692	0.5	0.25	0.285714	0.2	0.363636	0.285714	1	0.965517	1	1	1	1	1	1	0.909091
	scf1	324185644	1	1	1	1	1	1	1	1	1	1	1	1	NA	1	1	1	1	0.142857	0	0.357143	0	0.666667	0.333333	0.428571	0.555556	0	0.615385	0.6	0.6	0.307692	0.333333	0.588235	0.625	1	1	1	1	1	1	1	1	1
	scf1	324185646	1	1	1	1	1	1	1	1	1	0.8	0.916667	0.916667	NA	0.9	0.714286	0.666667	1	1	1	1	1	1	1	1	1	1	0.882353	1	0.888889	0.923077	0.904762	0.947368	1	1	1	1	1	1	1	1	1	1
	scf1	324185647	0.333333	NA	NA	0	0	0.25	0	0.5	0	0	0.25	0	NA	0	0	0	0	0	0	0	0	0	0	0	0	0	0.153846	0.166667	0.333333	0	0	0.133333	0.125	1	0.88	1	1	0.92	0.875	1	1	0.923077
	scf1	324185648	0.75	NA	1	1	1	1	0.666667	0.666667	0.7	0.8	0.818182	0.833333	NA	0.8	0.666667	0.333333	0.8	1	1	1	1	1	1	1	0.875	1	1	1	1	1	1	1	0.857143	1	1	1	1	1	1	1	1	1
	scf1	324185655	1	NA	1	1	1	0.6	1	0.6	1	1	1	1	NA	1	1	1	1	0.857143	1	0.928571	1	1	1	1	1	1	1	1	1	1	1	1	1	1	1	1	1	1	1	1	1	1
	scf1	324185657	1	1	1	1	1	1	1	1	1	1	1	1	NA	1	1	1	1	0.142857	0	0.384615	0	0.8	0.333333	0.5	1	1	1	1	1	1	1	1	1	1	1	1	1	1	1	1	1	1
	scf1	324185660	1	1	1	1	1	1	1	1	1	1	1	1	NA	1	1	1	1	1	1	1	1	1	1	1	1	1	1	1	1	1	1	1	1	1	1	1	1	1	1	1	1	1
	scf1	324185686	1	1	1	1	1	1	1	1	1	1	1	1	1	1	1	1	1	1	1	1	1	1	1	1	1	1	1	1	1	1	1	1	1	0.975	1	1	0.958333	0.971429	1	1	1	1
	scf1	324185688	0.8	1	1	1	1	1	1	1	0.9375	1	1	0.95	1	1	1	1	0.857143	1	0.875	1	1	1	1	1	0.428571	0	0.375	0.7	0.75	0.307692	0.277778	0.5	0.625	1	0.857143	1	1	1	1	0.95	1	0.916667
	scf1	324185690	1	1	1	1	1	1	1	1	1	1	1	1	1	1	1	1	1	1	1	1	1	1	1	1	1	1	0.933333	1	1	1	1	1	1	1	1	1	0.652174	1	1	1	1	1
	scf1	324185696	1	1	1	1	1	1	1	1	0.958333	1	1	1	1	0.9375	0.970588	1	0.923077	1	1	1	1	1	1	1	1	1	1	1	1	1	1	1	1	1	1	1	1	1	1	1	1	1
	scf1	324185699	1	1	1	1	1	1	1	1	1	1	1	1	1	1	1	1	1	0.142857	0	0.357143	0	0.571429	0.4	0.428571	1	1	1	1	1	1	1	1	1	1	1	1	1	1	1	1	1	1
	scf1	324185702	1	1	1	1	1	1	1	1	1	1	1	1	1	1	1	1	1	1	0	0.642857	0.75	0.571429	0.4	0.857143	1	1	1	1	1	1	1	1	1	1	1	1	1	1	1	1	1	1
	scf1	324185706	1	1	1	0.833333	1	1	1	1	0.727273	0.411765	0.541667	0.72	0	0.515152	0.371429	0.666667	0.833333	1	1	0.857143	1	1	1	1	1	1	1	1	1	1	1	1	1	1	1	1	1	1	1	1	1	1
	scf1	324185710	1	1	1	1	1	1	1	1	1	1	1	1	1	1	1	1	1	1	1	1	1	1	1	1	1	1	1	1	1	1	1	1	1	1	1	1	1	1	1	1	1	1
	scf1	324185738	0.911765	0.973684	0.986301	0.924528	0.666667	0.902778	0.666667	0.461538	0.965318	0.979592	0.967164	0.954023	1	0.973384	0.976285	0.984615	0.948454	0	0	0	0	0	0	0.142857	0.964286	1	0.944056	0.954023	0.945946	0.983193	0.977778	0.966443	0.979757	0.981818	0.964029	1	1	0.965035	1	1	1	0.986842
	scf1	324185770	0.047619	0	0	0	1	0.04	1	NA	1	1	1	1	1	1	1	1	1	NA	1	1	1	NA	1	1	1	1	1	1	1	1	1	1	1	1	1	1	1	1	1	1	1	1
	scf1	324185771	1	1	1	1	1	1	1	NA	1	1	1	1	1	1	1	1	1	NA	1	1	1	NA	1	1	0	0.0714286	0.871429	0.0277778	0	0.0212766	0.0196078	0.0350877	0.792208	1	1	1	1	1	1	1	1	1
	scf1	324185775	0.414141	0.409836	0.378151	0.438202	1	0.455357	1	NA	0.47482	0.483871	0.465455	0.470175	0.571429	0.465278	0.473684	0.455072	0.434211	NA	1	1	1	NA	1	1	0.494208	0.501587	0.52439	0.495327	0.5	0.497768	0.491736	0.501779	0.528184	1	1	1	1	1	1	1	1	1
	scf1	324185795	1	1	1	1	0.25	1	0.333333	0	1	1	1	1	1	0.997854	1	1	0.994186	NA	NA	NA	NA	NA	NA	NA	1	1	1	0.996951	1	1	0.997967	0.99823	1	0.5	0.505051	0.482759	0.5	0.5	0.502618	0.5	0.494382	0.5
	scf1	324185804	0	0	0	0.02	0	0	0	0	1	1	1	1	1	1	1	1	1	1	1	NA	1	1	1	1	1	0.993671	1	1	1	1	1	1	0.995816	1	1	1	1	1	1	1	1	1
	scf1	324185812	1	1	1	1	1	1	1	1	1	1	1	1	1	1	1	1	1	0	0	NA	0	0	0	0	1	1	1	1	1	1	1	1	0.991701	1	1	1	1	1	1	1	1	1
	scf1	324185815	1	1	1	1	1	1	1	1	0.993333	1	1	1	1	1	1	1	1	1	1	NA	1	0.5	1	1	1	1	1	1	1	1	1	1	1	0.985714	1	1	1	1	1	1	1	1
	scf1	324185834	1	1	1	1	1	1	1	1	1	1	1	0.993421	1	1	1	0.994764	1	1	1	NA	1	1	1	1	1	1	1	0.987805	0.992754	1	1	1	1	0.985714	0.989899	0.933333	1	1	1	1	1	1
	scf1	324185845	0	0	0	0	0	0	0	0	0	0	0.00338983	0.00657895	0	0	0	0	0	0	0	NA	0	0	0	0	0	0	0	0	0	0	0	0	0	1	1	1	1	0.981481	1	1	1	0.983333
	scf1	324185847	1	1	1	1	1	1	1	1	0	0	0	0.00662252	0	0	0.0045045	0	0	1	1	NA	1	1	1	1	1	1	1	1	1	1	1	1	1	1	1	1	1	1	1	1	1	1
	scf1	324185855	1	1	1	1	1	1	1	1	1	1	1	1	1	1	1	1	1	0	0	NA	0.5	1	0	0	1	1	1	0.993865	1	1	1	1	1	1	1	1	1	1	1	1	1	1
	scf1	324185871	1	1	1	1	1	1	1	1	1	1	0.996622	1	1	1	1	1	1	1	1	NA	1	1	1	1	0	0	0	0	0	0.00444444	0.00406504	0	0.00414938	1	1	1	1	1	1	0.986486	1	1
	scf1	324185876	1	1	1	1	1	1	1	1	1	1	1	1	1	0.99569	1	1	1	0	0	NA	0	0	0	0	1	1	1	1	1	1	1	1	1	1	1	1	1	1	1	1	1	0.983607
	scf1	324185880	1	1	1	1	1	1	1	1	1	1	0.99661	1	1	1	1	1	1	1	1	NA	1	1	1	1	1	1	1	0.993902	0.992754	1	1	0.996491	1	1	1	1	1	1	1	1	1	1
	scf1	324185884	1	1	1	1	1	1	1	1	0.993333	1	1	1	1	1	1	1	1	1	1	NA	1	1	1	1	1	0.987421	1	1	1	1	0.995951	1	1	1	1	1	1	1	1	1	1	1
	scf1	324185890	0	0	0	0	0	0	0	0	0.986577	0.992366	0.996622	1	1	1	1	1	1	1	1	NA	1	1	1	1	1	1	1	1	1	1	1	1	1	1	1	1	1	1	1	1	1	1
	scf1	324185894	1	1	1	1	1	1	1	1	0	0	0	0	0	0	0	0	0	1	1	NA	1	1	1	1	0	0	0	0	0	0	0	0	0	1	1	1	1	1	1	1	1	1
	scf1	324185895	1	1	1	1	1	1	1	1	1	1	1	1	1	1	1	1	1	1	1	NA	1	1	1	1	0	0	0	0	0	0	0	0	0	1	1	1	1	1	1	1	1	1
	scf1	324185899	0	0	0	0	0	0	0	0	1	1	1	1	1	0.995708	1	1	1	1	1	NA	1	1	1	1	1	1	0.99187	1	1	1	1	1	1	1	1	1	1	1	1	1	1	1
	scf1	324185907	1	1	0.986667	1	1	1	1	1	1	1	1	1	1	1	1	1	1	1	1	NA	1	1	1	1	1	1	1	1	1	1	1	1	1	1	1	1	1	1	1	1	1	1
	scf1	324185914	1	1	1	1	1	1	1	1	1	1	0.99661	1	1	1	0.995495	1	1	1	1	NA	1	1	1	1	0	0	0	0	0	0	0	0	0	1	1	1	1	1	1	1	1	1
	scf1	324185921	1	1	1	1	0	1	0	0	1	1	1	1	1	1	0.995475	1	1	1	1	NA	1	1	1	1	1	1	1	0.993902	1	1	1	1	1	1	1	1	1	1	1	1	1	1
	scf1	324185943	1	1	1	1	1	1	1	1	1	1	0.996622	1	1	1	1	1	1	1	1	NA	1	1	1	1	0.00763359	0	0	0	0	0	0	0	0.00414938	1	0.989899	1	1	1	1	1	1	1
	scf1	324185957	0	0.449704	0	0.397321	1	0.338983	1	1	1	1	0.99842	1	1	1	1	0.997416	1	1	1	1	1	1	1	1	1	1	1	1	1	0.99635	1	1	1	1	1	1	1	0.995305	1	0.993377	1	1
	scf1	324185962	1	0.988304	1	1	1	1	1	1	1	1	1	0.997275	1	1	1	1	1	1	1	1	1	1	1	1	1	1	1	1	1	1	1	1	0.996516	1	1	1	1	1	1	1	1	1
	scf1	324185964	0	0	0	0	0	0	0	0	0.996564	1	0.992063	0.997268	1	1	1	0.997409	1	1	1	1	1	1	1	1	1	1	1	1	0.993506	0.99635	0.996479	0.990964	1	1	1	1	1	0.995305	1	1	1	1
	scf1	324185969	1	1	1	1	1	1	1	1	1	1	1	1	1	0.997549	0.995506	0.997347	1	1	1	1	1	1	1	1	1	1	1	1	1	0.996183	1	1	1	0.993631	1	1	1	1	1	1	1	1
	scf1	324185971	1	0.992857	1	1	1	1	1	1	1	1	1	0.991111	1	1	1	0.995305	1	1	1	0.97619	1	1	1	1	1	1	1	1	1	1	1	1	1	0.989247	1	1	1	0.983193	1	1	1	1
	scf1	324185998	0	0	0	0	0	0	0	0	1	1	1	1	1	0.994652	1	1	1	1	1	1	1	1	1	1	1	1	0.956522	1	1	1	1	1	1	1	1	1	1	1	1	1	1	1
	scf1	324185999	1	1	1	1	1	1	1	1	1	1	1	1	1	1	1	0.994845	1	1	1	1	1	1	1	1	1	1	1	1	1	1	1	1	1	1	1	1	1	1	1	1	1	1
	scf1	324186007	1	1	1	1	1	1	1	1	1	1	1	1	1	1	1	1	1	0.961538	1	1	1	1	1	1	1	1	1	1	1	1	1	1	1	0.988506	1	1	1	1	1	1	1	1
	scf1	324186034	1	1	1	1	1	1	1	0.993865	1	1	1	0.995305	1	1	1	0.994845	0.989474	1	1	1	1	1	1	1	1	1	1	1	1	1	1	1	1	1	1	1	1	1	1	1	1	1
	scf1	324186072	1	1	1	1	1	1	1	1	1	1	1	1	1	1	1	1	1	1	1	1	1	1	1	1	1	1	1	1	1	1	1	1	1	1	1	1	1	1	1	1	1	1
	scf1	324186074	1	1	1	1	0.990741	1	1	1	1	1	1	1	1	1	1	1	1	1	1	1	1	1	1	1	1	1	1	1	1	1	1	1	1	1	1	1	0.986486	1	1	1	1	1
	scf1	324186076	1	1	1	1	1	1	1	1	1	1	1	1	1	1	1	1	1	1	1	1	0.972973	1	1	1	1	1	1	1	1	1	1	1	1	1	1	1	1	1	1	1	1	1
	scf1	324186099	1	1	1	1	1	1	1	1	1	1	1	1	1	1	1	1	1	1	1	1	1	1	1	1	1	1	1	1	1	1	1	1	1	1	1	1	1	1	1	1	1	1
	scf1	324186105	0.98913	0.992537	1	1	1	1	0.991525	1	1	1	1	0.995327	1	1	0.991561	0.994898	1	1	1	1	1	1	1	1	1	1	1	1	1	1	1	0.979592	0.979167	1	0.990196	1	1	0.980952	1	1	1	1
	scf1	324186110	1	1	1	1	0.990741	1	1	1	1	1	0.997041	1	1	0.994652	1	1	1	1	1	0.974359	1	1	1	1	1	1	1	1	1	1	1	1	1	1	1	1	1	1	1	1	1	1
	scf1	324186132	1	1	1	1	1	1	1	1	1	1	1	1	1	1	1	1	1	1	1	1	1	1	1	1	1	1	1	1	1	1	1	1	1	0.988372	1	1	1	1	1	1	1	1
	scf1	324186144	1	1	0.990385	1	1	1	1	1	1	1	1	1	1	1	1	1	1	1	1	1	1	1	1	1	0.866667	1	1	1	1	1	1	1	1	1	1	1	0.986486	1	1	1	1	1
	scf1	324186146	1	1	1	1	1	1	1	1	1	1	1	1	1	1	1	1	1	0	0.025	0	0	0	0	0	1	1	1	1	1	1	1	1	1	1	1	1	1	1	1	1	1	1
	scf1	324186149	1	1	1	1	1	1	1	1	0	0	0	0	0	0	0	0	0	1	1	1	1	1	1	1	1	1	1	1	1	1	1	1	1	1	1	1	1	1	1	1	1	1
	scf1	324186154	0	0	0	0	0	0	0	0	0.992908	1	1	1	1	0.994652	1	1	1	1	1	1	1	1	1	1	0	0	0	0	0	0	0	0	0	1	1	1	1	1	1	1	1	1
	scf1	324186155	1	1	1	1	1	1	0.982759	1	1	1	1	0.995349	1	1	1	1	1	1	1	1	1	1	1	1	1	1	1	1	1	1	1	1	1	1	1	1	1	0.990476	1	1	1	1
	scf1	324186156	1	1	1	1	1	1	1	1	0.992908	1	0.997041	1	1	1	1	1	1	1	1	1	1	1	1	1	1	1	1	1	0.941176	1	1	1	0.978723	1	1	1	1	1	1	1	1	1
	scf1	324186164	1	1	1	1	1	1	1	0.993827	1	1	0.997041	1	1	0.994652	1	1	1	0.961538	1	1	1	1	1	1	1	1	1	1	0.882353	1	1	1	1	1	1	1	1	1	1	1	1	1
	scf1	324186166	1	0.992481	1	1	1	1	1	0.987654	1	1	1	1	1	0.994652	1	0.984772	1	1	1	1	1	1	1	1	1	1	1	1	1	0.98	1	1	1	1	1	1	1	1	1	1	1	1
	scf1	324186176	0	0	0	0	0	0	0	0	1	1	1	1	1	1	1	1	1	1	1	1	1	1	1	1	1	1	1	1	1	1	1	1	1	1	1	1	0.964286	1	1	1	1	1
	scf1	324186184	1	1	1	1	1	1	1	1	0.994382	1	0.997333	1	1	1	1	1	1	1	1	1	0.987952	1	1	0.983333	1	1	1	1	1	1	1	1	1	1	1	1	1	1	1	1	1	1
	scf1	324186189	0.989583	1	1	1	1	1	1	1	1	1	1	1	1	1	1	1	1	1	1	1	1	0.987952	1	1	1	1	1	1	1	1	1	1	1	1	1	1	1	1	1	1	1	1
	scf1	324186201	1	1	1	1	1	1	1	1	1	1	1	1	1	1	1	1	1	0	0	0	0	0	0	0	1	1	1	1	1	1	1	1	1	1	1	1	1	1	1	1	1	1
	scf1	324186206	1	1	1	1	1	1	1	1	1	1	1	1	1	1	1	1	1	0	0	0	0	0	0	0	1	1	1	1	1	1	1	1	1	1	1	1	1	0.96875	1	1	1	1
	scf1	324186213	1	1	1	1	1	1	1	1	1	1	1	1	1	1	1	1	1	1	1	1	1	1	1	1	1	1	1	1	1	1	1	1	1	1	1	1	1	0.5625	1	1	1	1
	scf1	324186217	1	1	1	1	1	1	1	1	1	1	1	1	1	1	1	1	1	1	1	1	1	1	1	1	1	1	1	1	1	1	1	1	1	0.978723	1	1	1	1	1	1	1	1
	scf1	324186229	1	1	1	1	1	1	1	1	1	1	1	1	1	1	1	1	1	1	1	1	1	1	1	1	1	1	1	1	1	1	1	1	1	1	1	1	1	1	1	1	1	1
	scf1	324186234	1	1	1	1	1	1	1	1	1	1	1	1	0	1	1	1	1	1	1	1	1	1	1	1	1	1	1	1	1	0.973684	1	1	1	1	1	1	1	1	1	1	1	1
	scf1	324186238	0	0	0	0	0	0	0	0	0	0	0	0	0	0	0	0	0	0	0	0	0	0	0	0	0	0	0	0	0	0	0	0	0	1	1	1	1	1	1	1	1	1
	scf1	324186278	1	1	1	1	1	1	1	1	1	1	1	1	1	0.978261	1	1	1	1	1	1	1	1	1	1	1	1	1	1	1	1	1	1	1	1	1	1	1	1	1	1	1	1
	scf1	324186286	1	1	1	1	1	1	1	1	1	1	1	1	1	1	1	1	1	0	0.03125	0	0	0	0	0	1	0.958333	1	1	1	1	1	1	1	1	1	1	1	1	1	1	1	1
	scf1	324186295	1	1	1	1	1	1	1	1	0.972973	0.97561	1	1	0	1	1	0.833333	1	1	1	1	1	1	1	1	1	1	1	1	1	1	1	1	1	1	1	1	1	1	1	1	1	1
	scf1	324186296	1	1	1	1	1	1	1	1	1	1	1	1	1	1	1	1	1	0	0	0	0	0	0	0	1	1	1	1	1	1	1	1	1	1	1	1	1	1	1	1	1	1
	scf1	324186297	1	1	0.6	1	1	1	1	1	1	1	1	1	1	1	1	1	1	1	1	1	1	1	1	1	1	1	1	1	1	1	1	1	1	1	1	1	1	1	0.666667	1	1	1
	scf1	324186300	1	1	1	1	1	1	1	1	1	1	0.948718	1	1	1	1	1	1	1	1	1	1	1	1	1	0	0	0.695652	0	0	0	0	0	0.605263	1	1	1	1	1	1	1	1	1
	scf1	324186315	1	1	1	1	1	1	1	1	1	1	1	1	1	1	1	1	1	1	1	1	1	1	1	0.928571	1	1	1	1	1	1	1	1	1	1	1	1	1	1	1	1	1	1
	scf1	324186320	1	1	1	1	1	1	1	1	1	1	1	1	1	1	1	1	1	1	1	1	1	1	1	1	1	1	1	1	1	1	1	1	1	1	1	1	1	1	1	1	1	1
	scf1	324186326	1	1	1	1	1	1	1	1	1	1	1	1	1	1	1	1	1	0	0.0204082	0	0	0	0.0166667	0	1	1	1	1	1	1	1	1	1	1	1	1	1	1	1	1	1	1
	scf1	324186327	1	1	1	1	1	1	1	1	1	1	1	1	1	0.978261	1	1	1	0	0	0	0	0	0.0172414	0	1	1	1	1	1	1	1	1	1	1	1	1	1	0.96875	1	1	1	1
	scf1	324186331	1	1	1	1	1	1	1	1	1	1	1	1	1	1	1	1	1	0	0	0.0149254	0	0	0	0.047619	1	1	1	1	1	1	1	1	1	1	1	1	1	1	1	1	1	1
	scf1	324186334	1	1	1	1	1	1	0.916667	1	0.972973	1	1	1	1	1	1	1	1	1	1	1	1	1	1	1	1	1	0.304348	1	1	1	1	0.986301	0.394737	1	1	1	1	1	1	1	1	1
	scf1	324186346	1	1	1	1	1	1	1	1	1	1	1	0.928571	1	1	1	1	1	1	1	1	1	1	1	1	1	1	1	1	1	1	1	1	1	1	1	1	1	1	1	1	1	1
	scf1	324186348	1	1	1	1	1	1	1	1	1	1	1	1	1	1	1	1	1	1	1	1	1	1	1	1	1	1	1	1	0.954545	1	1	1	1	1	1	1	1	0.96875	1	1	1	1
	scf1	324186358	1	1	1	1	1	1	1	1	1	1	1	1	1	1	1	1	1	0.0309278	0	0.0133333	0	0	0.0135135	0.0163934	1	1	1	1	1	1	1	1	1	1	1	1	1	1	1	1	0.8	1
	scf1	324186374	1	1	1	1	1	0.986577	1	1	1	1	1	1	1	1	1	0.995327	1	0.992647	1	1	0.99115	1	0.990991	1	1	1	1	1	1	1	1	1	1	1	1	1	1	1	1	0.992701	1	1
	scf1	324186375	1	0.992537	1	1	1	1	1	1	1	1	1	1	1	1	1	1	1	0.985401	1	1	1	1	0.990476	1	1	1	1	1	1	1	0.997275	1	1	1	1	1	1	1	1	1	1	1
	scf1	324186392	1	1	1	1	1	1	1	1	1	1	1	1	1	1	0.99322	1	1	1	1	0.991736	1	1	1	1	1	1	1	0.992754	1	1	1	1	1	1	1	1	1	1	1	1	1	1
	scf1	324186399	1	1	1	1	0.993548	1	1	1	1	1	1	1	1	1	1	1	1	1	1	1	1	1	1	1	1	1	1	1	1	1	1	1	1	1	1	1	1	1	1	1	1	1
	scf1	324186411	1	1	1	1	1	1	1	1	1	1	1	1	1	1	1	1	1	1	1	1	1	1	1	1	1	1	1	1	1	1	0.996732	1	1	1	1	1	1	1	1	1	1	1
	scf1	324186420	0	0	0	0	0	0	0	0	1	1	1	1	1	1	1	1	1	1	1	1	1	1	1	1	1	1	1	1	0.992806	1	1	1	1	1	1	1	1	1	1	1	1	1
	scf1	324186422	1	1	1	1	1	1	1	0.995556	1	1	1	1	1	1	1	1	1	1	1	1	1	1	1	1	1	1	1	1	1	1	1	1	1	0.992806	0.992647	1	1	1	1	1	1	1
	scf1	324186425	0	0	0	0	0	0	0	0	1	1	1	1	1	1	1	1	1	1	1	1	1	1	1	1	0.990291	1	1	1	1	0.996124	1	1	1	1	1	1	1	1	1	1	1	1
	scf1	324186427	1	1	1	1	1	1	1	1	0.992126	1	1	1	1	1	1	1	1	0.985714	0.988764	1	1	1	1	1	0	0	0.419643	0	0	0	0	0	0.568627	1	1	1	1	1	1	1	1	0.97561
	scf1	324186445	1	1	1	1	1	1	1	1	1	1	1	1	1	1	1	1	1	1	1	1	1	1	1	1	0	0.00555556	0	0	0	0	0	0	0.00490196	1	1	1	1	1	1	1	1	1
	scf1	324186474	0	0	0	0	0	0	0	0	0	0.00952381	0	0.00429185	0	0	0	0	0	0	0	0	0	0	0	0	0	0	0	0	0	0	0	0	0	1	1	1	1	1	1	1	1	1
	scf1	324186476	1	1	1	1	0.993197	1	1	1	1	1	1	1	1	1	1	1	1	1	1	1	1	1	1	1	0.0194175	0	0.419643	0	0	0	0	0	0.568627	1	1	1	1	1	1	1	1	1
	scf1	324186493	1	1	1	1	1	1	1	1	1	1	1	1	1	1	1	1	1	1	1	1	1	1	1	1	1	1	1	1	1	1	1	1	1	1	1	1	1	1	0.986667	1	1	1
	scf1	324186494	1	1	1	1	1	1	1	1	1	1	1	1	1	1	1	1	1	1	0.989362	1	1	1	1	1	1	1	1	1	1	1	1	0.996364	1	1	1	1	1	1	0.986667	1	1	1
	scf1	324186498	0.992537	0.992366	1	1	1	1	1	1	1	1	0.997691	1	1	0.995261	0.996296	0.995192	1	1	1	1	1	1	1	1	1	1	1	1	1	1	1	1	1	0.971223	1	1	1	1	1	0.991071	1	1
	scf1	324186509	1	1	1	1	1	1	0.993976	1	0.0232558	0	0.00232019	0	0	0	0.0037037	0.00478469	0.0104167	1	1	0.97561	1	1	1	1	0.990385	1	1	1	1	1	0.996753	1	1	1	1	1	1	1	1	1	1	1
	scf1	324186510	0	0	0	0	0	0	0	0	1	1	1	1	1	1	1	1	1	1	1	1	1	1	1	1	1	1	1	1	1	1	1	1	1	1	1	1	1	1	1	1	1	1
	scf1	324186512	1	1	1	1	1	1	0.993976	1	1	0.990566	1	1	1	1	1	1	1	0.0140845	0	0	0	0	0	0	1	1	1	1	1	1	1	1	1	1	1	1	1	1	1	1	1	1
	scf1	324186513	0	0	0	0	0	0	0	0	1	1	1	1	1	1	1	1	1	1	1	1	1	1	1	1	1	1	1	1	1	1	0.996753	1	1	1	1	1	1	1	1	1	1	1
	scf1	324186547	1	1	1	1	1	1	1	1	1	1	1	1	1	1	1	1	1	1	1	1	1	1	1	1	1	1	1	1	1	1	0.997525	1	0.996466	1	1	1	1	1	1	1	1	1
	scf1	324186548	1	1	1	0.994595	0.993197	1	1	1	1	1	1	1	1	1	1	0.995816	1	1	0.992248	1	1	1	1	1	1	1	1	1	1	1	1	1	1	1	1	1	1	1	0.988764	1	1	1
	scf1	324186554	1	1	1	1	1	0.992647	1	0.995556	1	1	0.995876	0.996	1	1	1	1	1	1	1	1	1	1	1	1	0.992188	0.995495	1	1	1	0.996997	1	1	1	0.994152	1	1	1	1	1	1	1	1
	scf1	324186563	1	1	1	1	1	1	1	1	1	1	1	1	1	1	1	1	1	1	1	1	1	1	1	1	1	1	1	1	1	1	1	1	1	1	1	1	1	1	1	1	1	1
	scf1	324186568	1	1	1	1	1	1	1	1	1	1	1	1	1	1	1	1	1	1	1	1	1	1	1	1	1	1	1	1	1	1	1	1	1	1	1	1	1	1	1	1	1	1
	scf1	324186578	NA	1	NA	NA	NA	NA	1	NA	1	1	1	1	NA	1	1	1	1	1	1	1	1	1	1	1	1	1	1	1	1	1	1	1	1	1	1	1	1	1	1	1	1	1
	scf1	324186581	NA	1	NA	NA	NA	NA	1	NA	1	1	1	1	NA	1	1	1	1	1	0.973684	1	0.970588	1	1	1	1	1	1	1	1	1	0.99	1	1	1	1	1	1	1	1	1	1	1
	scf1	324186586	NA	1	NA	NA	NA	NA	1	NA	1	1	1	1	NA	1	1	1	1	1	1	1	1	1	1	1	1	1	1	1	1	1	1	1	1	1	1	1	1	1	0.866667	1	1	1
	scf1	324186592	NA	NA	NA	NA	NA	NA	NA	NA	1	1	1	1	NA	1	1	1	1	1	1	1	1	1	1	1	1	1	1	1	1	1	1	1	1	1	1	1	1	1	1	1	1	1
	scf1	324186595	NA	1	NA	NA	NA	NA	1	NA	1	1	1	1	NA	1	1	1	1	0	0	0	0	0	0	0	1	1	1	1	1	1	1	1	1	1	1	1	1	1	1	1	1	1
	scf1	324186634	NA	1	NA	NA	NA	NA	1	NA	1	1	1	1	NA	1	1	1	1	1	1	1	1	1	1	1	1	1	1	1	1	1	1	1	1	1	1	1	1	1	1	1	1	1
	scf1	324186645	NA	1	NA	NA	NA	NA	1	NA	0.970588	1	1	1	NA	1	1	1	1	0	0	0	0	0	0	0	1	1	1	1	1	1	1	1	1	1	1	1	1	1	1	1	1	1
	scf1	324186648	NA	1	NA	NA	NA	NA	1	NA	1	1	1	1	NA	1	1	1	1	1	1	1	1	1	1	1	1	1	1	1	1	1	1	1	1	1	1	1	1	1	1	1	1	1
	scf1	324186653	NA	1	NA	NA	NA	NA	1	NA	0.985294	1	0.990566	1	NA	1	1	1	1	1	0.986486	1	1	0.97561	1	0.983333	1	0.987805	1	1	1	0.979167	0.994949	1	1	1	1	1	1	1	1	1	0.95	1
	scf1	324186654	NA	1	NA	NA	NA	NA	1	NA	1	1	1	1	NA	1	1	1	1	1	1	1	1	1	1	1	1	1	1	1	1	0.985507	1	1	1	0.90625	1	1	1	1	1	1	1	1
	scf1	324186654	NA	1	NA	NA	NA	NA	1	NA	1	1	1	1	NA	1	1	1	1	1	1	1	1	1	1	1	1	1	1	1	1	1	1	1	1	1	1	1	1	1	1	1	1	1
	scf1	324186660	NA	1	NA	NA	NA	NA	1	NA	1	1	1	1	NA	1	1	1	1	0.864407	0.783784	1	0.910448	0.904762	0.794118	0.9	1	1	1	1	1	1	1	1	1	1	1	1	1	1	1	1	1	1
	scf1	324186661	NA	1	NA	NA	NA	NA	1	NA	1	1	1	1	NA	1	1	1	1	0	0	1	0	0	0	0.521739	1	1	1	0.969697	1	1	1	1	1	1	1	1	1	1	1	1	1	1
	scf1	324186664	NA	1	NA	NA	NA	NA	1	NA	1	1	1	1	NA	1	1	0.967742	1	0	0	0	0	0	0	0	1	1	1	1	1	1	1	1	1	1	1	1	1	1	1	1	1	1
	scf1	324186703	NA	1	NA	NA	NA	NA	1	NA	1	1	0.993789	1	1	1	1	1	1	1	0.986842	1	1	1	1	1	1	1	1	1	1	1	1	1	1	1	1	1	1	1	1	1	1	1
	scf1	324186719	NA	NA	NA	NA	NA	NA	NA	NA	1	1	0.99375	1	1	0.989691	1	0.993197	1	1	1	0.984375	1	1	1	1	1	1	0.972603	1	1	0.99375	1	1	1	1	1	1	1	1	1	1	1	0.947368
	scf1	324186757	NA	NA	NA	NA	NA	NA	NA	NA	1	1	1	1	1	1	1	1	1	1	1	1	0.985714	1	1	1	1	1	0.986486	1	1	1	1	1	1	1	1	1	1	1	1	1	1	1
	scf1	324186759	NA	NA	NA	NA	NA	NA	NA	NA	1	1	1	1	1	1	1	1	1	1	1	1	1	1	0.979592	1	1	1	1	1	1	1	1	1	1	1	1	1	1	1	1	1	1	1
	scf1	324186766	NA	1	NA	NA	NA	NA	1	NA	1	1	1	1	1	1	1	1	1	1	1	1	1	1	1	1	1	1	1	1	1	1	1	1	1	1	1	1	1	1	1	1	1	1
	scf1	324186776	1	1	1	1	1	1	1	1	1	1	1	1	1	1	1	1	1	0.416667	0	1	1	1	1	0.518519	1	1	1	1	1	1	1	1	1	1	1	1	1	1	1	1	1	1
	scf1	324186794	1	1	1	1	1	1	1	1	1	1	0.990741	1	1	1	1	1	1	0	0	0	0	0	0	0	1	1	1	1	1	1	1	1	1	1	1	1	1	1	1	1	1	1
	scf1	324186806	1	0.993902	1	1	1	0.987342	1	1	1	1	0.981481	1	1	1	1	1	1	1	1	1	1	1	1	1	1	1	1	1	1	1	1	1	1	1	1	1	1	1	1	0.973684	1	1
	scf1	324186813	1	1	1	1	1	1	1	1	1	1	1	1	1	1	1	1	1	1	1	1	1	1	1	1	1	1	1	1	1	1	1	1	1	1	1	1	1	1	1	1	1	1
	scf1	324186822	0	0	0	0	0	0	0	0.00456621	1	1	1	1	1	1	1	1	1	1	1	0	1	1	1	0.481481	1	1	1	1	1	1	1	1	1	1	1	1	0.967742	1	1	1	1	1
	scf1	324186832	1	1	1	1	1	1	1	1	1	1	1	1	1	1	1	1	1	0	0	0	0	0	0	0	1	1	1	1	1	1	1	1	1	1	1	1	1	1	1	1	1	1
	scf1	324186838	0	0.0122699	0	0	0	0	0	0.00913242	1	1	1	1	1	1	1	1	1	1	1	1	1	1	1	1	1	1	1	1	1	1	1	1	1	1	1	1	1	1	1	1	1	1
	scf1	324186843	1	1	1	1	1	1	1	1	1	1	1	1	1	1	1	1	1	1	1	1	1	0.975	1	1	1	1	1	1	1	1	1	1	1	1	1	1	1	1	1	1	1	1
	scf1	324186883	1	1	1	1	1	1	1	1	1	1	1	1	1	1	1	1	1	0	0	0.0227273	0	0	0	0	1	1	1	1	0.935484	0.988506	1	1	1	1	1	1	1	1	1	1	1	1
	scf1	324186886	1	0.987805	0.99187	1	1	1	1	1	1	1	1	1	1	1	1	1	1	1	1	1	1	1	1	0.981481	1	1	0.454545	1	1	1	1	1	0.469697	1	1	1	1	1	1	1	1	1
	scf1	324186890	0.261307	0.24537	0.236025	0.316964	0.344498	0.341667	0.275109	0.232394	1	1	1	1	1	1	1	1	1	1	1	1	1	1	1	1	1	1	1	1	1	1	1	1	1	1	1	1	1	1	1	1	1	1
	scf1	324186899	1	1	1	1	1	0.995833	1	1	1	0.993289	1	1	1	1	1	1	1	1	0.990826	1	0.993506	1	1	1	1	1	1	0.976923	0.992806	1	1	1	1	1	1	1	1	1	1	1	1	0.979167
	scf1	324186918	1	1	1	1	1	1	0.991304	0.996479	1	1	0.996656	1	1	1	1	1	1	1	1	1	1	1	1	1	1	1	1	1	0.992701	1	1	1	1	1	0.990476	1	1	1	1	1	1	1
	scf1	324186930	1	1	1	1	1	1	1	1	1	1	1	1	1	1	1	1	1	1	1	1	1	1	1	1	1	1	1	1	1	0.993333	1	1	1	1	1	1	1	1	1	1	1	1
	scf1	324186937	1	1	1	1	1	1	1	1	1	1	1	1	1	1	1	1	1	1	1	1	1	1	1	1	1	1	1	1	1	1	1	1	1	1	1	1	1	1	1	1	1	1
	scf1	324186946	1	1	1	1	1	1	1	1	1	1	1	1	1	1	1	1	1	1	1	0.15625	0.991525	0.130435	0.983051	0.191489	1	1	1	1	1	1	1	1	1	1	1	1	1	1	1	1	1	1
	scf1	324186947	1	1	1	1	1	1	1	1	1	1	1	1	1	1	1	1	1	0.154545	0.112676	0.046875	0.220339	0.0108696	0.237288	0.0425532	1	1	1	1	1	1	1	1	1	1	1	1	1	1	1	1	1	1
	scf1	324186953	1	1	1	1	0.986301	1	0.96875	1	1	0.992	1	1	1	1	1	1	0.976744	NA	NA	NA	NA	NA	NA	NA	1	1	1	1	1	1	1	1	0.990741	1	1	1	1	1	1	1	1	1
	scf1	324186958	1	1	1	1	1	1	1	1	1	1	1	1	1	1	1	1	1	NA	NA	NA	NA	NA	NA	NA	1	1	1	1	1	1	1	0.995868	1	1	1	1	1	1	1	1	1	1
	scf1	324186965	1	1	1	0.985915	1	1	1	1	1	1	1	1	1	1	1	1	1	NA	NA	NA	NA	NA	NA	NA	1	1	1	1	1	1	1	1	1	1	1	1	1	1	1	1	1	1
	scf1	324186983	0	0	0	0	0	0	0	0	0.991071	1	1	1	1	1	1	1	1	NA	NA	NA	NA	NA	NA	NA	0	0	0	0	0	0	0	0	0	1	0.97619	1	1	1	1	1	1	0.974359
	scf1	324186985	1	1	1	1	1	1	1	1	0	0	0	0	0	0	0	0	0	1	1	1	1	1	1	1	1	1	1	1	0.990741	1	1	1	1	1	1	1	1	0.9875	1	1	1	1
	scf1	324186990	1	1	1	1	1	1	1	1	1	1	1	1	1	1	1	1	1	0	0	0	0	0	0	0	1	0.980769	1	1	1	1	1	1	1	1	1	1	1	1	1	1	1	1
	scf1	324186997	1	1	1	1	1	1	1	1	0.991071	0.992	1	1	1	1	0.985507	1	1	0.990741	1	1	1	1	1	0.988764	0.985714	1	1	0.99	1	1	1	0.995868	1	1	1	1	1	1	1	1	1	1
	scf1	324187006	1	1	1	1	1	1	1	1	1	1	1	1	1	1	1	1	1	1	1	1	1	1	1	1	1	0.990385	1	1	1	1	1	1	1	1	1	1	1	1	1	1	1	1
	scf1	324187022	1	1	1	1	1	1	1	0.985075	0.982143	1	0.994845	1	1	1	1	1	1	0.99	1	1	1	1	1	1	1	1	1	1	1	1	0.995652	1	1	1	1	1	1	1	1	1	1	1
	scf1	324187039	0	0.0185185	0	0	0	0	0	0	1	1	1	1	1	1	1	1	1	1	1	1	1	1	1	1	1	0.990385	1	0.99	1	1	1	1	1	1	1	1	1	1	1	1	1	1
	scf1	324187040	0	0	0	0	0	0	0	0	0	0	0	0	0	0	0	0	0	0	0	0	0	0	0	0	0	0	0	0	0	0.0133333	0	0	0	1	1	1	1	1	1	1	1	0.974359
	scf1	324187041	0	0	0	0	0	0.0119048	0	0	0	0	0	0	0	0.00641026	0	0	0	0	0	0	0	0	0	0	0	0	0	0	0	0	0	0	0	1	1	1	1	1	1	1	1	0.974359
	scf1	324187061	0	0	0	0	0	0	0	0	1	1	1	1	1	1	1	1	1	1	1	1	1	1	1	1	1	0.990291	1	1	1	1	1	1	1	1	0.988095	1	1	1	1	1	1	1
	scf1	324187063	0.961538	1	0.974359	1	1	1	1	1	1	1	1	1	1	0.99359	1	1	1	1	1	1	1	1	1	1	1	1	0.653061	1	0.990826	1	1	1	0.614035	1	1	1	1	1	1	1	1	1
	scf1	324187070	1	1	1	1	1	1	1	1	1	1	1	1	1	1	1	1	1	1	1	1	1	1	1	1	1	1	1	1	1	1	1	1	1	1	1	1	1	1	1	1	1	1
	scf1	324187082	1	1	1	1	1	1	1	1	1	1	1	1	1	1	1	1	1	0.477477	1	1	0	0	0.0363636	1	1	1	1	1	1	1	1	1	1	1	1	1	1	1	1	1	1	1
	scf1	324187083	1	1	1	1	1	0.988095	0.984127	1	1	1	0.994872	1	1	1	1	1	1	1	1	1	1	1	1	1	1	1	1	1	1	1	1	1	1	1	1	1	1	1	1	1	1	1
	scf1	324187086	1	1	1	0.985714	1	1	1	1	1	1	1	1	1	1	0.971014	1	1	1	1	1	1	1	1	1	1	1	1	1	1	1	1	1	1	1	1	1	1	1	1	1	1	1
	scf1	324187087	1	1	1	1	1	1	1	1	1	1	1	1	1	1	1	1	1	1	1	1	1	1	1	0.989691	1	1	1	1	1	1	1	1	1	0.988636	1	1	1	1	1	1	1	1
	scf1	324187097	1	1	1	1	1	1	1	1	1	1	1	1	1	1	1	1	1	1	1	1	1	1	1	1	1	1	1	1	1	0.993506	1	0.995918	1	1	1	1	1	1	1	1	1	1
	scf1	324187099	1	1	1	0.986842	1	1	1	1	1	1	0.995098	1	0.5	1	1	1	1	1	0.973333	1	1	1	1	1	1	1	1	1	1	1	1	1	0.982456	1	1	1	1	1	1	1	1	1
	scf1	324187109	1	1	1	1	1	1	1	1	1	1	1	1	1	1	1	1	1	1	1	1	1	1	1	1	1	1	1	1	1	1	1	1	1	1	0.993197	1	1	1	1	1	1	1
	scf1	324187113	1	1	1	1	1	1	1	1	1	0.994083	1	1	1	0.996283	1	0.992063	1	1	1	1	1	1	1	1	1	1	1	1	0.994318	1	1	1	1	1	1	0.990909	1	1	1	1	1	1
	scf1	324187137	1	1	1	1	1	1	1	1	1	1	1	1	1	1	1	1	1	0	0	0	0	0	0	0	1	1	1	1	1	1	1	1	1	1	1	1	1	1	1	1	1	1
	scf1	324187153	0.0242424	0.0379747	0.0382166	0	0	0.0410959	0.0408163	0.0137615	1	1	1	1	1	1	1	1	1	1	1	1	1	1	1	1	1	1	1	1	1	1	1	1	1	1	1	1	1	1	1	1	1	1
	scf1	324187169	NA	NA	NA	NA	NA	NA	NA	NA	0	0	0	0	0	0	0	0	0	1	1	1	1	0.97619	1	1	1	0.985075	1	1	1	1	1	1	1	1	1	1	0.980769	1	1	1	1	1
	scf1	324187175	NA	NA	NA	NA	NA	NA	NA	NA	1	1	1	1	1	0.991228	1	1	1	0	0	0	0	0	0	0	1	1	1	1	1	1	1	1	1	1	1	0.984127	1	1	1	1	1	1
	scf1	324187206	0	0	0	0	0	0	0	0	1	1	1	1	1	0.991304	0.989583	1	1	1	1	1	1	1	1	1	1	1	1	1	0.985075	1	1	1	1	1	1	1	1	1	1	1	1	1
	scf1	324187228	1	1	1	1	1	1	1	0.990826	1	1	1	1	1	1	1	1	1	1	0.990909	1	1	1	1	1	0	0	0	0	0	0	0	0	0	1	1	1	1	1	1	1	1	1
	scf1	324187257	1	1	1	1	1	1	1	1	1	1	0.995745	1	1	1	1	1	1	1	1	1	1	1	1	1	1	1	1	1	1	1	1	1	1	1	1	1	1	1	1	1	1	1
	scf1	324187262	0	0	0	0	0.0285714	0	0	0	1	1	1	1	1	1	1	1	1	1	1	1	1	1	1	1	1	1	1	1	1	1	1	1	1	1	1	1	1	1	0.592593	1	0.4	1
	scf1	324187267	0	0	0	0	0	0	0	0	1	1	1	1	1	1	1	1	1	0	0	0	0	0	0	0	1	1	1	1	1	1	1	1	1	1	1	1	1	1	1	1	1	1
	scf1	324187285	1	1	1	1	1	1	1	1	1	1	1	1	1	1	1	1	1	1	1	1	1	1	1	1	1	1	1	1	1	1	1	1	1	1	1	1	1	1	1	1	1	1
	scf1	324187310	1	1	1	1	1	1	1	1	1	1	1	1	1	1	1	1	1	0.681818	0.80597	0.813725	0.90678	0.914286	0.898876	0.722222	1	1	1	1	1	0.995238	1	0.994975	1	1	1	1	1	1	1	1	1	1
	scf1	324187319	1	0.989362	1	1	1	1	1	1	1	1	0.992674	1	1	0.993333	0.99187	1	1	0.318182	0.186567	0.186275	0.0932203	0.0857143	0.101124	0.277778	1	1	1	1	1	1	1	1	1	1	1	1	1	1	1	1	1	1
	scf1	324187356	1	1	1	1	1	1	1	1	1	1	1	1	1	1	1	1	1	0	0	0	0	0	0	0	1	1	1	1	1	1	1	1	1	1	1	1	1	1	1	1	1	1
	scf1	324187357	1	1	1	1	1	1	1	1	1	1	1	1	1	1	1	1	1	0	0	0	0	0	0	0	1	1	1	1	1	0.983871	1	1	1	1	1	1	1	1	1	0.956522	1	1
	scf1	324187365	1	1	1	1	1	1	1	1	1	1	1	1	1	1	1	1	1	1	1	1	1	1	1	1	0	0	0.517241	0	0	0	0	0	0.573529	1	1	1	1	1	1	1	1	1
	scf1	324187371	0.111111	0.125	0.107143	0.140625	0.0869565	0.0967742	0.25	0.0740741	0.0555556	0.0263158	0.164706	0.25	0	0.125	0.0925926	0.105263	0	0.0816327	0.213115	0.230769	0.195122	0.290323	0.166667	0.211111	0.128571	0.0588235	0.111111	0.102941	0.09375	0.075	0.116071	0.166667	0.0526316	1	1	1	1	1	1	1	1	1
	scf1	324187372	0.555556	0.5625	0.553571	0.5625	0.521739	0.516129	0.613636	0.5	0.518519	0.487179	0.55814	0.571429	0.333333	0.525	0.481481	0.526316	0.454545	0.959184	0.95082	0.982456	0.732558	0.790323	0.740741	0.927083	0.542857	0.505882	0.5	0.514706	0.53125	0.491667	0.491071	0.520833	0.496241	1	1	1	1	1	1	1	1	1
	scf1	324187400	1	1	1	0.464286	0	0.62069	0	0	1	1	1	1	1	1	1	1	1	1	1	1	1	1	1	1	1	1	1	1	1	1	1	1	1	1	1	1	0.933333	1	1	1	1	1
	scf1	324187409	0	0.5	0	0.535714	1	0.37931	1	1	1	1	1	1	1	1	1	1	1	0.0833333	0.107143	0.0416667	0.0263158	0	0	0.136364	1	1	1	1	1	1	1	1	0.984375	1	1	1	1	1	1	1	1	1
	scf1	324187410	0	0.5	0	0.535714	1	0.37931	1	1	1	1	1	0.909091	1	1	1	1	1	1	1	1	1	1	1	1	1	1	1	1	1	1	1	1	1	1	1	1	1	1	1	1	1	1
	scf1	324187426	0	0	0	0	0	0	0	0	0	0	0	0	0	0	0	0	0	1	1	1	1	1	1	1	1	1	1	1	1	1	1	1	1	1	1	1	1	1	1	1	1	1
	scf1	324187430	0	0	0	0	0	0	0	0	0	0	0	0	0	0	0	0	0	0	0	0	0	0	0	0	1	1	1	1	1	1	1	1	1	1	1	1	1	1	1	1	1	1
	scf1	324187474	1	1	1	1	1	1	1	1	1	1	1	1	1	1	1	1	1	1	1	1	1	1	1	1	1	1	1	1	1	0.982759	1	1	1	1	1	1	1	1	1	1	1	1
	scf1	324187478	1	1	1	1	1	1	1	1	0	0	0	0	0	0	0	0	0	1	1	1	1	1	1	1	1	1	1	1	1	1	1	1	1	1	1	1	1	1	1	1	1	1
	scf1	324187481	1	1	1	1	1	1	1	1	1	1	1	1	1	1	1	1	1	1	1	1	1	1	1	1	0	0	0	0	0	0	0	0	0	1	1	1	1	1	1	1	1	1
	scf1	324187487	1	1	1	1	1	1	1	1	1	1	1	1	1	1	1	1	1	1	1	1	1	1	1	1	1	1	0.958333	1	1	1	1	1	1	1	1	1	1	1	1	1	1	1
	scf1	324187494	0	0	0	0	0	0	0	0	1	1	1	1	1	1	1	1	1	0	0	0	0	0	0	0	1	1	1	1	1	1	1	1	1	1	1	1	1	1	1	1	1	1
	scf1	324187495	0	0	0	0	0	0	0	0	1	1	1	1	1	1	1	1	1	1	1	1	1	1	1	1	1	1	1	1	1	1	1	1	1	1	1	1	1	1	1	1	0.75	1
	scf1	324187500	0	0	0	0	0	0	0	0	0.97619	1	1	1	1	1	1	1	1	1	1	1	1	1	1	1	1	1	1	1	1	1	1	1	1	0.971429	1	1	1	1	1	1	1	1
	scf1	324187513	0	0	0	0	0	0	0	0	0.0227273	0	0	0	0	0	0	0.0666667	0	0	0	0	0	0	0	0	0	0	0	0	0	0	0	0	0	1	1	1	1	1	1	1	1	1
	scf1	324187516	0	0	0	0	0	0	0	0	1	1	1	1	1	1	1	1	1	1	1	1	1	1	1	1	0	0	0	0	0	0	0	0	0	1	1	1	1	1	1	1	1	1
	scf1	324187550	NA	NA	NA	NA	NA	NA	NA	NA	1	NA	NA	NA	NA	NA	NA	1	NA	NA	NA	NA	NA	NA	NA	NA	NA	NA	NA	NA	NA	NA	NA	NA	NA	1	1	1	1	1	1	1	1	1
	scf1	324187601	NA	NA	NA	NA	NA	NA	NA	NA	0	NA	NA	NA	NA	NA	NA	0	NA	NA	NA	NA	NA	NA	NA	NA	NA	NA	NA	NA	NA	NA	NA	NA	NA	0.992593	1	0.970588	1	0.990826	1	1	1	1
	scf1	324187684	NA	NA	NA	NA	NA	NA	NA	NA	0	NA	NA	NA	NA	NA	NA	0	NA	NA	NA	NA	NA	NA	NA	NA	NA	NA	NA	NA	NA	NA	NA	NA	NA	1	1	1	1	1	1	1	1	1
	scf1	324187721	1	1	1	1	1	1	1	1	0	0	0	0	NA	0	0	0	0	NA	NA	NA	NA	NA	NA	NA	NA	NA	0	NA	NA	NA	0	NA	NA	1	1	1	1	1	0.990566	1	1	1
	scf1	324187741	1	1	1	1	1	1	1	1	1	1	1	1	NA	1	1	1	1	NA	NA	NA	NA	NA	NA	NA	NA	NA	1	NA	NA	NA	NA	NA	NA	1	1	1	1	1	1	1	0.98	0.986301
	scf1	324187758	1	1	1	1	0.985714	1	0.990654	1	1	0.8	1	1	NA	1	1	1	1	NA	NA	NA	NA	NA	NA	NA	NA	NA	1	NA	NA	NA	1	NA	NA	1	1	1	1	1	1	0.985075	1	1
	scf1	324187770	1	1	1	1	1	1	1	1	1	1	1	1	NA	1	1	1	0.666667	NA	NA	NA	NA	NA	NA	NA	NA	NA	1	NA	NA	NA	1	NA	NA	1	1	1	1	1	1	1	1	1
	scf1	324187774	0	0	0	0	0	0	0	0	1	1	1	1	NA	1	1	1	1	NA	NA	NA	NA	NA	NA	NA	NA	NA	1	NA	NA	NA	1	NA	NA	1	1	1	1	1	1	1	1	1
	scf1	324187776	0	0	0	0	0	0	0	0	1	1	1	1	NA	1	1	1	1	NA	NA	NA	NA	NA	NA	NA	NA	NA	1	NA	NA	NA	1	NA	NA	1	1	1	1	1	1	1	1	1
	scf1	324187784	0	0	0	0	0	0	0.00934579	0	1	1	1	1	NA	1	1	1	1	NA	NA	NA	NA	NA	NA	NA	NA	NA	1	NA	NA	NA	1	NA	NA	1	1	1	1	1	1	1	1	1
	scf1	324187787	1	1	1	0.48	0	0.463918	0	0	1	1	1	1	NA	1	1	1	1	NA	NA	NA	NA	NA	NA	NA	NA	NA	1	NA	NA	NA	1	NA	NA	1	1	0.992647	1	1	1	1	1	1
	scf1	324187797	1	1	1	1	1	1	1	1	1	1	1	1	NA	1	1	1	1	NA	NA	NA	NA	NA	NA	NA	NA	NA	1	NA	NA	NA	1	NA	NA	1	1	1	1	1	1	1	1	1
	scf1	324187809	1	1	1	1	1	1	1	1	1	1	1	1	NA	1	1	1	1	NA	NA	NA	NA	NA	NA	NA	NA	NA	1	NA	NA	NA	1	NA	NA	1	1	1	1	1	1	1	1	1
	scf1	324187810	0	0	0	0	0	0	0	0	1	1	1	1	NA	1	1	1	1	NA	NA	NA	NA	NA	NA	NA	NA	NA	1	NA	NA	NA	NA	NA	NA	0.98913	1	0.992647	1	0.987179	1	1	1	1
	scf1	324187816	1	1	1	0.48	0	0.463918	0	0	1	1	1	1	NA	1	1	1	1	NA	NA	NA	NA	NA	NA	NA	NA	NA	1	NA	NA	NA	1	NA	NA	1	1	1	1	0.987179	1	1	1	1
	scf1	324187820	0	0	0	0	0	0	0	0	1	1	1	1	NA	1	1	1	1	NA	NA	NA	NA	NA	NA	NA	NA	NA	1	NA	NA	NA	1	NA	NA	0.98913	1	1	1	1	1	1	1	1
	scf1	324187828	1	1	1	1	1	1	1	1	1	1	1	1	NA	1	1	1	1	NA	NA	NA	NA	NA	NA	NA	NA	NA	0	NA	NA	NA	1	NA	NA	1	1	1	0.983051	0.987342	1	1	1	1
	scf1	324187833	1	1	1	1	1	1	1	1	1	1	1	1	NA	1	1	1	1	NA	NA	NA	NA	NA	NA	NA	NA	NA	1	NA	NA	NA	1	NA	NA	1	1	1	1	1	1	1	1	1
	scf1	324187838	1	0.985507	1	1	1	1	1	1	1	1	1	1	NA	1	1	0.5	1	NA	NA	NA	NA	NA	NA	NA	NA	NA	1	NA	NA	NA	1	NA	NA	1	1	1	1	1	1	1	1	1
	scf1	324187851	1	1	1	1	1	1	1	1	1	1	1	1	NA	1	1	1	1	NA	NA	NA	NA	NA	NA	NA	NA	NA	1	NA	NA	NA	1	NA	NA	1	1	1	1	1	1	1	1	1
	scf1	324187911	1	1	1	1	1	1	1	1	1	1	1	1	NA	1	1	1	1	1	1	1	1	1	1	1	1	1	1	1	1	1	1	1	1	1	1	1	1	1	1	1	1	1
	scf1	324187919	1	0.982249	1	1	1	1	1	1	0	0	0	0	0	0	0	0	0	0.977273	1	1	1	1	1	1	1	1	1	1	1	1	1	1	1	1	1	1	1	0.993289	1	0.992248	1	1
	scf1	324187922	1	1	0.986842	1	1	1	1	1	1	1	1	1	1	1	1	1	1	1	1	1	1	1	1	1	1	1	1	1	1	1	0.985714	1	1	1	1	1	1	1	1	1	1	1
	scf1	324187946	1	1	0.993421	1	0.994012	1	1	0.996269	1	1	1	1	1	1	1	1	1	1	1	1	1	1	1	0.988372	1	1	1	1	1	1	1	1	1	1	1	1	1	1	1	1	1	1
	scf1	324187952	1	1	1	1	1	1	1	1	1	1	1	1	1	1	1	1	1	1	1	1	1	1	1	1	1	1	1	1	1	1	1	1	1	1	1	1	1	1	1	1	1	1
	scf1	324187964	1	0.99	1	1	1	1	1	1	0	0	0	0	0	0	0	0	0	0	0	0	0	0	0	0	0	0	0	0	0	0	0.0142857	0	0	1	1	0.987805	1	1	1	1	1	1
	scf1	324187973	1	0.98	1	1	1	1	1	0.993377	0.986301	1	1	1	1	1	1	0.980769	1	1	1	1	0.983607	1	1	1	1	1	1	1	1	1	1	1	1	1	1	1	1	1	1	1	1	1
	scf1	324187989	1	1	1	1	1	1	1	1	1	1	1	1	1	1	1	1	1	1	1	1	1	1	1	1	1	1	1	1	1	1	1	1	1	1	1	1	1	1	1	1	1	1
	scf1	324188061	1	1	1	1	0.989583	1	1	1	1	1	1	1	1	1	1	1	1	1	1	1	1	1	1	1	1	1	1	1	1	1	1	1	1	1	0.984375	1	1	0.985714	1	1	1	1
	scf1	324188078	1	1	1	1	1	1	0.987179	1	1	1	1	1	1	0.975904	1	1	1	1	1	1	1	1	1	0.988372	1	1	1	1	1	1	1	1	1	1	1	1	1	0.985714	1	1	1	1
	scf1	324188104	1	0.441624	1	0.488294	0	0.521583	0	0	1	1	0.996627	0.996109	1	1	0.997375	1	1	1	1	1	0.996183	1	1	1	1	0.995763	1	0.991453	1	1	1	1	1	1	0.995025	1	1	1	1	1	1	1
	scf1	324188142	1	1	0.991304	1	1	1	1	0.992366	1	1	1	1	1	1	1	1	1	1	1	1	1	1	1	0.995169	1	1	0.992308	1	1	1	1	1	0.996078	1	1	1	1	1	1	1	1	1
	scf1	324188184	1	1	1	1	1	1	1	1	1	1	1	1	1	1	1	1	1	1	1	1	1	1	1	1	1	1	0.484848	1	1	1	1	1	0.51751	1	1	1	1	1	1	1	1	1
	scf1	324188193	1	1	1	1	1	1	1	1	1	1	1	1	1	0.996296	1	1	1	1	1	1	1	1	1	1	1	1	1	1	1	1	0.99729	1	0.996109	1	0.992754	1	1	1	1	1	1	1
	scf1	324188196	0	0.0104167	0	0	0	0	0.00636943	0	1	1	1	1	1	1	1	1	1	0	0	0	0	0	0	0	1	1	1	1	1	0.993421	1	1	1	1	1	1	1	0.991379	0.984848	1	1	1
	scf1	324188198	0	0	0	0	0	0.00694444	0	0	1	1	0.997722	1	1	1	1	1	1	0	0	0	0	0	0	0	1	1	1	1	1	1	1	1	1	1	1	1	1	1	1	1	1	1
	scf1	324188202	1	1	1	1	1	0.993056	1	1	1	1	1	1	1	1	1	0.994949	1	1	1	1	1	1	1	0.995192	1	1	1	1	1	1	1	1	1	1	1	1	1	1	1	1	1	1
	scf1	324188237	0	0.0104167	0	0	0.00813008	0	0	0	1	1	1	1	1	1	1	1	1	1	1	1	1	1	1	1	1	1	1	1	1	1	1	1	1	1	1	1	1	1	1	1	1	1
	scf1	324188239	0	0	0	0	0	0	0	0	1	1	0.997696	1	1	0.99631	0.996743	1	1	1	1	1	1	0.995575	1	1	0.993333	0.994012	1	1	1	1	0.997305	1	1	1	1	1	1	1	1	1	1	1
	scf1	324188242	0	0	0	0	0	0	0.00641026	0	1	1	1	1	1	1	1	1	1	1	1	1	1	1	1	1	1	1	1	1	1	1	1	0.997429	1	1	1	0.994186	1	1	1	1	1	1
	scf1	324188254	1	1	1	0.994565	1	1	0.99359	1	1	1	1	1	1	1	0.996743	1	1	0	0	0	0	0	0	0	1	1	1	1	1	0.996721	1	1	1	1	1	1	1	1	1	1	1	1
	scf1	324188258	1	0.989583	1	1	1	1	1	1	1	1	1	1	1	1	1	1	1	1	1	1	1	0.995614	1	1	1	1	0.48855	1	1	1	1	1	0.51751	1	1	1	1	1	1	1	1	1
	scf1	324188269	1	1	1	0.994565	0.991935	1	1	0.992248	1	1	1	1	0.875	1	1	0.994949	1	1	1	1	1	1	0.992908	1	1	1	1	1	1	0.996721	1	1	1	1	1	1	1	1	1	1	1	1
	scf1	324188309	1	1	1	1	1	1	1	1	1	1	1	1	1	1	1	1	1	1	1	1	1	1	1	1	1	1	0.472131	1	1	1	1	1	0.485857	1	0.996269	1	0.995146	1	1	1	1	1
	scf1	324188312	1	1	1	1	1	1	1	0.997361	1	1	1	1	1	1	1	1	1	1	1	1	1	1	1	1	0.00328947	0	0.52459	0	0	0	0	0	0.515807	1	1	1	0.995169	1	1	1	1	1
	scf1	324188338	1	1	1	1	1	1	0.994872	0.996016	1	1	1	1	1	1	1	1	1	NA	NA	NA	NA	NA	NA	NA	0.993506	1	1	1	1	1	1	1	1	1	1	1	1	1	1	1	1	1
	scf1	324188371	0	0	0	0	0	0	0	0	0	0	0	0	0	0	0	0	0	NA	NA	NA	NA	NA	NA	NA	0	0	0	0	0	0	0	0	0	1	1	1	1	0.994737	1	1	1	1
	scf1	324188376	1	1	1	1	1	1	1	1	1	1	1	1	1	1	1	1	1	NA	NA	NA	NA	NA	NA	NA	1	1	1	1	1	1	1	1	1	1	1	1	1	1	1	1	1	1
	scf1	324188377	0.99187	1	1	0.995951	1	1	0.994872	1	1	1	1	1	1	1	0.964286	1	1	NA	NA	NA	NA	NA	NA	NA	1	0.99505	1	1	1	0.997085	0.993039	0.997845	1	1	1	1	1	1	0.993631	1	1	1
	scf1	324188386	1	1	1	1	1	1	1	1	1	1	1	1	1	1	1	1	1	NA	NA	NA	NA	NA	NA	NA	1	1	1	1	1	0.997085	1	1	1	1	1	1	1	1	1	1	1	1
	scf1	324188388	0	0	0	0	0	0	0	0	1	1	1	1	1	1	1	1	1	NA	NA	NA	NA	NA	NA	NA	0.993506	0.99505	0.982659	0.981366	1	0.997085	0.99768	1	0.997101	1	1	0.995868	1	1	1	1	1	1
	scf1	324188411	1	1	1	1	1	1	1	1	0	0	0	0	0	0	0	0	0.037037	NA	NA	NA	NA	NA	NA	NA	1	1	1	1	1	1	1	0.997845	1	1	1	1	1	1	1	1	1	1
	scf1	324188415	0.99187	1	1	1	1	1	1	0.992032	1	1	1	1	1	1	1	1	1	NA	NA	NA	NA	NA	NA	NA	1	1	0.99422	1	1	1	1	1	1	1	1	1	1	1	1	1	1	1
	scf1	324188424	1	1	1	1	0.994595	0.989247	1	1	1	1	1	1	1	1	1	1	1	NA	NA	NA	NA	NA	NA	NA	1	1	1	1	1	1	1	1	1	1	1	1	1	1	1	1	1	1
	scf1	324188436	0	0	0	0	0	0	0	0	NA	NA	NA	NA	NA	NA	NA	NA	NA	NA	NA	NA	NA	NA	NA	NA	1	1	1	1	1	1	1	1	1	1	1	1	1	1	1	1	1	1
	scf1	324188469	0.995327	1	1	0.997647	1	1	1	1	1	1	1	1	1	1	1	1	1	1	1	0.992908	1	1	1	1	1	1	1	1	1	1	1	1	1	1	1	1	1	0.996764	0.995851	1	1	1
	scf1	324188470	1	1	0.996032	1	1	0.996753	0.990826	1	1	0.995169	0.998092	1	1	0.996479	1	1	0.992308	0.992857	0.994152	1	0.993827	1	1	1	1	0.995305	1	1	1	1	1	1	0.997159	1	1	0.997305	0.994595	0.996764	0.991701	1	1	0.980645
	scf1	324188485	1	1	1	1	1	1	1	1	1	1	0.99784	0.984615	NA	0.996154	1	1	1	1	1	1	1	1	1	1	1	1	1	1	1	1	1	1	1	1	1	1	1	1	1	1	1	1
	scf1	324188486	1	1	1	1	1	0.992126	1	1	0	0.00546448	0	0.0102041	NA	0	0	0	0	0	0	0	0	0	0	0	1	1	1	1	1	1	1	1	1	1	1	1	1	1	0.988235	1	1	1
	scf1	324188515	1	1	1	1	1	0.991803	1	1	1	1	1	1	NA	1	1	1	1	0	0	0.0142857	0	0	0	0.00684932	1	1	1	1	1	1	1	1	1	0.990826	1	0.991304	1	1	1	1	1	1
	scf1	324188520	1	1	1	1	1	0.983471	1	1	1	1	1	1	NA	1	1	1	1	0	0	0.0141844	0	0	0	0.00680272	1	1	1	1	1	1	1	1	1	0.990909	1	1	1	1	1	1	1	1
	scf1	324188522	1	1	1	1	1	0.991736	1	1	0	0	0	0	NA	0	0	0	0	0	0.00584795	0	0	0	0	0	1	1	1	1	1	1	1	1	1	1	1	1	1	0.991667	1	1	1	1
	scf1	324188526	1	1	1	1	1	1	1	1	0.995	1	0.99784	1	NA	1	1	1	1	1	1	1	1	1	1	1	1	1	1	1	1	1	1	1	1	1	1	1	1	1	1	1	1	1
	scf1	324188530	1	1	1	1	1	0.991803	1	1	0	0	0	0	NA	0	0	0	0	0	0.00584795	0	0	0.0126582	0	0	0	0	0	0	0	0	0	0	0	1	1	1	1	1	1	1	1	1
	scf1	324188555	1	0.991379	1	1	1	0.991736	1	1	0	0	0	0	NA	0	0	0	0	0	0	0	0	0	0	0	1	1	1	1	1	1	1	1	1	0.981818	1	0.982906	1	1	1	1	1	1
	scf1	324188559	1	1	1	1	1	0.991803	1	1	0	0	0.00215983	0	NA	0	0	0	0	0	0	0	0	0	0	0	1	1	1	1	1	1	1	1	1	1	1	1	1	1	1	1	1	1
	scf1	324188566	1	0.991304	1	1	1	0.991803	1	1	0	0	0.00215517	0	NA	0	0.00348432	0	0	1	1	0.985915	1	1	1	1	1	1	1	1	1	1	1	1	1	1	1	1	1	1	1	1	1	1
	scf1	324188567	1	1	1	1	1	1	1	1	1	1	1	1	NA	1	1	1	1	1	1	1	1	1	1	1	1	0.818182	1	1	1	1	1	1	1	1	0.980769	1	1	1	1	1	1	1
	scf1	324188571	1	1	1	1	1	1	1	1	1	1	1	1	NA	0.996154	1	1	1	1	1	1	1	1	1	1	1	1	1	1	1	1	1	1	1	1	1	1	1	1	1	1	1	1
	scf1	324188575	1	1	0.99	1	1	0.991803	1	1	1	1	1	1	NA	1	1	1	1	0.00704225	0	0.0141844	0	0.00632911	0	0.00680272	1	1	1	1	1	1	1	1	1	1	1	1	1	1	1	1	1	1
	scf1	324188581	0	0	0	0	0	0	0	0	0	0	0	0	NA	0	0	0	0	0	0	0	0	0	0	0	0	0	0	0	0	0	0	0	0	1	1	1	1	1	1	1	1	1
	scf1	324188586	1	1	1	1	1	0.991736	1	1	0	0	0	0	NA	0.00775194	0	0	0	0.00704225	0	0	0	0.00632911	0.03125	0	1	1	1	1	1	1	1	1	1	1	1	1	1	1	1	1	1	1
	scf1	324188587	1	1	1	1	0.992126	0.991736	1	1	0	0	0	0	NA	0	0	0	0	0	0	0	0	0.00632911	0.03125	0.00680272	1	1	1	1	1	1	1	1	1	1	1	1	1	1	0.987952	1	1	1
	scf1	324188588	1	1	1	1	1	0.991736	1	1	0	0	0	0	NA	0	0	0	0	0	0	0	0.00613497	0	0	0.00684932	1	1	1	1	1	1	1	1	1	1	1	1	1	1	1	1	1	1
	scf1	324188589	1	1	1	1	1	1	1	1	1	1	1	1	NA	1	1	1	1	1	1	1	1	1	1	1	0.75	1	1	1	1	1	1	1	1	1	1	1	1	1	1	0.989691	1	1
	scf1	324188604	NA	NA	NA	NA	NA	0	NA	NA	0	0	0	0	NA	0	0	0	0	0	0	0	0	0	0	0	1	1	1	1	1	1	1	1	1	1	1	0.99115	1	1	1	1	1	1
	scf1	324188605	NA	NA	NA	NA	NA	1	NA	NA	1	1	0.997845	1	NA	1	1	1	0.990476	1	1	1	1	0.993671	1	1	1	1	1	1	1	1	1	1	1	1	1	1	1	1	1	1	1	1
	scf1	324188613	NA	NA	NA	NA	NA	0	NA	NA	0	0	0	0	NA	0	0	0	0	0	0	0	0	0	0	0	1	1	1	1	1	1	1	1	1	1	1	0.991304	1	1	1	1	1	1
	scf1	324188620	NA	NA	NA	NA	NA	1	NA	NA	1	1	1	1	NA	1	1	1	1	1	1	1	1	1	1	1	0	0	0	0	0	0	0	0	0	1	1	1	1	1	1	1	1	1
	scf1	324188625	NA	NA	NA	NA	NA	1	NA	NA	0.995	1	1	1	NA	1	1	1	1	1	1	1	1	1	1	1	1	1	1	1	1	1	1	1	1	1	1	0.482456	0.577465	1	1	1	1	0.486486
	scf1	324188629	NA	NA	NA	NA	NA	0.5	NA	NA	1	1	1	1	NA	1	1	1	1	1	1	1	1	1	1	1	1	1	1	1	1	1	1	1	1	1	0.982143	1	1	1	1	0.989796	1	1
	scf1	324188637	1	1	1	1	1	1	1	1	1	1	1	1	1	1	1	1	1	1	1	1	1	1	1	0.993671	1	1	1	1	1	1	1	1	1	1	0.988235	1	1	1	1	0.990099	1	1
	scf1	324188652	1	1	1	1	1	0.991803	0.992481	1	1	1	0.997886	1	1	1	1	1	0.990566	0	0	0.0111732	0	0	0	0.00632911	1	1	1	1	1	1	1	1	1	1	1	1	1	1	0.990654	1	1	0.982456
	scf1	324188665	1	1	1	1	1	1	1	1	1	1	1	1	1	1	1	1	1	0	0	0.0555556	0	0	0	0.0212766	1	1	1	1	1	1	1	1	1	1	1	1	1	1	1	1	1	0.982456
	scf1	324188677	1	1	1	1	1	1	1	1	NA	NA	NA	NA	NA	NA	NA	NA	NA	0	0	0	0	0	NA	0.2	0	0	0	0	0	0	0	0	0	1	1	1	1	1	1	1	1	0.982456
	scf1	324188679	1	1	1	1	1	1	1	1	NA	NA	NA	NA	NA	NA	NA	NA	NA	1	1	1	1	1	1	0.993506	1	1	1	1	1	1	1	1	1	1	1	1	1	1	1	1	1	1
	scf1	324188698	1	1	1	1	1	1	1	1	1	1	1	1	1	1	1	1	1	1	1	0.979167	0.928571	1	1	1	NA	1	1	1	1	1	1	1	1	1	1	1	1	1	1	1	1	1
	scf1	324188706	NA	NA	NA	1	1	NA	1	1	1	NA	1	1	1	NA	1	NA	NA	0	0	0	0	0	NA	0	NA	NA	1	1	1	1	NA	1	1	1	1	1	1	1	1	1	1	1
	scf1	324188707	NA	NA	NA	1	1	NA	1	1	1	NA	1	1	1	NA	1	NA	1	1	1	1	1	1	NA	1	NA	0.333333	1	1	1	0.619048	1	1	0.761905	1	1	1	1	1	1	1	1	1
	scf1	324188741	NA	NA	NA	1	1	NA	1	1	0	NA	0	0	0	NA	0	NA	0	1	1	1	1	1	NA	1	NA	1	1	1	1	1	1	1	1	1	1	1	1	0.96875	1	1	1	1
	scf1	324188743	NA	NA	NA	1	1	NA	1	1	1	NA	1	1	1	NA	1	NA	1	1	1	1	1	1	NA	1	NA	1	1	1	1	1	1	1	1	1	1	1	1	1	1	1	1	1
	scf1	324188744	NA	NA	NA	1	0.333333	NA	1	1	0.714286	NA	0.875	0.8	0.5	NA	0.5	NA	1	0	0.272727	0.739726	0.333333	0.0909091	NA	0.15	NA	1	1	1	1	1	1	1	1	0.944444	1	0.75	0.690476	0.825397	0.978723	0.846154	1	0.789474
	scf1	324188745	NA	NA	NA	1	1	NA	1	1	0.857143	NA	0.9375	1	1	NA	1	NA	1	0.533333	0.484848	0.123288	0.666667	0.636364	NA	0.5	NA	1	0.6	0.666667	0.6	0.736842	1	0.857143	0.7	1	1	0.722222	0.642857	0.825397	0.93617	0.769231	1	0.789474
	scf1	324188746	NA	NA	NA	1	1	NA	1	1	1	NA	1	1	1	NA	1	NA	1	NA	1	1	NA	NA	NA	NA	NA	NA	1	NA	NA	NA	1	NA	NA	0.75	0.970588	1	1	1	1	1	1	1
	scf1	324188746	NA	NA	NA	1	1	NA	1	1	1	NA	1	1	1	NA	1	NA	1	0.6	0.545455	0.342466	1	0.727273	NA	0.6	NA	0	0.2	0.5	0.6	0.526316	1	1	0.5	1	1	1	1	1	0.978723	1	1	1
	scf1	324188747	NA	NA	NA	1	1	NA	1	1	1	NA	0.9375	1	1	NA	1	NA	1	0.266667	0.393939	0.178082	0.666667	0.636364	NA	0.35	NA	1	0.6	0.666667	0.8	0.684211	1	0.571429	0.7	1	1	0.722222	0.642857	0.825397	0.93617	0.769231	1	0.789474
	scf1	324188749	NA	NA	NA	1	1	NA	1	1	0	NA	0	NA	0	NA	0	NA	0	NA	NA	NA	NA	NA	NA	NA	NA	NA	NA	NA	NA	NA	NA	NA	NA	1	1	1	1	1	1	1	1	1
	scf1	324188749	NA	NA	NA	1	1	NA	1	1	1	NA	0.9375	1	1	NA	1	NA	1	0.466667	0.242424	0.0547945	0.666667	0.454545	NA	0.55	NA	0.666667	0.2	0.5	0.6	0.736842	1	0.857143	0.7	1	1	0.722222	0.642857	0.825397	0.93617	0.769231	1	0.789474
	scf1	324188750	NA	NA	NA	1	1	NA	1	1	1	NA	1	1	1	NA	1	NA	1	1	0.787879	0.506849	1	1	NA	0.9	NA	0	0.4	0.833333	0.8	0.105263	1	0.714286	0.2	1	1	1	1	1	1	1	1	1
	scf1	324188751	NA	NA	NA	1	1	NA	1	1	0	NA	0	NA	0	NA	0	NA	0	NA	NA	NA	NA	NA	NA	NA	NA	NA	NA	NA	NA	NA	NA	NA	NA	1	1	1	1	1	1	1	1	1
	scf1	324188755	NA	NA	NA	1	1	NA	1	1	0	NA	0	NA	0	NA	0	NA	0	NA	NA	NA	NA	NA	NA	NA	NA	NA	NA	NA	NA	NA	NA	NA	NA	1	1	1	1	1	1	1	1	1
	scf1	324188755	NA	NA	NA	1	1	NA	1	1	1	NA	1	1	1	NA	1	NA	1	1	1	1	1	1	NA	1	NA	1	1	1	1	1	1	1	1	0.777778	0.985294	0.416667	0.571429	0.809524	0.595745	0.692308	0.472222	0.605263
	scf1	324188757	NA	NA	NA	1	1	NA	1	1	1	NA	1	1	1	NA	1	NA	1	1	1	1	1	1	NA	1	NA	1	1	1	1	1	1	1	1	0.833333	0.955882	0.5	0.452381	0.698413	0.510638	0.692308	0.388889	0.447368
	scf1	324188761	NA	NA	NA	NA	NA	NA	NA	NA	0	NA	0	NA	0	NA	0	NA	0	NA	1	1	1	1	NA	1	NA	NA	NA	1	1	1	1	1	NA	1	1	1	1	1	1	1	1	1
	scf1	324188780	NA	NA	NA	1	1	NA	1	1	1	NA	1	1	1	NA	1	NA	1	1	1	0.972603	1	1	NA	0.95	NA	1	1	1	1	1	1	1	1	1	1	1	1	1	1	1	1	1
	scf1	324188781	NA	NA	NA	1	1	NA	1	0.5	1	NA	1	1	1	NA	1	NA	1	1	1	1	1	1	NA	1	NA	1	1	1	1	1	1	1	1	1	1	1	1	1	1	1	1	1
	scf1	324188782	NA	NA	NA	1	1	NA	1	1	1	NA	1	1	1	NA	1	NA	1	1	1	1	1	1	NA	1	NA	1	1	1	1	1	1	1	1	1	1	1	1	1	1	1	1	1
	scf1	324188784	NA	NA	NA	NA	NA	NA	NA	NA	NA	NA	1	NA	1	NA	NA	NA	1	NA	1	1	1	1	NA	1	NA	NA	NA	1	1	NA	1	1	NA	1	1	1	1	1	0.5	1	1	0.888889
	scf1	324188784	NA	NA	NA	1	1	NA	1	1	1	NA	1	1	1	NA	1	NA	1	1	1	1	1	1	NA	1	NA	1	1	1	1	1	1	1	1	1	0.794118	0.916667	0.840909	0.96875	0.897959	0.857143	0.868421	0.975
	scf1	324188786	NA	NA	NA	1	1	NA	1	1	1	NA	1	1	1	NA	1	NA	1	1	1	1	1	1	NA	1	NA	1	1	1	1	1	1	1	1	1	1	1	1	1	1	1	1	1
	scf1	324188789	NA	NA	NA	1	1	NA	1	1	1	NA	1	1	1	NA	1	NA	1	1	1	1	1	1	NA	1	NA	1	1	1	1	1	1	1	1	1	0.940299	1	1	0.953125	1	1	0.972973	1
	scf1	324188790	NA	NA	NA	1	1	NA	1	1	1	NA	1	1	1	NA	1	NA	1	1	1	1	1	1	NA	1	NA	1	1	1	1	1	1	1	1	0.95	1	1	1	0.984375	0.816327	0.785714	0.891892	0.95
	scf1	324188791	NA	NA	NA	1	1	NA	1	1	1	NA	1	1	1	NA	1	NA	1	1	1	1	1	1	NA	1	NA	1	1	1	1	1	1	1	1	0.95	0.80597	0.972222	1	0.96875	1	1	0.918919	1
	scf1	324188793	NA	NA	NA	NA	NA	NA	NA	NA	NA	NA	1	NA	NA	NA	NA	NA	1	NA	1	1	1	NA	NA	NA	NA	NA	NA	1	1	NA	1	1	NA	1	1	1	1	1	0.727273	1	1	0.909091
	scf1	324188793	NA	NA	NA	1	1	NA	1	1	1	NA	1	1	1	NA	1	NA	1	1	1	1	1	1	NA	1	NA	1	1	1	1	1	1	1	1	0.95	0.19403	0.944444	1	0.984375	1	0.928571	0.918919	1
	scf1	324188795	NA	NA	NA	1	1	NA	1	1	1	NA	0.944444	1	1	NA	1	NA	1	1	1	1	1	1	NA	1	NA	1	1	1	1	1	1	1	1	1	0.80597	0.944444	0.977273	0.96875	0.877551	0.928571	0.891892	0.975
	scf1	324188797	NA	NA	NA	1	1	NA	1	1	1	NA	0.944444	1	1	NA	1	NA	1	1	1	1	1	1	NA	1	NA	1	1	1	1	1	1	1	1	0.95	0.940299	0.882353	1	0.952381	0.918367	0.928571	0.918919	0.95
	scf1	324188807	NA	NA	NA	1	1	NA	1	1	NA	NA	NA	0	NA	NA	NA	NA	NA	NA	NA	NA	NA	NA	NA	NA	NA	NA	NA	NA	NA	NA	NA	NA	NA	1	1	1	1	1	1	1	1	1
	scf1	324188807	NA	NA	NA	1	1	NA	1	1	1	NA	1	1	1	NA	1	NA	1	1	1	1	1	1	NA	1	NA	1	1	1	1	1	1	1	1	0.736842	0.230769	1	1	0.716981	0.885714	1	1	0.617647
	scf1	324188821	NA	NA	NA	1	1	NA	1	1	0.285714	NA	0.866667	0.75	1	NA	0	NA	0	0.666667	0.0625	0	0.666667	0.1	NA	0.65	NA	0.5	0.8	0.428571	0.4	0.416667	0	0.125	0.407407	0.947368	0.938462	1	1	0.978261	1	1	1	1
	scf1	324188823	NA	NA	NA	1	1	NA	1	1	0.571429	NA	1	1	1	NA	1	NA	1	1	0.71875	0.695652	1	0.7	NA	0.95	NA	1	0.8	0.571429	0.4	0.791667	0	0.625	0.925926	1	1	0.565217	0.444444	0.755556	0.90625	0.75	1	0.733333
	scf1	324188855	1	1	1	1	1	1	1	1	1	1	1	1	1	1	1	1	1	0.0833333	0.166667	0.104167	0.8	0.222222	1	0.1875	1	1	1	0.944444	1	1	1	1	1	0.9	0.976744	1	1	1	0.947368	1	1	0.944444
	scf1	324188859	1	1	0.875	1	1	0.916667	1	1	0.642857	1	0.71875	0.777778	0	0.705882	0.846154	0.615385	0.833333	1	1	1	1	1	1	1	1	1	1	1	1	1	1	1	1	1	1	1	1	1	1	1	1	1
	scf1	324188872	0	0.0108696	0	0	0	0	0	0	1	1	1	1	1	1	1	1	1	1	1	1	1	1	1	1	1	1	1	1	1	1	1	1	1	1	1	1	1	1	1	1	1	1
	scf1	324188882	0.9875	1	1	1	1	1	1	1	1	1	1	1	NA	1	0.993976	1	1	0.969697	0.987805	1	1	1	1	1	0.992	1	0.988764	1	0.993506	1	0.993939	1	0.995305	0.988235	1	NA	1	1	1	1	1	1
	scf1	324188903	1	1	1	1	1	1	0.990741	1	0.993197	1	1	0.989011	NA	1	0.987952	0.99187	1	1	1	1	1	1	1	1	1	1	1	1	0.993506	0.991701	1	1	0.995283	1	1	NA	1	1	1	1	1	1
	scf1	324188930	1	1	1	1	1	1	1	0.992063	1	1	1	1	NA	1	0.988024	1	1	1	1	1	1	1	1	1	1	1	1	1	1	0.995851	1	1	0.990566	1	1	NA	1	1	1	1	1	0.857143
	scf1	324188958	1	1	1	1	1	1	0.990991	1	1	1	1	1	NA	0.993289	0.994048	1	1	1	1	1	1	1	1	0.982456	1	1	1	1	1	1	0.99403	1	0.995283	1	1	NA	1	1	1	1	0.875	1
	scf1	324188963	1	1	1	1	1	1	1	1	1	1	0.995763	1	NA	1	1	1	1	1	1	1	1	1	1	1	1	1	1	1	1	1	1	1	1	1	1	NA	1	1	1	0.984615	1	1
	scf1	324188981	1	1	1	1	1	1	1	1	1	1	1	1	NA	1	1	1	1	1	1	1	1	1	1	1	1	1	0.988764	1	1	1	1	1	1	1	1	NA	0.973684	1	1	1	1	1
	scf1	324188983	1	1	1	1	1	1	1	1	1	1	1	1	NA	1	1	1	1	1	1	1	0.988372	1	1	1	1	1	1	1	1	1	1	1	1	1	1	NA	1	1	1	1	1	1
	scf1	324188989	1	1	1	1	1	1	1	1	1	1	1	1	NA	1	1	1	1	0	0.0116279	0	0	0	0	0	0	0	0	0	0	0	0	0	0	1	1	NA	1	1	1	1	1	1
	scf1	324188999	1	1	1	1	1	1	0.990991	1	0.993197	1	0.995798	1	NA	1	1	1	1	1	1	1	1	1	1	1	1	1	1	0.993865	0.993548	0.995833	1	1	1	1	1	NA	1	1	1	1	1	1
	scf1	324189005	1	1	1	1	1	1	1	1	1	1	1	1	NA	1	1	1	1	1	1	1	1	1	1	1	1	1	1	1	1	1	1	1	0.990566	1	1	NA	1	1	1	1	1	1
	scf1	324189007	1	1	1	1	1	1	1	1	1	1	1	1	NA	1	1	1	1	1	1	1	1	1	1	1	1	0.992188	1	1	1	1	1	1	1	1	1	NA	1	1	1	1	1	1
	scf1	324189033	1	1	1	1	1	1	1	1	0	0	0	0	NA	0	0	0	0	1	1	1	1	1	1	1	1	1	1	1	1	1	1	1	1	1	1	NA	1	1	0.970588	1	1	1
	scf1	324189068	1	1	1	1	1	1	1	1	1	1	0.995816	1	NA	1	0.994083	1	0.987805	1	1	1	1	1	1	1	1	1	1	0.988304	1	0.996109	1	0.996491	1	1	1	1	1	1	1	1	1	1
	scf1	324189070	1	1	0.991525	1	1	1	0.991379	1	0.0264901	0.0116279	0.00423729	0.03125	NA	0.013245	0.00595238	0	0	1	1	1	1	1	1	0.982456	1	1	1	1	1	1	1	1	1	1	1	1	1	1	1	1	1	1
	scf1	324189078	1	1	0.995283	1	1	1	1	0.996403	1	1	1	0.996169	1	1	1	1	1	1	1	1	1	1	1	1	0.995556	1	0.995074	1	1	0.998028	1	1	1	1	1	1	1	1	1	1	1	1
	scf1	324189118	1	1	1	1	1	1	1	1	1	1	1	1	1	1	1	1	0.983871	1	1	NA	NA	1	1	1	1	1	1	0.989362	1	1	1	0.991501	1	1	1	1	1	1	1	1	1	1
	scf1	324189139	1	1	1	1	1	0.992	1	1	0	0	0	0	0	0	0	0	0	1	1	NA	1	1	1	1	1	1	1	1	1	1	1	1	1	1	1	1	1	1	1	0.989691	1	1
	scf1	324189144	1	1	1	1	1	1	1	1	1	1	0.995833	1	1	1	0.993506	1	1	1	1	NA	1	1	1	1	1	1	0.99115	1	1	1	1	1	1	1	1	1	1	1	1	1	1	1
	scf1	324189172	1	1	1	1	1	1	1	1	1	1	1	1	1	1	1	1	1	1	1	NA	1	1	1	1	1	1	1	0.989362	1	1	1	0.997183	1	1	1	1	1	1	1	1	1	1
	scf1	324189177	1	1	1	1	1	1	1	1	1	1	1	1	1	1	1	1	1	1	1	NA	1	1	1	1	1	1	1	0.989362	1	1	1	1	1	1	1	1	0.985507	1	1	1	1	1
	scf1	324189214	1	1	1	1	1	1	1	1	0	0	0	0	0	0	0	0	0	0	0	NA	0	0	0	0	1	1	1	1	1	1	0.996942	1	1	1	1	1	1	1	1	1	1	1
	scf1	324189216	1	1	1	1	1	1	1	1	1	1	1	1	1	1	1	1	1	1	1	NA	1	1	1	1	1	1	1	1	1	1	1	1	1	1	1	1	1	1	1	1	1	1
	scf1	324189233	1	1	1	1	1	1	1	1	1	1	0.995833	1	1	1	1	1	1	NA	1	NA	1	1	1	1	1	1	1	1	1	1	1	1	1	1	1	1	1	1	1	1	1	1
	scf1	324189236	1	1	1	1	1	1	1	1	1	1	1	1	1	1	1	1	1	0	0	NA	0	0	0	0	1	1	0.99115	1	0.993421	1	1	0.994366	1	1	1	1	1	1	1	1	1	1
	scf1	324189237	1	1	0.989899	1	1	1	1	1	0	0	0	0	0	0	0.00649351	0	0	NA	0	NA	0	0	0	0	1	1	1	1	0.993377	1	1	1	1	1	1	1	1	1	1	1	1	1
	scf1	324189247	1	1	1	1	0.992188	1	0.993671	1	1	1	1	1	1	1	1	1	1	1	0.909091	1	0.947368	0.625	0.923077	0.916667	1	1	1	1	1	0.996403	1	1	1	1	1	0.994505	1	1	1	1	1	1
	scf1	324189261	0.995305	1	1	1	1	1	0.996552	1	1	1	0.99466	1	1	0.997768	1	0.998408	1	1	1	1	1	1	1	1	1	1	1	1	1	0.996923	1	1	1	1	0.995984	0.988796	0.994318	0.996416	1	1	1	1
	scf1	324189262	1	1	1	1	1	1	1	1	1	1	1	0.997238	1	0.997768	1	1	1	0	0	0	0	0.00763359	0	0	1	1	0.99375	1	1	1	1	1	1	0.996094	1	1	1	0.996416	1	1	1	0.994152
	scf1	324189300	1	1	1	1	1	1	1	1	1	1	1	1	1	1	1	1	1	0	0.00628931	0	0	0	0.0196078	0	1	1	1	1	1	1	1	1	1	1	1	1	1	1	1	1	1	1
	scf1	324189304	0.992	1	1	0.991342	1	1	1	1	1	1	1	1	1	1	1	1	1	0	0	0	0	0	0	0	1	1	1	1	1	1	1	1	1	1	1	1	1	1	1	1	1	1
	scf1	324189317	1	1	1	1	1	1	1	0.994475	1	1	1	0.989848	1	1	0.998145	1	1	0	0	0	0	0	0	0	1	1	1	1	1	1	0.991525	1	1	1	1	1	1	1	1	1	1	1
	scf1	324189327	1	1	1	1	1	1	1	1	1	1	1	1	1	0.996743	1	1	0.991525	1	1	1	1	1	1	1	1	1	1	1	1	1	1	1	1	1	1	1	1	1	1	1	1	1
	scf1	324189351	1	1	1	1	1	1	1	1	1	1	1	1	1	1	1	0.997938	1	1	1	1	1	1	1	1	0	0	0	0	0	0	0	0	0	1	1	1	1	1	1	1	1	1
	scf1	324189352	1	1	1	1	1	1	1	0.994444	0.995392	0.989583	0.99604	0.994872	1	1	0.998138	1	0.991597	1	1	0.449275	0.488095	0.44186	0.50495	0.604839	0	0	0	0	0	0	0	0	0	1	1	1	1	0.993631	0.992701	1	1	1
	scf1	324189378	0	0	0	0	0	0	0	0	0	0	0	0	0	0	0	0.00206186	0	1	1	1	1	1	0.990099	1	1	1	1	1	1	1	1	1	1	1	1	0.995475	1	1	1	1	1	1
	scf1	324189398	1	1	1	1	0.993902	1	1	0.994444	1	1	1	1	1	1	0.998141	0.995876	1	0	0	0	0	0	0	0	1	1	1	1	0.96875	1	1	1	1	1	1	1	1	1	1	1	1	1
	scf1	324189399	1	1	1	1	1	1	1	1	1	1	1	1	1	1	1	1	1	1	1	1	1	1	1	1	1	1	1	1	1	1	1	1	1	1	1	1	1	1	1	1	1	1
	scf1	324189403	1	1	1	1	1	1	1	1	1	1	1	1	1	0.996743	0.998141	0.997938	1	1	1	1	1	1	0.990099	1	0	0	0	0	0	0	0	0	0	1	1	1	1	1	1	1	1	1
	scf1	324189411	1	1	1	1	1	1	1	1	1	1	1	1	1	1	1	0.997938	1	0	0.00636943	0	0	0	0	0.00806452	1	1	1	1	1	1	1	1	1	1	1	0.995475	0.990654	1	1	1	0.984127	1
	scf1	324189437	1	1	1	1	1	1	1	1	0.99723	1	1	1	1	1	0.997587	0.997191	1	1	0.997647	0.996835	1	0.996835	1	1	1	1	1	1	1	1	1	1	1	1	1	1	1	1	1	1	1	1
	scf1	324189441	0.995652	1	1	1	1	1	0.99654	1	1	1	0.998917	1	1	0.998138	1	0.998596	1	1	1	0.996835	0.996815	1	0.995261	1	1	1	1	1	1	0.99723	1	1	1	1	1	1	1	1	1	1	1	1
	scf1	324189447	1	1	1	1	1	1	1	1	1	1	1	0.997877	1	1	1	1	1	0.00990099	0.00475059	0.00318471	0	0	0.00471698	0.00325733	1	1	1	1	1	1	1	1	1	1	1	1	1	1	1	1	1	1
	scf1	324189495	1	1	0.992126	1	1	1	0.99359	1	0.994253	1	0.997963	1	1	1	1	1	1	1	0.996377	1	1	1	0.97541	0.984536	0.020979	0.0213904	0.020979	0.0894309	0.0410959	0.0410095	0.0345821	0.015528	0.0283688	0.990991	1	1	1	1	1	1	0.97619	1
	scf1	324189496	1	0.992754	1	1	1	1	1	1	1	1	1	1	1	1	1	1	1	1	1	1	1	1	1	1	0.027972	0.0212766	0.027972	0.0826446	0.047619	0.0410095	0.0316092	0.0155763	0.0283688	1	1	1	1	1	1	1	1	1
	scf1	324189503	0.990991	0.992	1	1	1	1	1	1	1	1	1	1	1	1	1	1	1	1	1	1	1	1	1	1	1	1	0.992857	1	1	1	1	1	1	1	1	1	1	1	1	1	1	1
	scf1	324189519	0	0	0	0	0	0	0	0	1	1	1	1	1	1	1	1	1	0	0	0	0	0	0	0	0	0	0	0	0	0	0	0	0	1	1	1	1	1	1	1	1	1
	scf1	324189526	0.990741	1	1	1	1	1	1	1	1	1	1	1	1	0.995671	1	1	1	1	0.996241	1	1	1	1	1	1	1	1	1	1	1	1	1	1	1	1	1	0.99115	1	1	1	1	1
	scf1	324189533	0.990826	0.976	1	1	0.993007	1	0.992908	1	1	1	1	0.99639	1	1	0.99322	1	1	1	1	1	1	1	1	1	0	0	0	0	0	0	0	0	0	1	0.993056	1	1	1	1	1	1	1
	scf1	324189548	1	1	1	1	1	1	1	1	1	1	1	1	1	1	1	1	1	0	0	0	0	0	0	0	1	1	1	1	1	1	1	1	1	1	1	1	1	0.97619	1	1	1	1
	scf1	324189554	1	1	1	1	1	1	1	1	0.993197	1	1	1	1	1	1	1	1	1	1	1	1	1	1	1	0	0	0	0.00892857	0	0	0.0030303	0.00320513	0	1	1	1	1	1	1	1	1	1
	scf1	324189566	0.990826	1	1	1	1	1	0.992908	1	0	0	0	0	0	0	0	0	0	1	1	1	1	1	1	1	1	1	1	1	1	1	1	1	1	1	1	1	1	1	1	1	1	0.962963
	scf1	324189596	0.990566	1	1	1	1	1	1	1	0.00671141	0	0.00473934	0.00362319	0	0	0.00675676	0.00440529	0	1	1	1	1	1	1	1	1	1	1	1	1	0.996689	1	0.996805	1	1	0.993056	1	1	1	1	1	1	1
	scf1	324189617	1	1	1	1	1	1	1	1	0	0	0	0	0	0	0.00340136	0	0	0.980583	0.996241	1	1	1	0.990991	0.994536	1	1	0.992806	1	1	1	1	1	1	1	0.993243	1	1	1	1	1	1	1
	scf1	324189623	1	0.992188	1	1	1	1	1	1	0	0	0	0	0	0	0	0.00442478	0	1	1	1	1	1	1	1	1	1	1	1	1	1	1	1	1	1	1	1	1	1	1	1	1	1
	scf1	324189645	1	1	1	1	1	1	1	0.993333	1	1	1	1	1	1	1	1	1	1	0.996732	0.994872	1	1	1	0.995495	0	0	0	0	0	0.00209205	0	0	0	1	1	1	1	1	1	1	1	1
	scf1	324189660	0	0.00787402	0	0	0	0	0	0	1	1	1	1	1	1	1	0.99115	1	0	0	0	0	0	0	0	0.00411523	0	0	0	0	0	0	0	0	1	1	1	1	1	1	1	1	1
	scf1	324189674	1	1	1	1	1	1	1	1	1	1	1	1	NA	1	1	1	1	1	1	1	1	1	1	1	1	1	1	1	1	1	0.992337	1	1	1	0.984127	1	1	1	1	1	1	1
	scf1	324189681	1	1	1	1	1	1	1	1	1	1	1	NA	NA	1	1	1	1	1	1	1	1	0.972222	1	1	1	1	1	1	1	0.994624	1	1	1	1	1	1	1	1	1	1	1	1
	scf1	324189689	1	1	1	1	1	1	1	1	1	1	1	NA	NA	1	1	1	1	1	1	1	1	1	1	1	1	1	1	1	1	1	0.996032	1	1	1	1	1	1	1	1	1	1	1
	scf1	324189701	1	1	1	1	1	1	1	1	1	1	1	NA	NA	1	1	1	1	1	1	1	1	1	1	1	0.990566	0.990566	1	1	1	1	1	1	1	0.984615	1	1	1	1	1	1	1	1
	scf1	324189711	0	0	0	0	0	0	0	0	1	1	1	NA	NA	1	1	1	1	1	1	1	1	1	1	1	0	0	0	0	0	0	0	0	0	1	0.982143	1	1	1	1	1	1	1
	scf1	324189717	0	0.333333	0	0	0	0.0555556	0.153846	0	1	1	1	NA	NA	1	1	1	1	0.730769	1	0.736842	0.138889	0.27027	0.176471	0.97561	0.325301	0.316384	0.346667	0.367257	0.365169	0.417476	0.323155	0.402326	0.417857	1	1	1	1	1	1	1	1	1
	scf1	324189719	0	0	0	0	0	0.0555556	0.153846	0	1	1	1	NA	NA	1	1	1	1	0.0384615	0.0731707	0.0526316	0.0277778	0.0540541	0.0588235	0.097561	0.23494	0.19774	0.214765	0.234513	0.299435	0.241042	0.24359	0.310748	0.292857	1	1	1	1	1	1	1	1	1
	scf1	324189720	0	0	0	0	0.111111	0.0555556	0.153846	0	1	1	1	NA	NA	1	1	1	1	0.730769	1	0.736842	0.194444	0.27027	0.176471	0.975	0.355422	0.350282	0.369128	0.393805	0.361582	0.420195	0.341026	0.392523	0.407143	1	1	1	1	1	1	1	1	1
	scf1	324189721	0.285714	0.25	0	0.333333	0.111111	0.5	0.384615	0	1	1	1	NA	NA	1	1	1	1	1	1	0.947368	1	0.918919	0.941176	0.975	0.50303	0.468927	0.463087	0.495575	0.418079	0.456026	0.438462	0.485981	0.471429	1	1	1	1	1	1	1	1	1
	scf1	324189722	NA	NA	NA	NA	NA	NA	0	NA	1	1	1	NA	NA	1	1	1	1	0	0	NA	NA	0	0	0	0	0	0.166667	0	0	0.25	0.0909091	0	0	1	1	1	1	1	1	1	1	1
	scf1	324189723	1	1	1	1	1	1	1	1	1	1	1	NA	NA	1	1	1	1	1	1	1	1	0.918919	0.941176	1	0.975758	0.948864	0.95302	0.955556	1	1	0.976864	0.997674	0.992883	1	1	1	1	1	1	1	1	1
	scf1	324189724	1	1	1	1	1	1	1	1	1	1	1	NA	NA	1	1	1	1	1	1	1	1	0.918919	0.941176	1	1	1	0.993333	0.982301	0.994565	1	0.989848	1	1	1	1	1	1	1	1	1	1	1
	scf1	324189730	1	1	1	1	1	1	1	1	1	1	1	NA	NA	1	1	1	1	1	1	1	1	0.916667	0.9375	1	1	1	1	1	1	1	1	1	1	1	1	1	1	1	1	1	1	1
	scf1	324189743	1	1	1	1	1	1	1	1	1	1	1	NA	NA	1	1	1	1	0.36	0	0.388889	1	1	1	0	1	1	1	1	1	1	1	1	1	1	1	1	1	1	1	1	1	1
	scf1	324189756	1	1	1	1	1	1	1	1	1	1	1	NA	NA	1	1	1	1	1	1	1	1	1	1	1	0.990291	1	1	1	1	1	1	1	1	1	1	0.666667	1	0	1	1	1	1
	scf1	324189764	0	0	0	0	0	0	0	0	1	1	1	NA	NA	1	1	1	1	0	0	0	0	0	0	0	0	0	0	0	0	0	0	0	0	1	1	1	1	1	1	1	1	1
	scf1	324189769	0	0	0	0	0	0	0	0	1	1	1	NA	NA	1	1	1	1	0	0	0	0	0	0	0	0	0	0	0	0	0	0	0	0	1	1	1	1	1	1	1	1	1
	scf1	324189771	0	0	0	0	0	0	0	0	1	1	1	NA	NA	1	1	1	1	0	0	0	0	0	0	0	0	0	0	0	0	0	0	0	0	1	1	1	1	1	1	1	1	1
	scf1	324189772	0	0	0	0	0	0	0	0	1	1	1	NA	NA	1	1	1	1	0	0	0	0	0	0	0	0	0	0	0	0	0	0	0	0	1	1	1	1	1	1	1	1	1
	scf1	324189776	0	0	0	0	0	0	0	0	1	1	1	1	NA	1	1	1	1	0	0	0	0	0	0	0	0	0	0	0	0	0	0	0.00383142	0	1	1	1	1	1	1	1	1	0.972973
	scf1	324189784	1	1	1	1	1	1	1	1	1	1	1	1	NA	0.972222	1	1	1	0.36	0	0.388889	0.205882	0.225806	0.230769	0	0.990476	1	1	1	1	0.994444	1	1	1	1	1	1	0.97619	1	1	1	1	1
	scf1	324189789	1	1	1	1	1	1	1	1	1	1	1	1	1	1	1	1	1	1	1	1	1	1	1	1	1	1	1	0.992366	1	0.994536	1	1	1	1	1	1	1	1	1	1	1	1
	scf1	324189792	0	0	0	0	0	0	0	0	0	0	0	0	0	0	0	0	0	0	0	0	0	0	0	0	0	0	0	0	0	0	0	0	0	1	1	1	1	1	1	1	1	1
	scf1	324189798	0	0	0	0	0	0	0	0	0.0052356	0	0.00395257	0.00333333	0	0	0	0	0	0	0	0	0	0	0	0	0	0	0	0	0	0.00558659	0	0	0	1	1	1	1	1	1	1	1	1
	scf1	324189802	1	1	1	1	1	0.9375	1	1	1	1	1	1	1	1	1	1	1	0.64	1	0.625	0.8	0.766667	0.846154	1	0	0	0	0	0	0	0	0.00384615	0	1	1	1	1	1	1	0.993464	1	1
	scf1	324189805	1	1	1	1	1	1	1	1	0	0	0.00198413	0	0	0	0.00485437	0	0	1	1	1	1	1	1	1	1	1	1	1	1	0.989305	1	1	1	0.994505	1	1	1	1	1	1	1	1
	scf1	324189807	1	1	1	1	1	1	1	1	0	0	0	0	0	0	0	0	0	1	1	1	1	1	1	1	1	1	1	1	1	1	1	1	1	0.994505	1	1	1	1	1	1	1	0.987654
	scf1	324189809	0	0	0	0	0	0	0	0	1	1	1	0.996667	1	0.996032	0.997585	1	1	1	1	1	1	1	1	1	1	0.990196	1	1	1	1	1	1	1	0.994444	0.99005	1	0.994152	1	1	1	1	0.987179
	scf1	324189861	1	NA	1	1	1	1	1	1	1	1	1	1	1	1	1	1	1	0	0	0	0.333333	0.5	0	0	1	1	1	1	1	1	1	1	1	1	1	1	1	0.992537	1	1	1	0.980769
	scf1	324189862	1	NA	1	1	1	1	1	1	1	1	1	1	1	1	1	1	1	NA	0	0.5	0.25	0.5	0	0	1	1	1	1	1	1	1	1	1	1	1	1	1	1	0.981308	1	1	1
	scf1	324189874	1	NA	1	1	1	1	1	1	1	1	1	1	1	1	1	1	0.980952	1	1	1	1	1	1	1	1	1	1	1	1	1	1	1	1	1	1	1	1	1	1	1	1	1
	scf1	324189878	1	NA	1	1	1	1	1	1	1	1	0.998028	1	1	1	0.997579	1	1	1	1	1	1	1	1	1	1	1	1	1	1	1	1	1	1	1	1	1	1	1	1	0.991736	1	1
	scf1	324189886	0	NA	0	0	0	0	0	0	0	0	0	0	0	0	0	0	0	NA	0	0	0	0	0	0	0	0	0	0	0	0	0	0	0	0	0	0	0	0	0	0	0	0
	scf1	324189898	1	NA	1	1	1	1	1	1	0.510695	0.5	0.50495	0.50084	0.5	0.50501	0.500608	0.513158	0.511962	1	1	1	1	1	1	1	1	1	1	1	1	1	1	1	1	1	1	1	1	1	1	1	1	1
	scf1	324189899	1	NA	1	1	1	1	1	1	0.0427807	0.0309735	0.0207921	0.0268908	0	0.0200401	0.0315917	0.0350877	0.0239234	0	0	0	0	0	0	0	1	1	1	1	1	1	1	1	1	1	1	1	1	1	1	1	1	1
	scf1	324189931	1	NA	1	1	1	1	1	1	1	1	1	1	1	1	1	1	1	1	1	1	1	1	1	1	1	1	1	1	1	1	1	1	1	1	1	1	1	1	1	1	1	1
	scf1	324189963	1	NA	1	1	1	1	1	1	1	1	1	1	1	1	1	1	1	1	1	1	1	1	1	1	1	1	1	1	1	1	1	1	1	1	1	1	1	1	1	1	1	1
	scf1	324189980	1	NA	1	1	1	1	1	1	0	0	0	0	0	0	0	0	0	0	0	0	0	0	0	0	1	1	1	1	1	1	1	1	1	1	1	1	1	1	1	1	1	1
	scf1	324190006	1	1	1	1	1	1	1	1	1	1	1	1	1	0.998088	1	1	1	0	0	0	0	0	0	0	1	1	1	1	1	1	1	1	1	0.995935	1	1	1	1	1	1	1	1
	scf1	324190035	1	1	1	1	1	1	1	1	0.992806	0.993631	1	1	0.6	1	1	1	0.987179	1	1	1	1	1	1	1	1	1	1	1	1	1	1	1	1	0.992063	1	1	1	1	1	1	1	1
	scf1	324190060	1	1	1	1	1	1	1	1	1	1	1	1	1	1	1	1	1	0.994819	1	1	1	1	1	1	1	1	1	1	1	1	1	1	1	1	1	1	1	1	1	1	1	1
	scf1	324190063	1	1	1	1	1	1	1	1	0.0347222	0.0368098	0.0473684	0.0070922	0.166667	0.0283688	0.0252101	0.0220994	0.0930233	1	1	1	1	1	1	1	1	1	1	1	1	1	1	1	1	1	0.99115	1	1	1	1	1	1	1
	scf1	324190079	1	1	0.993548	1	1	1	1	1	1	1	1	1	1	1	1	1	1	1	1	1	1	1	1	1	1	1	1	1	1	1	1	1	1	1	1	0.805195	1	0.602484	1	1	1	0.989796
	scf1	324190080	1	1	1	1	1	1	1	1	1	1	0.998447	1	1	1	1	0.996154	1	0.578261	1	0.996575	0.600746	0.648069	0.638614	0.996466	1	1	1	1	1	1	1	1	1	1	1	1	1	0.99375	1	0.993631	0.976744	0.989691
	scf1	324190093	1	1	1	1	1	1	1	1	0	0	0.00167504	0	0	0	0	0	0	1	1	1	0.437037	0.468354	0.441176	1	1	0.993548	1	1	1	1	1	1	1	1	1	1	1	1	1	1	1	1
	scf1	324190123	0	0	0	0	0	0	0	0	0	0	0	0	0	0	0	0	0	0	0	0	0	0	0	0	0	0	0	0	0	0	0	0	0	1	1	1	0.992537	1	1	1	1	1
	scf1	324190127	1	1	0.993631	1	1	1	1	1	1	1	1	1	1	1	1	1	1	1	1	1	1	1	1	1	1	1	1	1	1	1	1	1	1	1	1	1	1	1	1	1	1	1
	scf1	324190130	1	1	1	1	1	1	1	1	1	1	1	0.996633	1	1	1	1	1	1	0.988506	1	1	1	1	1	0.992188	1	1	1	1	0.995261	0.996599	0.997006	1	0.543379	1	1	0.61194	1	0.990566	1	1	0.989583
	scf1	324190141	1	1	1	1	0.994681	0.991525	0.99187	0.995833	0	0	0	0	0	0	0	0.00378788	0	1	1	1	1	1	0.995146	1	0.984615	1	1	1	0.992593	1	1	1	1	1	1	1	1	0.9875	1	1	1	1
	scf1	324190151	1	1	1	1	1	1	1	1	1	1	1	1	1	1	1	1	1	1	1	1	1	1	0.995122	1	1	1	1	1	0.985185	1	1	1	1	1	1	1	1	1	0.990566	1	1	1
	scf1	324190167	1	1	1	1	0.994709	0.987288	0.995935	1	1	0.996047	1	1	1	1	1	1	1	1	1	0.996678	1	1	1	0.996466	1	1	1	1	0.985185	1	0.996622	1	1	1	0.995169	1	1	1	1	1	1	1
	scf1	324190169	1	1	1	1	1	0.995763	1	1	1	1	0.996942	1	1	1	0.996988	0.996226	1	0	0	0	0	0	0	0	0.984733	1	1	1	1	1	1	1	1	1	1	1	1	1	1	1	1	1
	scf1	324190175	1	1	1	1	1	1	1	1	1	1	1	1	1	0.997859	1	1	1	1	1	1	1	1	1	1	1	1	1	1	1	1	1	1	1	1	1	1	1	1	1	1	1	1
	scf1	324190185	1	1	1	1	1	1	1	1	1	NA	1	1	NA	NA	NA	1	NA	NA	NA	1	NA	1	NA	NA	NA	NA	NA	NA	NA	NA	NA	NA	1	1	1	1	0.992481	1	0.518868	0.496815	1	1
	scf1	324190214	1	0.994048	0.987261	1	0.994624	1	1	0.995816	1	1	1	1	1	1	1	1	1	1	0.994236	1	1	0.991561	1	0.55036	1	1	1	1	1	1	0.996587	1	1	0.995434	1	1	1	0.99375	0.990385	1	1	1
	scf1	324190222	1	1	1	1	1	1	1	1	1	1	1	0.996644	1	1	1	1	0.992701	1	1	1	1	0.995798	1	1	0	0	0	0	0	0	0	0	0	1	1	1	1	1	1	1	1	1
	scf1	324190236	1	1	1	0.995633	1	1	0.995885	1	1	1	0.998447	1	1	1	1	1	1	1	1	0.996622	1	1	1	1	1	1	1	1	1	1	1	1	1	1	1	1	1	1	1	1	1	1
	scf1	324190238	1	1	1	1	0.986667	1	1	1	1	1	1	1	1	0.994845	1	1	1	1	1	1	1	1	1	1	0	0	0	0	0	0	0	0.00331126	0	1	1	1	1	1	1	1	1	1
	scf1	324190250	1	1	1	0.990826	1	1	1	0.981818	1	1	0.99654	1	1	1	1	1	1	1	1	1	0.985075	1	1	1	1	0.992188	1	1	1	1	1	1	1	1	1	1	1	1	1	1	1	1
	scf1	324190259	1	1	1	1	0.986667	1	1	1	1	1	1	1	1	1	1	1	1	1	1	1	1	0.986486	1	1	1	1	1	1	1	1	1	1	1	1	1	0.981818	1	1	1	0.982759	1	1
	scf1	324190296	1	1	1	1	1	0.994253	1	1	1	0.995392	0.998447	1	1	0.997487	1	1	1	1	0.991892	1	0.995745	1	1	1	1	1	1	1	1	1	1	1	1	1	0.994924	1	1	1	1	0.992481	1	1
	scf1	324190304	1	1	1	1	1	1	1	1	1	1	1	1	1	1	1	1	1	1	1	0.992701	1	1	0.994318	1	0.995614	1	1	1	1	1	1	1	1	1	1	1	1	1	1	1	1	1
	scf1	324190323	1	1	1	1	1	1	1	1	0.993333	0.991667	0.997167	1	1	1	1	0.995984	1	1	1	1	1	1	0.990566	1	1	1	0.991597	1	1	1	1	1	1	1	0.990291	1	1	1	1	0.986842	1	1
	scf1	324190327	1	1	1	1	1	1	1	1	1	1	1	1	1	1	1	1	1	0.994413	1	1	1	1	1	1	1	1	1	1	1	0.995781	1	1	1	1	0.990196	1	1	1	1	1	1	1
	scf1	324190330	1	1	1	1	1	1	1	1	1	1	1	1	1	1	1	0.991935	1	1	0.995305	0.993007	1	1	1	1	1	1	0.478992	1	1	1	0.9967	1	0.446903	1	1	1	1	1	1	1	1	1
	scf1	324190340	1	1	1	1	1	1	1	1	0.991379	1	1	1	1	1	1	1	1	1	1	1	1	0.993103	1	1	1	1	1	1	1	1	1	1	1	1	1	1	1	1	1	1	1	1
	scf1	324190350	1	1	1	1	1	1	1	0.989583	1	1	1	1	1	1	1	1	1	0	0	0	0	0	0	0.0454545	1	1	1	1	1	1	1	1	1	1	1	1	1	1	1	1	1	1
	scf1	324190355	1	1	1	1	1	1	1	1	1	1	1	1	1	1	1	1	1	1	1	1	0.538922	0.612676	0.490566	1	1	1	0.991597	1	1	1	0.9967	1	1	1	1	1	1	1	1	1	1	1
	scf1	324190362	1	1	1	1	1	1	1	1	1	1	1	1	1	1	0.996377	1	1	0	0	0	0	0	0	0	1	1	1	1	1	1	1	1	1	1	1	1	1	1	1	0.986842	1	1
	scf1	324190365	1	1	1	1	1	1	1	1	1	1	0.997175	1	1	1	1	0.995968	1	1	1	0.993007	0.535714	0.606897	0.490566	1	1	1	1	1	1	1	1	1	1	1	1	1	1	1	1	0.986842	1	1
	scf1	324190370	1	1	1	1	1	1	1	1	1	1	1	1	1	1	1	1	1	1	1	1	1	1	1	1	1	1	1	1	0.992481	1	1	1	1	1	1	1	1	1	1	1	1	1
	scf1	324190371	1	1	1	1	1	1	1	1	1	1	1	1	1	1	1	1	1	1	1	1	1	1	1	1	1	1	1	1	1	1	1	1	1	1	1	1	1	1	1	1	1	1
	scf1	324190377	1	1	1	1	1	1	1	1	1	1	1	1	1	1	1	1	1	1	1	1	1	1	1	1	1	1	1	1	1	1	1	1	1	1	1	1	1	1	1	1	1	1
	scf1	324190379	1	1	1	1	1	1	1	1	1	1	1	1	1	1	1	1	1	1	1	1	1	1	0.981132	0.988024	0.991736	1	1	1	1	0.995781	1	1	1	1	1	1	1	1	1	1	1	1
	scf1	324190381	1	1	1	1	1	1	1	1	1	1	1	1	1	1	1	1	1	1	1	1	1	1	1	1	1	1	1	1	1	1	0.996721	1	1	1	1	1	1	1	1	1	1	1
	scf1	324190388	1	1	1	1	1	1	1	1	1	1	1	1	0.888889	1	1	1	1	0.98324	0.990521	1	1	1	1	0.993976	1	1	1	1	1	1	0.9967	1	1	1	0.990291	1	1	1	1	1	1	1
	scf1	324190389	1	1	1	1	1	1	1	1	1	0.991667	1	1	1	0.995122	1	1	1	1	0.99061	1	0.994048	1	1	1	1	1	1	1	0.992593	1	1	1	1	1	0.990291	1	1	1	1	1	1	1
	scf1	324190409	1	1	1	1	1	1	0.987179	1	1	1	1	1	1	1	1	0.995968	1	1	1	1	1	1	1	0.993976	1	1	1	1	1	0.991561	1	1	1	1	0.990291	1	1	1	1	1	1	1
	scf1	324190431	1	1	1	1	1	0.984375	1	1	1	1	1	1	1	1	1	0.995968	0.987654	1	1	1	0.994048	1	1	1	1	1	1	1	1	1	1	1	1	1	1	1	1	1	1	1	1	1
	scf1	324190435	1	1	1	1	1	1	1	1	1	0.991667	1	1	1	1	1	1	1	0.994475	1	1	1	1	1	0.994012	1	1	1	1	1	0.995781	1	0.99705	1	1	0.990291	1	1	1	1	1	1	1
	scf1	324190436	1	0.986667	1	1	1	1	1	0.989583	1	0.991667	1	1	1	1	0.996429	1	1	1	1	1	0.541667	0.606897	0.481132	1	1	1	1	1	1	1	1	1	1	1	1	1	1	1	1	1	1	1
	scf1	324190442	1	1	1	1	1	1	1	1	1	1	1	1	1	0.995146	1	1	1	1	1	0.993007	1	1	1	1	1	1	1	1	1	1	1	1	1	0.988636	0.990291	1	1	1	1	1	1	1
	scf1	324190447	1	1	1	1	1	1	1	1	1	1	1	1	1	1	1	1	1	1	1	1	1	1	1	1	1	1	1	1	1	1	1	1	1	1	0.990291	1	1	0.98913	1	1	1	1
	scf1	324190449	1	1	0.982143	1	1	1	1	1	0.993289	1	0.997175	1	1	0.990291	1	1	1	1	0.995305	1	0.994048	1	0.990476	0.993976	0.983471	0.993243	0.991597	1	1	1	0.993421	0.99705	1	1	0.990291	1	1	0.967391	1	1	1	1
	scf1	324190462	1	1	1	1	1	1	1	1	1	1	1	1	1	1	1	1	1	1	0.995305	1	1	1	1	1	1	1	1	1	1	1	1	1	1	1	1	1	1	1	1	1	1	1
	scf1	324190493	1	1	1	1	1	1	1	1	0.994819	1	1	1	1	1	1	1	1	1	1	1	1	1	0.992593	1	1	1	1	1	1	1	1	1	1	1	0.996429	1	1	1	1	1	1	1
	scf1	324190496	1	1	1	1	0.995305	1	1	1	1	1	1	1	1	1	0.996711	1	0.989011	1	1	1	1	1	1	1	1	1	1	1	1	1	1	1	1	1	1	1	1	1	1	1	1	1
	scf1	324190513	1	1	1	1	0.992308	1	1	1	1	0.888889	1	1	NA	1	1	1	1	1	1	1	1	1	1	0.988095	1	1	1	1	1	0.96875	1	1	1	1	1	1	1	1	1	0.992857	1	1
	scf1	324190518	1	1	1	1	1	0.991803	1	1	1	1	1	1	NA	1	1	0.958333	1	0	0	0	0.0212766	0.0147059	0	0	1	1	1	1	1	1	1	1	1	1	0.99435	1	1	0.994318	0.988636	1	1	1
	scf1	324190545	1	1	1	1	1	1	1	1	1	1	1	1	NA	1	1	1	1	1	1	1	0.541667	0.537313	0.451613	1	1	1	1	1	1	1	1	1	1	1	1	0.993333	0.991453	0.994318	1	1	1	1
	scf1	324190568	1	1	1	1	1	1	0.992908	1	1	1	1	1	NA	1	1	1	1	1	1	1	1	1	1	1	0	0	0	0.0833333	0	0	0	0	0	0.994048	1	0.993333	0.991453	1	1	1	0.972973	1
	scf1	324190609	0	0	0	0	0	0.00819672	0	0	0	0	0	0	NA	0	0	0	0	1	0.987342	1	1	0.983051	1	0.986111	0	0	0	0	0	0	0	0	0	0	0	0	0	0	0	0.00714286	0	0
	scf1	324190610	1	1	1	1	1	1	1	1	0	0	0	0	NA	0	0	0	0	0	0	0	0	0.0163934	0	0	1	1	1	1	1	1	1	1	1	1	1	0.409396	1	0.494318	0.994318	1	1	1
	scf1	324190621	1	1	1	1	1	1	1	1	0	0	0	0	NA	0	0	0	0	1	1	1	1	1	1	1	1	1	1	1	1	1	1	1	1	1	0.994382	1	1	1	1	1	1	1
	scf1	324190632	1	1	1	1	1	1	1	1	1	1	1	1	NA	1	1	1	1	1	1	1	1	1	1	1	0	0	0	0	0	0	0	0	0	1	0.994413	1	1	1	0.994318	1	0.972973	1
	scf1	324190660	1	1	1	1	1	1	1	1	1	1	1	1	NA	1	1	0.96	1	0	0	0	0	0.015873	0	0	1	1	1	1	1	1	1	1	1	1	1	1	1	1	1	1	1	1
	scf1	324190673	1	1	1	0.996324	1	0.991632	1	1	1	1	1	1	1	1	1	1	1	0	0	0	0	0.0181818	0	0	1	1	1	1	1	1	1	1	1	0.99631	1	1	1	1	1	1	1	0.980645
	scf1	324190676	1	1	1	1	1	1	1	1	1	1	0.989247	1	1	1	1	1	1	1	1	1	1	1	1	0.986111	0.923077	1	1	1	1	1	1	1	0.984127	1	1	1	1	0.996364	1	1	0.983607	0.99359
	scf1	324190690	0	0.494845	0	0	0	0	0.00784314	0	1	1	1	1	1	0.967742	1	1	1	1	0.980769	0.97619	0.457143	0.45	0.333333	0.98	0.9	1	1	1	1	1	1	0.984615	0.983051	1	1	1	1	1	1	1	1	0.99359
	scf1	324190698	1	1	1	1	1	1	1	1	0.795918	0.777778	0.763636	0.816667	0	0.74026	0.717949	0.619048	0.611111	1	1	1	1	1	1	1	0.769231	0.842105	0.933333	0.818182	0.916667	0.815789	0.918033	0.974359	0.873239	1	1	1	1	1	1	1	1	1
	scf1	324190704	1	1	1	1	1	1	1	1	1	1	1	1	1	1	0.989796	1	1	NA	NA	NA	NA	NA	NA	NA	0	0	0	0	0	0	0	0	0	1	1	1	1	1	1	1	1	1
	scf1	324190714	0	0	0	0	0	0.00763359	0	0	1	1	1	1	1	1	1	1	1	1	1	1	1	1	1	1	1	1	1	1	1	1	1	1	1	0.990196	0.988235	1	1	1	1	1	1	1
	scf1	324190717	1	1	1	1	1	1	1	1	1	1	0.996226	0.990566	1	1	1	1	0.980392	0	0	0	0	0	0	0	1	1	1	1	1	1	1	1	1	1	0.988235	1	1	1	1	1	1	1
	scf1	324190725	0	0	0	0	0	0	0	0	1	1	1	1	1	1	1	0.993421	1	1	1	1	1	1	1	1	1	1	1	1	1	1	1	1	1	1	1	1	0.983607	1	1	1	1	1
	scf1	324190741	1	1	1	1	1	1	1	1	1	1	0.992453	0.990566	1	1	1	1	1	1	1	1	0	0.6	0	1	1	1	1	1	1	1	1	1	1	1	1	1	1	1	1	1	1	1
	scf1	324190742	1	1	1	1	1	0.992188	1	1	1	1	1	1	1	1	1	1	1	1	1	1	1	1	1	1	0	0	0	0	0	0	0	0	0	1	1	1	1	0.98	1	1	1	1
	scf1	324190753	1	1	1	1	1	1	1	1	1	1	0.996226	1	1	1	0.994898	1	1	1	1	1	1	1	1	1	0	0	0	0	0	0	0	0	0	1	1	1	0.983333	1	1	1	1	1
	scf1	324190755	1	1	1	1	1	1	1	1	1	1	1	1	1	1	1	1	1	1	1	1	1	1	1	1	1	1	1	1	1	1	1	1	1	0.990196	1	1	1	1	1	1	1	1
	scf1	324190761	1	1	1	1	1	1	1	1	1	1	0.992453	1	1	1	1	1	1	0	0	0	0	0	0	0	1	1	1	1	1	1	1	1	1	1	1	1	1	1	1	1	1	1
	scf1	324190770	1	1	1	1	1	1	1	1	1	1	1	1	1	1	1	1	1	0.333333	0.214286	0.125	0.833333	0.6	1	0	1	1	1	1	1	1	1	1	1	1	1	1	1	1	1	1	1	1
	scf1	324190786	1	1	1	1	1	1	1	0.991304	1	1	0.996226	1	1	1	1	1	1	1	1	1	1	1	1	1	0	0	0	0	0	0	0	0	0	1	1	1	1	1	1	1	1	1
	scf1	324190798	0.97619	1	0.987952	0.990291	1	1	1	1	1	0.98374	1	0.981132	1	0.994536	0.994924	1	1	0	0	0	0	0	0	0	1	1	1	1	1	1	1	1	1	1	1	0.987952	1	1	1	1	1	1
	scf1	324190816	1	1	1	1	1	1	1	1	1	0.992424	1	1	1	0.995122	1	0.993789	1	0	0	0	0	0	0	0	0	0	0	0	0	0	0	0	0	1	1	1	1	1	1	1	1	1
	scf1	324190822	1	1	1	1	1	1	1	1	0	0	0	0	0	0	0	0	0	0	0.0147059	0	0	0	0	0	0	0	0	0	0	0	0	0	0	1	1	1	1	0.990099	1	1	0.96	1
	scf1	324190878	1	1	1	1	1	1	1	1	1	1	0.996516	0.976744	1	0.990291	1	1	1	0	0	0.0178571	0	0	0	0	1	0.964286	1	1	1	0.969697	1	0.986301	0.969697	1	1	1	1	1	1	1	1	1
	scf1	324190886	1	1	1	1	1	1	1	1	1	1	1	1	1	0.99061	1	1	1	1	1	1	1	1	1	0.981481	1	1	1	1	1	1	1	0.985915	1	1	1	1	1	1	1	1	1	1
	scf1	324190890	1	1	1	1	1	1	0.993243	1	0.993939	1	1	0.992958	1	0.995516	1	1	1	1	1	1	1	1	1	1	0	0	0	0	0	0	0.0131579	0.0238095	0	1	1	1	1	1	1	0.989583	0.964286	1
	scf1	324190899	1	1	0.990826	1	1	1	1	1	1	1	1	1	1	1	1	1	1	0	0	0	0	0	0	0	0.8	0.607143	0.352941	0.708333	0.83871	0.552632	0.385542	0.387755	0.444444	1	1	1	1	1	1	1	0.964286	1
	scf1	324190916	1	1	1	1	1	1	1	1	1	1	1	1	NA	1	1	1	1	0	0	0	0	0	0	0	1	1	1	1	1	1	0.978261	1	1	1	1	1	1	1	1	1	1	1
	scf1	324190951	1	1	1	1	1	1	1	1	1	1	1	1	NA	1	0.875	0.954545	1	0	0	0	0	0	0	0	1	1	0.973684	1	1	1	1	1	1	1	1	1	1	1	1	1	1	1
	scf1	324190963	1	1	1	1	1	1	1	1	1	1	1	1	NA	1	1	1	1	1	1	1	1	1	1	1	1	1	1	1	1	1	1	1	1	1	1	1	1	0.85	1	1	1	1
	scf1	324190974	1	1	1	1	1	1	1	1	1	1	1	1	NA	1	1	1	1	0.0227273	0	0	0	0	0	0	0	0	0	0	0	0	0	0	0	1	1	1	1	1	1	1	0.75	1
	scf1	324190998	0	0	0	0.00406504	0	0	0	0	0	0	0	0	0	0	0	0	0	0	0	0	0	0	0	0.00413223	0	0	0	0	0	0	0	0.00292398	0.00344828	0	0	0.485549	0	0.519084	0	0	0	0
	scf1	324191002	0	0.00625	0	0	0	0	0	0	1	1	1	1	1	1	1	0.997955	1	0.995305	1	0.995025	1	1	1	0.995833	1	0.994413	1	1	0.99375	1	1	1	1	1	1	0.994318	1	1	1	1	1	1
	scf1	324191021	1	1	1	1	1	1	1	1	1	1	1	1	1	1	1	0.997959	1	NA	1	NA	NA	NA	NA	NA	1	1	1	1	1	1	0.994135	1	1	1	1	0.994318	1	1	1	1	1	1
	scf1	324191056	1	1	0.993902	0.995935	1	1	1	1	0.995349	1	1	1	1	0.996942	0.997908	0.997955	1	0.995283	1	1	1	1	1	1	1	1	1	0.99187	1	1	0.997067	1	1	1	1	1	1	1	1	1	1	1
	scf1	324191063	1	1	0.992806	1	1	1	1	1	1	1	1	1	1	1	1	1	1	1	1	1	1	1	1	1	1	0.994012	1	1	1	1	1	1	1	1	1	1	1	1	1	1	1	1
	scf1	324191104	1	1	1	1	0.985075	0.992593	1	1	0	0	0	0	0	0	0.00440529	0	0	1	1	1	1	1	0.991228	1	0.99115	1	1	1	1	1	1	0.996124	1	1	1	0.991597	1	0.981982	1	1	1	1
	scf1	324191170	1	0.992701	1	1	1	0.985507	1	1	1	0.992958	1	1	1	0.996241	1	0.995807	1	0	0	0	0	0	0	0	1	1	1	0.99115	1	1	1	1	1	1	1	1	1	1	1	0.99187	1	1
	scf1	324191245	1	1	1	1	1	1	1	1	1	1	1	1	1	1	1	1	1	1	1	1	1	1	1	1	1	1	1	1	1	1	1	1	1	1	1	1	1	1	1	1	1	1
	scf1	324191249	1	1	1	1	1	1	1	1	1	1	1	1	1	1	1	1	1	0	0	0	0	0	0	0	1	1	1	1	1	1	1	1	1	1	1	1	1	1	1	1	1	1
	scf1	324191254	1	1	1	1	1	1	1	1	1	1	0.996942	1	1	1	1	1	1	0	0	0	0	0	0	0	1	1	1	0.984127	1	1	0.996183	1	1	1	1	1	1	1	1	1	1	1
	scf1	324191266	1	1	0.987013	1	1	1	1	1	0	0	0	0	0	0	0	0	0	1	1	1	1	1	1	1	1	1	1	1	1	1	1	1	1	1	1	1	1	1	1	1	1	1
	scf1	324191272	1	1	0.987013	1	1	1	1	1	0.991453	1	1	1	1	1	1	1	1	1	1	1	0	0	0	1	1	1	1	1	1	1	1	1	1	1	1	1	1	1	1	1	1	1
	scf1	324191285	1	1	1	1	1	1	1	1	1	1	1	1	1	1	1	1	1	0	0	0	0	0	0	0	1	1	1	1	1	1	1	1	1	1	1	1	1	1	1	1	1	1
	scf1	324191288	1	1	1	1	1	1	1	1	1	1	0.996933	1	1	1	0.995	0.995122	0.988636	0	0	0	0	0	0	0	1	1	1	1	1	1	1	1	1	1	1	1	1	1	1	1	1	1
	scf1	324191301	1	1	1	1	1	0.986486	1	1	1	0.985507	0.996933	1	1	1	0.995	1	1	0	1	1	1	1	1	1	1	0.992063	1	1	1	1	1	1	1	1	1	1	0.987342	1	1	1	1	0.971429
	scf1	324191329	1	1	1	1	1	1	1	1	1	1	1	1	1	1	1	1	1	1	1	1	1	1	1	1	1	0.992063	1	1	1	1	1	1	1	1	1	1	1	0.989011	1	1	1	1
	scf1	324191332	1	1	1	1	0.988636	1	1	1	1	1	1	1	1	1	0.995	1	0.988889	1	1	1	1	1	1	1	1	0.97619	1	0.984127	1	1	1	1	1	1	1	1	1	1	1	1	1	1
	scf1	324191339	1	0.986667	1	1	1	1	1	1	1	0.985507	0.996923	0.994475	1	1	1	1	1	1	1	1	1	1	1	1	1	1	1	1	1	1	1	1	1	0.987179	1	1	1	0.98913	1	1	1	1
	scf1	324191343	1	1	1	1	1	1	1	1	1	1	1	1	1	1	1	0.995169	1	1	1	1	1	1	1	1	0	0	0	0	0	0.00515464	0	0	0	1	1	0.99187	1	0.98913	1	1	1	1
	scf1	324191344	1	1	1	1	0.988636	0.986486	1	1	1	1	0.996923	0.994444	1	0.993333	1	1	1	1	1	1	1	1	1	1	1	1	1	1	1	1	1	1	1	1	1	1	1	1	1	1	1	1
	scf1	324191357	1	1	1	1	1	1	1	1	1	1	1	1	1	1	1	1	1	1	1	1	1	0.25	0.5	1	1	1	1	1	1	1	1	1	1	1	1	1	1	1	1	1	1	1
	scf1	324191360	1	1	1	1	0.977273	1	1	1	1	1	1	1	1	1	1	1	0.988889	0	0	0	0	0	0	0	1	1	1	1	1	1	1	1	1	1	1	1	1	1	1	1	1	1
	scf1	324191383	1	0.993976	0.988889	0.996124	1	1	1	1	0	0	0	0	0	0	0	0	0	1	1	1	1	1	1	1	1	1	1	1	1	0.997596	1	1	1	0.994624	1	1	1	1	1	1	1	1
	scf1	324191386	1	1	1	1	1	1	1	1	1	1	1	1	1	1	1	1	1	1	1	1	1	1	1	1	1	0.996466	1	1	1	1	1	0.998243	0.997549	1	1	1	1	1	1	1	1	1
	scf1	324191401	1	1	1	1	1	1	1	1	1	1	1	1	1	1	1	1	1	1	1	1	1	1	1	1	1	1	1	1	1	1	1	1	1	1	1	1	1	1	1	1	0.970149	1
	scf1	324191405	1	1	1	1	1	1	1	0.994475	1	1	1	1	1	1	1	1	1	1	1	1	1	1	1	1	1	1	1	1	0.993976	1	0.996689	0.996575	1	1	1	1	1	0.989899	1	1	1	1
	scf1	324191412	1	0.990476	1	1	1	1	1	1	1	1	0.997085	1	1	1	1	1	1	0	0.5	0.2	0.0769231	0.0909091	0.25	0	1	1	1	1	1	1	1	1	0.992248	1	1	0.992754	1	1	1	1	1	1
	scf1	324191439	1	1	1	1	1	1	1	1	1	1	1	1	1	1	1	1	1	0.4	0	0	0.333333	0.222222	0.125	0	1	1	1	1	0.987179	1	1	1	1	1	1	1	1	1	1	1	1	1
	scf1	324191458	1	1	0.990196	1	1	1	1	1	1	1	1	0.992126	1	1	1	1	0.987654	1	1	1	1	1	1	1	0.991228	1	1	1	1	1	1	0.996283	1	1	1	1	1	1	1	1	1	1
	scf1	324191468	1	1	1	1	1	1	1	0.993827	1	1	1	1	1	1	1	1	1	1	1	1	1	1	1	1	1	1	1	1	1	1	1	1	1	1	1	1	1	1	1	1	1	1
	scf1	324191476	1	0.988889	1	0.992593	1	1	1	1	0	0	0	0	0	0	0	0	0	1	1	1	1	1	1	1	0	0	0	0	0	0	0.00735294	0	0	1	1	1	1	1	0.986301	1	1	1
	scf1	324191485	1	1	1	1	0.991935	1	1	0.993789	0.993464	0.986395	1	1	1	1	0.995833	1	1	1	1	1	1	1	1	1	1	1	0.984252	1	1	1	1	1	1	1	1	1	1	0.988372	0.986301	1	1	1
	scf1	324191521	1	1	1	1	1	1	1	1	1	1	1	1	1	1	1	1	0.980198	1	1	1	1	1	1	1	1	1	1	1	1	0.995918	0.99654	1	1	1	0.992701	1	1	1	0.632184	1	0.52	1
	scf1	324191522	1	1	1	1	1	1	1	1	1	1	1	0.994475	1	1	0.996466	1	0.990099	1	1	1	1	1	1	1	1	1	1	1	1	1	0.99654	1	0.995935	1	1	1	1	1	1	1	1	1
	scf1	324191527	1	1	1	1	1	1	1	1	1	1	1	1	1	1	1	1	1	1	1	1	1	1	1	1	1	1	1	1	1	1	1	1	1	0.984848	1	1	1	1	1	1	1	1
	scf1	324191528	1	0.637795	1	1	0.995495	1	1	1	1	1	0.998387	1	1	0.994832	1	1	1	1	0.994118	1	1	1	1	1	1	0.996416	1	1	0.992647	0.997685	1	1	1	1	1	1	1	0.994709	1	0.993789	1	1
	scf1	324191537	1	0.987805	0.994764	1	1	1	1	1	0	0	0	0	0	0	0	0	0	1	1	1	1	1	1	1	1	1	1	1	0.996324	0.995434	1	1	1	1	1	1	0.994083	1	1	1	1	1
	scf1	324191596	1	1	1	1	1	1	1	1	1	1	1	1	1	1	0.992806	1	1	1	1	1	1	0.993197	1	1	0	0	0	0	0	0	0	0	0	0.994975	1	1	0.994048	1	1	1	1	1
	scf1	324191597	1	1	1	1	1	1	0.993464	1	0	0	0	0	0	0	0	0	0	1	1	1	1	1	1	1	1	1	1	1	1	1	1	1	1	1	1	1	1	0.994709	1	1	1	1
	scf1	324191607	0.984375	1	1	1	1	1	1	1	1	1	1	0.994624	1	1	1	1	1	0	0	0	0.463235	0.469388	0.438776	0	1	1	1	1	1	1	1	1	1	1	1	1	1	1	1	1	1	1
	scf1	324191626	1	1	1	1	1	1	0.992424	1	1	1	1	1	1	1	1	1	1	1	1	1	1	1	0.989899	1	1	1	1	1	0.990909	1	1	1	1	1	1	1	1	1	1	1	1	1
	scf1	324191642	1	1	1	1	1	1	1	1	1	1	1	1	1	1	1	1	1	1	1	1	1	1	1	1	1	1	1	1	1	1	1	1	1	1	1	1	1	1	1	1	1	1
	scf1	324191653	1	1	1	1	1	1	1	1	1	1	1	1	1	1	1	0.989899	1	0.986842	1	1	1	1	0.989796	1	1	1	0.990291	1	1	1	1	1	0.984375	1	1	1	1	1	1	1	1	1
	scf1	324191654	1	1	1	1	1	1	1	1	1	1	0.996587	1	1	1	0.992806	1	0.987342	1	1	1	1	1	1	0.99187	1	1	1	1	1	1	1	0.984615	1	1	1	1	1	1	1	1	1	1
	scf1	324191656	1	1	1	1	1	1	1	1	1	1	1	1	0.666667	1	1	1	1	1	1	0.992	0.992593	1	1	1	1	1	1	0.985507	1	1	0.995122	0.996169	0.994819	1	1	1	0.987013	1	0.977778	1	1	1
	scf1	324191663	1	1	1	1	1	1	1	1	1	0.9875	0.996587	1	1	1	1	0.99	1	1	0.993976	1	0.992647	0.993197	1	1	1	0.982906	1	1	1	0.995215	1	0.992337	0.994819	1	0.989362	1	1	1	1	1	0.888889	1
	scf1	324191712	1	1	1	1	0.989899	1	1	1	1	1	0.996599	1	0.666667	0.99422	1	1	1	1	1	1	1	1	1	1	1	1	1	0.985507	1	1	0.990291	0.996169	1	1	1	1	1	1	1	1	1	1
	scf1	324191755	1	1	1	1	1	1	0.993007	0.994318	1	1	1	1	1	1	1	1	0.98913	0.995215	1	0.994819	0.995798	1	1	1	1	1	1	1	1	1	1	1	1	1	1	1	1	1	0.988764	1	1	1
	scf1	324191775	1	1	1	1	1	1	1	1	1	1	1	0.993789	1	1	1	1	1	1	0.996094	1	1	1	1	1	1	1	1	1	1	1	1	1	1	1	1	1	1	1	0.988764	1	1	1
	scf1	324191800	1	1	1	1	1	1	1	1	0.984293	1	1	1	1	1	1	1	1	1	1	0.497409	1	1	1	1	1	1	1	1	1	1	1	1	1	1	1	1	1	1	1	1	1	1
	scf1	324191802	0.990826	1	1	1	1	1	1	1	1	0.994413	1	1	1	1	1	1	1	1	1	1	1	0.995238	1	0.994186	1	1	1	1	1	1	1	1	1	1	1	1	1	0.991803	0.988636	1	1	1
	scf1	324191864	0.990826	1	1	1	1	1	1	0.994318	1	1	1	1	1	1	0.997006	1	1	0	0	0	0	0	0	0	1	1	0.993056	1	1	1	1	1	1	1	1	1	1	1	0.988506	1	1	1
	scf1	324191871	1	1	1	1	1	1	1	0.994318	1	0.994413	1	1	1	1	1	1	0.989247	1	1	1	1	0.995238	0.993007	1	1	1	1	1	1	1	1	1	1	0.991803	0.992806	0.992908	1	1	0.988506	1	1	1
	scf1	324191878	1	1	0.990385	1	1	1	1	1	0.994764	1	0.997877	1	1	1	0.997006	0.996711	0.989247	0	0	0	0	0	0	0	1	0.994872	1	0.994681	1	1	0.997135	1	1	1	0.992806	0.992908	1	1	0.988506	1	1	1
	scf1	324191889	1	1	1	1	1	1	1	1	1	1	1	1	1	0.996558	0.998586	1	1	1	1	1	0.997561	1	1	1	0	0	0	0	0	0	0	0	0	1	1	1	1	1	0.995122	1	1	1
	scf1	324191893	1	1	0.992063	1	1	0.996825	1	1	1	1	1	1	1	1	0.99859	0.998425	1	1	1	1	1	1	1	1	1	1	0.99661	1	1	1	1	1	1	1	1	1	1	0.996429	0.995122	1	1	1
	scf1	324191921	1	1	1	0.997619	0.996633	1	1	0.997416	0.997409	1	1	0.99389	1	1	0.995775	0.99685	0.99569	1	1	1	1	0.995614	1	1	1	1	0.99661	1	0.996894	1	1	1	0.997821	1	1	1	1	1	0.995146	1	1	1
	scf1	324191931	1	0.996466	1	1	1	0.996845	1	1	1	1	0.998012	0.995935	1	0.998285	0.99859	1	0.99569	1	1	0.995272	1	0.995614	1	1	0.99631	1	1	1	1	1	1	1	1	1	1	0.989247	1	1	1	1	1	1
	scf1	324191954	1	0.992933	1	1	0.996599	1	0.993711	1	0.997409	1	0.998014	0.997963	1	0.994828	0.998588	0.992101	0.995671	0.994083	0.996473	1	1	1	0.996732	0.997442	1	1	1	1	0.996875	1	1	1	0.997826	1	1	1	0.995708	0.992908	0.995146	1	1	0.982906
	scf1	324191965	1	1	1	1	1	1	1	0.995261	1	1	0.998141	1	1	0.993151	0.997375	0.996988	0.992908	1	1	1	1	0.995968	0.987952	1	1	1	1	1	1	1	0.992754	1	1	1	1	1	0.992806	1	1	1	1	1
	scf1	324191987	1	1	1	1	1	1	1	1	1	1	1	1	1	1	1	1	1	1	1	1	0.994186	0.995935	1	1	1	1	1	1	1	1	1	1	1	1	1	1	1	1	1	1	1	1
	scf1	324191994	1	0.994444	1	0.991189	1	1	1	1	1	1	0.998127	0.990909	1	0.996552	1	1	1	1	1	1	1	0.99187	1	0.995434	1	1	0.993243	1	1	1	1	0.988636	1	1	1	1	0.992806	1	1	1	1	1
	scf1	324191995	1	1	1	1	1	1	1	1	1	1	0.992509	0.99697	1	0.989655	1	1	1	1	1	1	1	1	1	1	1	1	1	1	1	1	1	1	1	1	1	1	1	0.993711	1	1	1	1
	scf1	324191998	1	1	1	1	1	0.994624	1	1	1	1	0.99812	1	1	1	1	0.996951	1	1	1	0.995671	1	1	1	0.995455	1	1	1	1	1	1	1	1	0.995238	1	1	1	1	1	1	1	1	0.979167
	scf1	324192003	0.991803	1	0.993243	0.995595	0.99435	1	1	1	1	1	1	1	1	1	1	0.996951	1	1	1	1	1	0.987805	1	0.990909	1	0.992806	0.993197	1	1	0.995349	1	1	1	1	1	0.977273	1	1	1	1	1	1
	scf1	324192009	1	1	1	1	1	1	1	1	0	0	0	0	0	0	0	0	0	1	1	0.995671	1	1	1	1	1	1	1	1	1	1	1	1	1	1	1	1	1	1	1	1	1	1
	scf1	324192045	0	0.00558659	0	0	0	0	0	0	0	0	0.00187617	0	0	0	0	0	0	0	0.00320513	0	0.0115607	0	0	0	0	0	0	0	0	0	0	0	0	0	0	0	0	0	0	0	0	0
	scf1	324192076	1	1	0.993243	1	1	1	1	1	1	1	0.996283	1	1	1	0.997333	1	1	1	1	1	1	1	1	1	1	1	1	1	1	0.995349	1	1	1	1	0.993333	0.977778	1	1	1	1	1	1
	scf1	324192088	1	1	1	1	1	0.997199	1	1	1	0.993311	0.999096	1	1	0.998415	0.997949	1	0.996198	1	1	1	1	1	1	0.997908	1	1	1	0.996255	0.987768	1	1	0.998124	0.998099	1	1	1	1	0.993197	1	1	1	1
	scf1	324192102	1	0.99705	0.996441	1	0.994012	1	1	0.997543	1	0.996656	1	0.998188	1	0.998418	0.998975	0.996865	0.996198	0.990991	0.995185	0.993927	0.997758	1	1	1	1	1	0.997006	1	0.996942	0.998314	0.996241	1	0.998095	1	1	0.995614	1	1	1	0.996575	1	1
	scf1	324192111	1	1	1	1	1	1	0.996997	1	1	1	0.997285	1	1	1	0.997953	1	1	1	0.998395	1	1	1	1	1	1	0.997409	1	1	1	1	1	1	1	0.484746	1	1	0.445578	1	1	1	1	1
	scf1	324192116	1	1	1	1	1	1	1	1	1	1	1	1	1	1	1	1	1	1	0.998395	1	1	1	1	1	1	1	1	1	1	1	1	1	1	1	1	1	1	1	1	1	1	1
	scf1	324192136	1	0.993711	1	0.995238	0.987342	0.988372	1	0.989899	0.991189	1	0.998258	0.995455	1	0.997076	0.998339	0.99682	1	0.985222	0.996795	0.988636	1	0.995726	1	1	0	0	0	0	0	0.00268817	0	0	0.00324675	1	0.9875	1	1	1	1	1	1	0.983871
	scf1	324192140	1	1	1	1	1	1	1	1	1	1	1	1	1	1	1	1	1	1	1	1	1	1	1	1	0	0	0	0	0	0.0384615	0	0	0	1	1	1	1	1	1	1	1	0.983871
	scf1	324192144	1	1	1	0.995238	1	1	1	1	1	1	1	1	1	1	1	1	1	1	1	1	1	0.995708	1	1	0	0	0	0.0204082	0.0322581	0.0266667	0.0428571	0	0.0333333	1	1	1	1	1	1	1	1	0.983871
	scf1	324192160	1	1	0.992366	1	1	1	1	1	1	1	1	1	1	1	0.998339	1	1	1	1	1	1	1	1	1	1	1	1	1	1	1	1	1	1	1	1	1	1	1	1	1	1	1
	scf1	324192162	1	1	1	0.995238	0.987261	1	1	1	1	1	0.99651	1	1	0.994152	0.998339	1	0.992	1	0.99361	0.996226	0.996377	0.995708	1	0.996139	1	1	1	0.994382	0.995192	1	1	1	0.993631	1	1	1	1	1	1	1	1	1
	scf1	324192163	1	1	1	1	1	1	1	1	1	1	1	1	1	1	1	0.998405	1	1	1	1	1	1	1	1	1	1	1	1	1	1	1	1	1	1	1	1	1	1	1	1	1	1
	scf1	324192175	1	1	0.992366	1	1	1	1	0.994949	0	0	0.00174825	0	0	0	0	0	0	1	0.99359	1	1	1	1	1	1	1	1	1	1	0.994695	1	0.997191	1	1	1	1	0.993548	1	1	0.986207	1	1
	scf1	324192202	1	1	0.992308	1	1	1	0.993631	1	1	1	1	0.990909	1	1	1	1	1	1	1	1	1	1	1	0.996139	1	1	1	1	1	1	1	1	1	0.511278	0.56875	1	1	0.992593	1	0.993103	0.985075	0.548387
	scf1	324192214	1	1	1	1	1	1	1	1	1	1	1	1	1	0.997059	1	1	1	1	0.99361	1	0.996364	1	1	1	1	1	0.989247	1	0.995146	0.997347	1	1	1	1	1	1	1	1	0.992806	1	1	1
	scf1	324192287	1	1	1	1	1	1	1	1	1	1	0.998255	1	1	1	1	0.995223	1	1	1	0.996212	1	1	1	1	1	0.995984	0.994624	1	1	1	1	1	1	1	1	1	1	1	1	1	1	1
	scf1	324192293	1	1	1	1	1	1	1	1	1	1	0.998261	1	1	1	1	0.996815	1	0.995098	1	1	0.992754	1	0.993865	1	1	0.991968	1	1	1	0.997347	1	1	1	1	1	0.994595	1	1	1	0.993103	1	1
	scf1	324192296	1	1	1	1	1	1	1	0.994949	1	1	0.998258	0.995455	1	1	1	0.9968	1	0.99505	1	0.996198	0.992727	1	0.98773	1	1	1	1	1	1	1	0.997462	0.994366	1	1	1	1	0.993548	1	1	1	1	1
	scf1	324192327	NA	0	NA	0	0	0	0	0	0	0	0	0	NA	0	0	0	0	0	0	0	0	0	0	0	NA	NA	NA	0	NA	0.5	NA	NA	NA	0	0	0	0	0	0	0	NA	0
	scf1	566783513	NA	NA	NA	NA	NA	NA	NA	NA	NA	NA	NA	NA	NA	NA	NA	NA	NA	NA	NA	NA	NA	NA	NA	NA	NA	NA	NA	NA	NA	NA	NA	NA	NA	NA	NA	NA	NA	NA	NA	NA	NA	NA
	scf1	566783523	NA	NA	NA	NA	NA	NA	NA	NA	NA	NA	NA	NA	NA	NA	NA	NA	NA	NA	NA	NA	NA	NA	NA	NA	NA	NA	NA	NA	NA	NA	NA	NA	NA	NA	NA	NA	NA	NA	NA	NA	NA	NA
	scf1	566783532	NA	NA	NA	NA	NA	NA	NA	NA	NA	NA	NA	NA	NA	NA	NA	NA	NA	NA	NA	NA	NA	NA	NA	NA	NA	NA	NA	NA	NA	NA	NA	NA	NA	NA	NA	NA	NA	NA	NA	NA	NA	NA
	scf1	566783536	NA	NA	NA	NA	NA	NA	NA	NA	NA	NA	NA	NA	NA	NA	NA	NA	NA	NA	NA	NA	NA	NA	NA	NA	NA	NA	NA	NA	NA	NA	NA	NA	NA	NA	NA	NA	NA	NA	NA	NA	NA	NA
	scf1	566783589	NA	NA	NA	NA	NA	NA	NA	NA	NA	NA	NA	NA	NA	NA	NA	NA	NA	NA	NA	NA	NA	NA	NA	NA	NA	NA	NA	NA	NA	NA	NA	NA	NA	NA	NA	NA	NA	NA	NA	NA	NA	NA
	scf1	566783600	NA	NA	NA	NA	NA	NA	NA	NA	NA	NA	NA	NA	NA	NA	NA	NA	NA	NA	NA	NA	NA	NA	NA	NA	NA	NA	NA	NA	NA	NA	NA	NA	NA	NA	NA	NA	NA	NA	NA	NA	NA	NA
	scf1	566783631	NA	NA	NA	NA	NA	NA	NA	NA	NA	NA	NA	NA	NA	NA	NA	NA	NA	NA	NA	NA	NA	NA	NA	NA	NA	NA	NA	NA	NA	NA	NA	NA	NA	NA	NA	NA	NA	NA	NA	NA	NA	NA
	scf1	566783634	NA	NA	NA	NA	NA	NA	NA	NA	NA	NA	NA	NA	NA	NA	NA	NA	NA	NA	NA	NA	NA	NA	NA	NA	NA	NA	NA	NA	NA	NA	NA	NA	NA	NA	NA	NA	NA	NA	NA	NA	NA	NA
	scf1	566783668	NA	NA	NA	NA	NA	NA	NA	NA	NA	NA	NA	NA	NA	NA	NA	NA	NA	NA	NA	NA	NA	NA	NA	NA	NA	NA	NA	NA	NA	NA	NA	NA	NA	NA	NA	NA	NA	NA	NA	NA	NA	NA
	scf1	566783709	NA	NA	NA	NA	NA	NA	NA	NA	NA	NA	NA	NA	NA	NA	NA	NA	NA	NA	NA	NA	NA	NA	NA	NA	NA	NA	NA	NA	NA	NA	NA	NA	NA	NA	NA	NA	NA	NA	NA	NA	NA	NA
	scf1	566783713	NA	NA	NA	NA	NA	NA	NA	NA	NA	NA	NA	NA	NA	NA	NA	NA	NA	NA	NA	NA	NA	NA	NA	NA	NA	NA	NA	NA	NA	NA	NA	NA	NA	NA	NA	NA	NA	NA	NA	NA	NA	NA
	scf1	566784959	1	1	1	1	1	1	1	1	NA	NA	NA	NA	NA	1	1	1	1	1	1	1	1	1	1	1	1	0.98913	1	1	1	1	1	1	1	1	1	0.982609	1	1	1	1	1	1
	scf1	566784988	1	1	1	1	1	1	1	1	NA	NA	NA	NA	NA	0	0	0	0	1	1	1	1	1	1	1	1	1	1	1	1	1	1	1	1	1	1	1	1	1	1	1	1	1
	scf1	566784989	1	1	1	1	1	1	1	1	NA	NA	NA	NA	NA	1	1	1	1	1	1	1	1	1	1	1	0	0	0	0	0	0	0	0	0	0.513043	0	0.617391	0.621622	0	0	0	0	0
	scf1	566785002	0.980861	1	0.991489	1	0.992	1	1	0.992857	NA	NA	NA	NA	NA	1	1	1	0.75	0.674603	0.635135	0.642534	0.68662	0.667774	0.703704	0.631373	1	1	0.54902	1	1	0.6	1	1	1	1	1	1	1	1	0.732394	0.808511	1	0.829268
	scf1	566785003	0	0	0	0	0.142857	0	0	0	NA	NA	NA	NA	NA	0	0	0	0	0	0	0	0	0	0	0	0	0	0	0	0	0	0	0	0	0.794872	0.333333	1	0.938776	0.333333	0	0.0454545	0	0
	scf1	566785004	0.966507	0.971564	0.957447	0.986207	0.968	0.966216	0.961538	0.95	NA	NA	NA	NA	NA	1	1	1	0.972222	0.436508	0.39527	0.411765	0.426056	0.451827	0.384259	0.415686	0.982143	0.994286	0.990196	0.990741	0.993243	0.992857	0.992481	0.992366	0.971154	1	1	1	1	1	1	1	1	1
	scf1	566785005	0.904306	0.867299	0.851064	0.882759	0.848	0.864865	0.833333	0.907143	NA	NA	NA	NA	NA	1	0.991935	0.96875	0.944444	0.18254	0.172297	0.135747	0.172535	0.196013	0.212963	0.192157	0.940476	0.954286	0.965686	0.944444	0.952703	0.95	0.969925	0.977099	0.942857	1	1	1	1	1	1	0.987179	1	0.957447
	scf1	566785006	0.904306	0.620853	0.87234	0.889655	0.88	0.871622	0.884615	0.942857	NA	NA	NA	NA	NA	0.944954	0.927419	0.890625	0.888889	0.515873	0.486486	0.466063	0.489437	0.51495	0.5	0.466667	0.809524	0.817143	0.79902	0.796296	0.864865	0.842857	0.721805	0.839695	0.838095	1	1	1	1	1	0.922078	0.884615	0.971429	0.893617
	scf1	566785007	0.698565	0.691943	0.723404	0.682759	0.728	0.716216	0.74359	0.671429	NA	NA	NA	NA	NA	0.781818	0.758065	0.703125	0.75	0.646825	0.625	0.61991	0.640845	0.644518	0.675926	0.6	0.630952	0.5625	0.458537	0.537037	0.57047	0.514286	0.481203	0.537879	0.603774	1	1	1	1	1	0.753247	0.782051	0.971429	0.808511
	scf1	566785008	0.952153	0.943128	0.965957	0.951724	0.968	0.993243	0.961538	0.942857	NA	NA	NA	NA	NA	0.545455	0.733871	0.703125	0.583333	0.972222	0.989865	0.968326	0.96831	0.966777	0.972222	0.972549	0.60119	0.596591	0.478049	0.555556	0.516779	0.492857	0.488722	0.5	0.509434	1	1	1	1	1	0.753247	0.788462	0.971429	0.787234
	scf1	566785009	1	1	0.991489	1	1	1	0.99359	1	NA	NA	NA	NA	NA	0.554545	0.596774	0.625	0.638889	1	1	0.995475	0.992958	0.993355	1	1	0.785714	0.778409	0.721951	0.759259	0.718121	0.714286	0.804511	0.712121	0.726415	1	1	0.995652	1	1	0.844156	0.897436	0.771429	0.914894
	scf1	566785012	NA	NA	NA	NA	NA	NA	NA	NA	NA	NA	NA	NA	NA	NA	1	NA	NA	NA	NA	NA	NA	NA	NA	NA	NA	NA	NA	NA	NA	NA	NA	NA	NA	0.74026	0	0	0.9375	0	0	0	NA	NA
	scf1	566785012	0.990431	0.990521	0.991489	1	0.992	1	0.99359	1	NA	NA	NA	NA	NA	0.7	0.677419	0.75	0.722222	0.555556	0.506757	0.493213	0.510563	0.531561	0.518349	0.498039	0.785714	0.778409	0.809756	0.787037	0.852349	0.807143	0.729323	0.833333	0.858491	1	1	0.995652	1	1	0.922078	0.884615	0.8	0.893617
	scf1	566785022	0	NA	NA	NA	NA	0	1	NA	NA	NA	NA	NA	NA	0.0606061	0	0	0	0	0	0	0	0.0232558	0	0	0	0	0	0	0	0	0	0	0	0.743902	0	0.944444	0.9	0.333333	0	0	0	0
	scf1	566785023	0	NA	0	0	0	NA	0.25	0	NA	NA	NA	NA	NA	1	1	1	1	1	1	1	1	1	1	1	1	1	1	1	1	1	1	1	1	0.990909	1	1	0.984127	1	1	1	1	1
	scf1	566785068	1	1	1	1	1	1	1	1	NA	NA	NA	NA	NA	NA	NA	NA	NA	0	0	0	0	0	0	0	1	1	1	1	0.987342	1	1	1	1	1	1	1	1	1	1	1	1	1
	scf1	566785071	0	0	0	0	0	0	0	0	NA	NA	NA	NA	NA	1	1	1	1	1	1	1	0.993007	1	1	1	1	1	0.991379	1	1	1	1	1	1	1	1	0.991304	1	1	1	1	1	1
	scf1	566785072	1	1	1	0.986486	1	1	1	1	NA	NA	NA	NA	NA	1	1	1	1	0	0	0	0	0	0	0	1	1	0.991228	1	1	1	1	1	1	1	1	1	1	1	1	1	1	1
	scf1	566785088	1	1	1	1	1	1	1	1	NA	NA	NA	NA	NA	0	0	0	0	1	1	1	1	1	1	1	1	1	1	1	1	0.986301	1	1	1	1	1	1	1	1	1	1	1	1
	scf1	566785095	1	1	1	1	1	1	1	1	NA	NA	NA	NA	NA	1	1	1	1	1	1	1	1	1	1	1	1	1	1	1	1	1	1	1	1	1	1	1	1	1	1	1	1	1
	scf1	566785098	0.990654	1	1	1	1	1	1	0.985915	NA	NA	NA	NA	NA	1	1	1	1	0.992063	0.993711	0.991667	1	1	1	0.992537	1	1	1	1	1	1	1	1	1	1	1	1	1	1	0.5	0.556962	0	0.538462
	scf1	566785107	1	1	1	1	1	1	1	1	NA	NA	NA	NA	NA	0.0181818	0	0	0	1	1	1	1	1	1	1	1	1	1	1	1	1	1	0.985294	1	1	1	0.991304	1	1	1	1	1	1
	scf1	566785108	1	1	1	1	1	1	1	1	NA	NA	NA	NA	NA	1	0	1	1	1	1	1	1	1	1	1	1	1	1	1	1	1	1	1	1	0.991304	1	1	1	1	1	1	1	1
	scf1	566785114	0	0	0	0	0	0	0	0	NA	NA	NA	NA	NA	0	0	0	0	0	0	0	0	0	0	0	1	1	1	1	1	1	1	1	1	1	1	1	1	1	1	1	1	1
	scf1	566785115	1	1	1	1	1	1	1	1	NA	NA	NA	NA	NA	0	0	0	0	1	1	1	1	1	1	1	1	1	1	1	1	0.986111	1	1	1	1	1	1	1	1	1	1	1	1
	scf1	566785122	0	0	0	0	0	0	0	0	NA	NA	NA	NA	NA	1	1	1	1	0	0	0	0	0	0	0	0.988235	1	1	1	1	1	1	1	1	1	1	1	1	1	1	1	1	1
	scf1	566785125	0	0	0	0	0	0	0	0	NA	NA	NA	NA	NA	0	0	0	0	0	0	0	0	0	0	0	1	1	0.991228	1	1	1	1	1	1	1	1	1	1	1	1	1	1	1
	scf1	566785128	1	1	1	1	1	1	1	1	NA	NA	NA	NA	NA	1	1	1	1	1	1	1	1	1	1	1	0.988636	1	1	1	0.987179	1	1	1	1	0.99187	1	1	1	1	0.5	0.566265	0	0.56
	scf1	566785165	NA	NA	NA	NA	NA	NA	NA	NA	NA	NA	NA	NA	NA	NA	NA	1	1	NA	1	0.941176	NA	1	NA	1	0	0	0	0	0	0	0	0	0	1	1	1	1	1	0.333333	0.352941	0	0.5
	scf1	566785166	NA	NA	NA	NA	NA	NA	NA	NA	NA	NA	NA	NA	NA	NA	NA	1	1	NA	0.0952381	0	NA	1	NA	0	1	1	0.966667	1	1	1	1	1	0.928571	1	1	1	0.97561	1	1	1	1	1
	scf1	566785175	NA	NA	NA	NA	NA	NA	NA	NA	NA	NA	NA	NA	NA	NA	NA	0	0	NA	1	1	NA	1	NA	1	1	1	1	1	1	1	1	1	1	1	1	1	1	1	1	1	1	1
	scf1	566785180	NA	NA	NA	NA	NA	NA	NA	NA	NA	NA	NA	NA	NA	NA	NA	0	0	NA	1	1	NA	1	NA	1	1	1	1	1	1	1	1	1	1	1	1	1	1	1	1	1	1	1
	scf1	566785190	NA	NA	NA	NA	NA	NA	NA	NA	NA	NA	NA	NA	NA	NA	NA	1	1	NA	0.9375	1	NA	1	NA	0.714286	0.857143	0.833333	0.956522	1	1	0.916667	0.833333	0.875	1	1	1	1	1	1	0.5	1	1	1
	scf1	566785197	NA	NA	NA	NA	NA	NA	NA	NA	NA	NA	NA	NA	NA	NA	NA	1	1	NA	0.846154	1	NA	0	NA	1	1	1	0.944444	1	0	0.846154	1	1	1	1	1	1	1	1	1	1	1	1
	scf1	566785200	NA	NA	NA	NA	NA	NA	NA	NA	NA	NA	NA	NA	NA	NA	NA	1	1	NA	1	1	NA	NA	NA	0.6	0.75	1	1	1	1	0.916667	1	0.909091	1	1	1	1	1	1	1	1	1	1
	scf1	566785210	NA	NA	NA	NA	NA	NA	NA	NA	NA	NA	NA	NA	NA	NA	NA	0	0	NA	0.875	1	NA	1	NA	NA	1	1	1	1	NA	1	1	1	1	1	1	1	1	1	1	1	1	1
	scf1	566785232	NA	NA	NA	NA	NA	NA	NA	NA	NA	NA	NA	NA	NA	NA	NA	0	0	NA	1	1	NA	NA	NA	NA	1	1	1	1	NA	1	1	1	1	1	1	1	1	1	1	1	1	1
	scf1	566785234	NA	NA	NA	NA	NA	NA	NA	NA	NA	NA	NA	NA	NA	NA	NA	1	1	NA	1	1	NA	NA	NA	NA	0.25	0	0.0625	0	NA	0.0909091	0.25	0.25	0	1	1	1	1	1	0.5	0.695652	0.571429	1
	scf1	566785249	NA	NA	NA	NA	NA	NA	NA	NA	NA	NA	NA	NA	NA	NA	NA	NA	NA	NA	NA	NA	NA	NA	NA	NA	0	0	0	0	NA	0	0	0	0	1	1	1	1	1	0.5	0.4	0	1
	scf1	566785267	NA	NA	NA	NA	NA	NA	NA	NA	NA	NA	NA	NA	NA	NA	NA	1	1	NA	1	NA	NA	NA	NA	NA	0	0	0	0	NA	0	0	0	0	1	1	1	1	1	0.5	0.4	0	1
	scf1	566785276	NA	NA	NA	NA	NA	NA	NA	NA	NA	NA	NA	NA	NA	NA	NA	0	0	NA	0	NA	NA	NA	NA	0	0	0	0	0	NA	0	0	0	0	0.95	0	0	0	0	0	0	0	0
	scf1	566785298	NA	NA	NA	NA	NA	NA	NA	NA	NA	NA	NA	NA	NA	NA	NA	1	1	NA	0	0	NA	NA	NA	0	1	1	1	1	NA	1	1	1	1	0.983333	1	1	1	1	1	1	1	1
	scf1	566785307	1	1	1	1	NA	1	1	1	1	1	1	1	NA	1	1	1	1	NA	1	1	1	1	1	1	1	1	0.875	0.666667	NA	0.727273	1	0.75	1	1	1	1	1	1	1	1	1	1
	scf1	566785309	1	1	1	1	NA	1	1	1	1	1	1	1	NA	1	1	1	1	NA	1	1	1	1	1	1	1	1	0.8125	0.666667	NA	0.636364	1	0.5	1	1	1	1	1	1	1	1	1	1
	scf1	566785314	1	1	1	1	NA	1	1	1	1	1	1	1	NA	1	1	1	0.8	NA	1	1	1	1	1	1	NA	NA	NA	NA	NA	NA	NA	NA	NA	1	1	1	1	1	1	1	1	1
	scf1	566785318	0.75	0.75	0	1	NA	0	0	0.285714	0.8	0.5	0.75	0	NA	0.222222	0.4	0.142857	0	NA	0.375	0	1	1	0	0.666667	NA	NA	NA	NA	NA	NA	NA	NA	NA	0.969388	0	1	0.923077	0.2	0	0	0	0
	scf1	566785333	0	0	0	0	NA	0	0	0	0	0	0	0	NA	0	0	0	0	NA	0	0	0	0	0	0	1	1	1	1	1	1	1	1	1	1	1	1	0.970149	1	1	1	1	1
	scf1	566785338	1	1	1	0.75	NA	1	1	1	1	1	1	1	NA	1	1	1	1	NA	1	1	1	1	1	1	1	1	1	1	1	0.9	0.75	1	0.916667	1	1	1	1	1	1	1	1	0.8
	scf1	566785343	1	1	1	1	NA	1	1	1	1	1	1	1	NA	1	1	1	1	NA	1	1	1	1	1	1	1	1	0.9375	1	0	0.888889	1	1	0.9	1	1	1	1	1	1	1	1	0.75
	scf1	566785345	1	1	1	1	NA	1	1	1	1	1	1	1	NA	1	1	1	1	NA	1	1	1	1	1	1	1	1	1	1	1	1	1	1	1	1	0.428571	0.981818	0.976562	0.857143	0.666667	0.821429	1	0.777778
	scf1	566785348	1	1	1	1	NA	1	1	1	1	1	1	1	NA	0.444444	0.4	0.166667	0.25	NA	1	1	NA	NA	1	1	1	1	1	1	1	1	1	1	1	1	NA	1	1	1	1	1	1	1
	scf1	566785351	1	1	1	1	NA	1	1	1	1	1	1	1	NA	0.888889	1	1	1	NA	0	NA	NA	NA	1	NA	0	0	0	0	0	0	0	0	0	1	NA	1	1	1	1	1	1	1
	scf1	566785352	0	0	0	0	NA	0	0	0	0	0	0	0	NA	0	0	0	0	NA	1	1	NA	NA	1	NA	1	1	1	1	1	1	1	1	1	1	NA	1	1	1	1	1	1	1
	scf1	566785353	1	1	1	1	NA	1	1	1	1	1	1	1	NA	1	1	1	1	NA	1	1	NA	NA	1	NA	0	0	0	0	0	0	0	0	0	1	NA	1	1	1	1	0.909091	1	1
	scf1	566785355	1	1	1	1	NA	1	1	1	1	1	1	1	NA	1	1	1	1	NA	NA	NA	NA	NA	1	NA	0	0	0	0	0	0	0	0.142857	0	1	1	1	1	1	1	1	1	1
	scf1	566785356	0	0	0	0	NA	0	0	0	0	0	0	0	NA	0	0	0	0	NA	1	NA	NA	NA	1	NA	1	1	1	1	1	1	1	1	1	1	1	1	1	1	1	1	0	1
	scf1	566785358	0	0	0	0	NA	0	0	0	0	0	0	0	NA	0	0	0	0	NA	NA	NA	NA	0	0	NA	0	0	0	0	0	0	0	0	0	1	NA	0.956522	0.97561	NA	0	0	0	0
	scf1	566785361	1	1	1	1	NA	1	1	1	1	1	1	1	NA	1	1	1	1	NA	1	1	1	1	1	1	1	0.857143	1	1	1	1	1	1	1	0.977273	0	0.818182	0.964286	0	1	0.8	1	1
	scf1	566785370	0	0	0	0	NA	0	0	0	0	0	0	0	NA	0	0	0	0	NA	NA	NA	0	0	0	NA	1	1	0.92	1	1	0.928571	1	1	0.9	1	1	1	1	1	1	1	1	1
	scf1	566785371	1	1	1	1	NA	1	1	1	1	1	1	1	NA	1	1	1	1	NA	NA	NA	1	1	1	NA	0	0	0	0	0.166667	0	0	0	0	0.975	1	1	1	1	NA	0.666667	1	1
	scf1	566785381	1	1	1	1	NA	1	1	1	1	1	1	1	NA	1	1	1	1	NA	NA	NA	NA	0	0	NA	1	1	1	1	1	1	1	1	1	1	1	1	1	1	1	1	1	1
	scf1	566785388	1	1	1	1	NA	1	1	1	1	1	1	1	NA	1	1	1	1	NA	NA	NA	NA	1	1	NA	0	0	0	0.125	0	0	0	0	0	1	1	1	1	1	NA	1	1	1
	scf1	566785393	1	1	1	1	NA	1	1	1	1	1	1	1	NA	1	1	1	1	NA	NA	NA	1	1	1	NA	1	1	1	1	1	1	1	1	1	1	1	1	0.96	1	NA	1	0.5	1
	scf1	566785396	1	1	1	1	NA	1	1	1	1	1	1	1	NA	1	1	1	1	NA	NA	NA	NA	0	0	NA	1	1	1	1	1	1	1	1	1	1	1	1	0.96	1	NA	1	1	1
	scf1	566785406	0	0	0	0	NA	0	0	0	1	1	1	1	NA	1	1	1	1	NA	NA	NA	NA	0	0	NA	0	0	0	0	0	0	0	0	0	1	1	1	1	1	NA	1	1	1
	scf1	566785408	1	1	1	1	NA	1	1	1	1	1	1	1	NA	1	1	1	1	NA	NA	NA	NA	0	0	NA	1	1	1	1	1	0.909091	1	1	1	1	1	1	1	1	NA	1	1	1
	scf1	566785418	0.625	0.5	0.5	0.5	NA	0.571429	0.5	0.428571	1	1	1	1	NA	1	1	1	1	NA	1	1	1	1	1	1	0.5	0.833333	0.761905	0.666667	0.454545	0.888889	1	0.818182	0.6	1	1	1	1	1	NA	1	1	1
	scf1	566785421	0.5	0.25	0.5	0.125	NA	0.357143	0.5	0.357143	0.5	0.75	0.75	0.5	NA	0.6875	0.6	0.5	0.5	NA	0.285714	0	1	1	1	0	0.5	0.833333	0.761905	0.666667	0.454545	0.888889	0.8	0.727273	0.7	1	1	1	1	1	NA	1	1	1
	scf1	566785422	0.625	0.625	0.5	0.5	NA	0.571429	0.625	0.571429	1	1	1	1	NA	1	1	1	1	1	0.97619	1	1	1	1	1	1	1	1	1	0.818182	1	0.8	0.909091	1	1	1	1	1	1	NA	1	1	1
	scf1	566785423	0.625	0.5	0.5	0.375	NA	0.571429	0.625	0.5	1	1	1	1	NA	1	1	1	1	1	0.883721	0.891892	1	1	1	0.763158	0.5	0.833333	0.809524	0.666667	0.545455	0.944444	0.8	0.8	0.7	1	1	1	1	1	NA	1	1	1
	scf1	566785431	1	1	1	1	NA	1	1	1	0	0	0	0	NA	0	0	0	0	1	1	1	1	1	1	1	1	1	1	1	1	1	1	1	1	1	1	1	0.952381	1	NA	1	1	1
	scf1	566785433	1	0.75	1	1	NA	1	1	1	0	0	0	0	NA	0	0	0	0	1	1	1	0.875	1	1	1	1	1	1	1	1	1	1	1	1	1	1	1	1	1	NA	1	1	1
	scf1	566785440	1	1	1	1	NA	1	1	1	1	1	1	1	NA	1	1	1	1	1	1	1	1	1	1	1	1	1	1	1	1	1	1	1	1	1	0.666667	1	1	1	NA	1	1	1
	scf1	566785441	1	1	1	1	NA	1	1	1	1	1	1	1	NA	1	0.8	1	1	1	0.958333	0.954545	1	1	1	1	1	1	0.666667	1	0.875	1	1	1	1	1	1	1	0.916667	1	NA	1	1	1
	scf1	566785450	1	1	1	1	NA	1	1	1	0	0	0	0	NA	0	0	0	0	1	1	1	1	1	1	1	1	1	1	1	1	1	1	1	1	1	1	1	0.96	1	NA	1	1	1
	scf1	566785454	0	0	0	0	NA	0	0	0	0	0	0	0	NA	0	0	0	0	0	0	0	0	0	0	0	0	0	0	0	0	0	0	0	0	1	1	1	1	1	NA	1	1	0.8
	scf1	566785468	0	0	0.25	0.2	NA	0	0.2	0	0	0	0	0	NA	0	0	0	0	0	0	0	0	0.0769231	0	0	0.25	0	0.08	0	0.125	0	0	0.2	0.454545	0.974359	0	0.8	0.0714286	0	NA	0.166667	0	0.2
	scf1	566785482	1	1	1	1	1	1	1	1	1	1	1	1	NA	1	1	1	1	1	0.792453	1	1	1	1	0.877551	1	1	1	1	1	1	1	1	1	1	1	1	1	1	1	1	1	1
	scf1	566785496	1	1	1	1	1	0.990566	0.98	1	1	0.97619	1	1	NA	1	1	1	1	1	1	1	1	1	0.961538	1	0.990654	1	1	1	1	1	1	1	0.991667	0.987952	1	1	1	1	1	1	1	1
	scf1	566785577	1	1	1	1	1	1	1	1	0	0	0	0	NA	0	0	0	0	1	1	1	1	1	1	1	1	1	1	0.992806	1	1	1	1	1	1	0.981982	1	1	1	1	1	NA	1
	scf1	566785584	1	1	1	1	1	1	1	1	0	0	0	0	NA	0	0	0	0	0	0	0	0	0	0	0	0.990099	1	1	1	1	1	0.993711	1	1	1	1	1	1	1	1	1	NA	1
	scf1	566785592	0	0	0	0	0	0	0	0	0	0	0	0	NA	0	0	0	0	0	0	0	0	0	0	0	0	0	0	0	0	0	0	0	0	1	1	1	1	0.99187	1	1	NA	1
	scf1	566785598	1	1	1	1	1	1	1	1	1	1	1	1	NA	1	1	1	1	0	0.1	0	0	0	0	0	1	1	1	1	1	1	1	1	1	1	1	1	0.985714	1	1	1	NA	1
	scf1	566785608	1	1	1	0.992126	1	0.989899	1	1	0	0	0	0	NA	0	0	0	0	0	0	0	0	0	0	0	1	1	1	1	1	1	1	1	1	1	0.990991	1	1	1	1	1	NA	0.959184
	scf1	566785610	1	1	1	1	1	1	0.989691	1	0.978723	1	1	1	NA	1	1	1	1	1	1	1	1	1	1	1	1	1	1	1	0.992248	0.852632	0.842767	0.858025	0.881818	1	1	1	1	1	1	1	NA	1
	scf1	566785618	1	1	1	1	1	1	1	1	0	0	0	0	NA	0.571429	0.540541	0.4	0.277778	1	1	1	1	1	1	1	1	1	1	1	1	1	1	1	0.990909	1	1	1	1	1	1	1	NA	1
	scf1	566785619	1	1	1	1	1	1	1	0.991525	0	0.025	0.0185185	0	NA	0	0.027027	0	0	1	1	1	1	1	1	1	1	1	1	1	1	0.989474	1	1	1	1	1	1	1	1	1	1	NA	1
	scf1	566785651	1	1	1	1	1	1	1	1	1	1	1	1	NA	1	1	1	1	0	0	0	0.65	0.611111	0.833333	0.0769231	1	0.993506	1	1	0.992188	1	1	1	1	1	1	1	1	1	1	1	NA	1
	scf1	566785654	0.0142857	0	0.0119048	0.008	0	0	0	0	0	0	0	0	NA	0	0	0	0	0	0	0	0	0.0277778	0	0	1	1	1	1	1	0.863158	0.852564	0.85443	0.885714	1	1	1	1	1	1	1	NA	1
	scf1	566785664	0	0	0	0	0	0	0	0	0.0212766	0	0	0	NA	0	0	0.030303	0	0	0	0	0	0	0.0555556	0	0.030303	0	0	0	0	0	0	0.0126582	0	0.543307	1	1	1	1	0.48	0.548387	NA	0.604167
	scf1	566785691	1	1	1	1	1	1	1	1	1	1	1	1	NA	1	1	1	1	1	1	1	0.557377	0.616667	0.5	1	1	1	1	1	1	1	1	1	1	1	1	1	1	1	1	1	NA	1
	scf1	566785708	1	1	1	1	1	1	1	1	1	1	0.25	NA	NA	0.6	1	0.666667	NA	0	0	0	0.0285714	0.0487805	0.0625	0	1	1	1	0.986301	1	1	1	1	1	1	1	0.98913	1	1	1	1	NA	1
	scf1	566785717	1	1	1	1	1	1	1	1	1	1	1	NA	NA	1	1	1	NA	0	0	0	0.0857143	0.135135	0.0666667	0	1	1	1	1	1	1	1	1	1	1	1	1	1	1	1	1	NA	1
	scf1	566785724	NA	1	NA	NA	1	1	NA	1	NA	NA	0	NA	NA	0	NA	0	NA	0	0	0	0	0	0	0	1	1	1	1	1	1	1	1	1	1	1	1	1	1	1	1	NA	1
	scf1	566785740	NA	1	NA	NA	1	1	NA	1	NA	NA	1	NA	NA	1	NA	1	NA	0	0	0	0.0909091	0.130435	0	0	1	1	1	1	1	1	1	1	1	1	1	1	0.987952	1	1	1	NA	1
	scf1	566785742	NA	1	NA	NA	1	1	NA	1	NA	NA	1	NA	NA	1	NA	1	NA	0	0	0	0.111111	0.130435	0	0	1	1	1	1	1	1	1	0.991597	1	1	1	1	1	1	1	1	NA	1
	scf1	566785754	NA	1	NA	NA	1	1	NA	1	NA	NA	0	NA	NA	0	NA	0	NA	0	0	0	0	0	0	0	1	1	1	1	1	1	1	1	1	1	1	1	1	1	1	1	NA	1
	scf1	566785758	NA	1	NA	NA	1	1	NA	1	NA	NA	1	NA	NA	1	NA	1	NA	1	1	1	1	1	1	1	1	0.988372	1	1	1	1	1	1	1	1	1	1	1	1	1	1	NA	1
	scf1	566785762	NA	1	NA	NA	1	1	NA	1	NA	NA	1	NA	NA	1	NA	1	NA	1	1	1	1	1	1	1	1	1	1	1	1	1	1	1	1	1	1	1	1	1	1	1	NA	1
	scf1	566785775	NA	1	NA	NA	1	1	NA	1	NA	NA	1	NA	NA	1	NA	1	NA	1	1	1	1	1	1	1	0.0166667	0	0	0	0	0	0	0	0	1	1	1	1	1	1	1	NA	1
	scf1	566785787	NA	NA	NA	NA	NA	NA	NA	NA	NA	NA	1	NA	NA	1	NA	1	NA	1	1	1	1	1	1	1	1	1	1	1	1	1	1	1	1	1	1	1	1	1	1	1	NA	1
	scf1	566785806	1	1	1	1	1	1	1	1	1	1	1	1	1	1	1	1	1	0	0.96319	0.0555556	0.90604	0.910448	0.921348	0.866071	1	1	1	1	1	1	1	1	1	1	1	1	1	1	1	1	1	1
	scf1	566785834	1	1	1	1	0.994624	1	1	1	1	1	1	1	1	1	0.997763	1	1	1	0.993939	1	1	1	1	1	0.995652	1	1	1	1	1	1	1	1	1	1	1	1	1	1	0.996183	1	1
	scf1	566785837	1	1	1	1	0.994624	0.994444	1	1	1	1	1	1	1	1	0.997763	1	1	1	1	1	1	1	1	1	1	1	1	1	0.995633	1	1	1	1	1	1	1	0.994737	1	1	0.996198	1	1
	scf1	566785838	1	1	1	0.995671	1	1	1	1	1	1	1	1	1	1	1	0.997101	1	1	1	1	1	1	1	1	1	1	1	1	1	1	1	1	1	0.995763	1	1	0.994737	1	1	1	1	1
	scf1	566785840	0.01	0	0	0	0.00537634	0	0	0	0	0	0	0	0	0	0	0	0	0	0	0	0	0	0	0	0.991342	1	1	1	1	0.684385	0.742105	0.694196	0.73384	1	1	1	1	1	1	1	0.979167	1
	scf1	566785842	1	1	1	0.995671	1	1	1	1	0.995327	1	0.998158	0.995098	1	1	1	0.997101	1	1	0.993902	1	1	0.992857	1	0.990991	1	1	1	1	1	1	1	1	1	1	1	0.975309	1	1	1	0.996139	1	0.992806
	scf1	566785850	0	0	0	0.452174	0.537634	0.477778	0.402062	0.539095	1	1	1	1	1	1	1	1	1	1	1	1	1	1	1	1	1	1	1	1	1	1	1	1	1	1	1	1	1	1	1	1	1	1
	scf1	566785854	1	1	1	1	1	1	1	0.995885	1	1	0.998158	1	1	1	0.997763	1	1	1	1	1	1	1	1	1	1	1	0.98917	0.995968	0.995633	0.68543	0.740838	0.694878	0.73384	0.995763	1	1	1	1	1	1	1	1
	scf1	566785857	1	1	1	1	1	1	1	1	0.995327	1	1	0.995098	1	1	1	1	1	1	0.951807	0.65	0.993377	1	1	0.834783	1	1	1	1	1	1	1	1	1	0.995763	1	1	1	1	1	1	1	1
	scf1	566785860	1	1	0.988506	1	1	1	1	1	1	0.995238	1	1	1	1	1	0.994203	1	1	1	1	1	0.992806	1	1	1	1	1	0.995968	1	1	1	1	1	0.995763	1	1	0.994737	1	1	1	1	1
	scf1	566785861	1	1	1	1	1	1	0.994819	1	0	0	0	0	0	0	0	0	0	1	1	0.941176	0.986755	1	1	1	0.995652	1	0.996403	0.991837	1	0.993377	1	1	1	1	0.996255	1	0.994737	1	1	1	0.979167	0.992754
	scf1	566785862	1	1	1	1	1	1	1	1	1	1	1	1	1	0.996743	0.997763	1	1	1	1	1	1	1	1	1	1	1	1	1	1	1	1	1	1	1	1	1	1	1	1	1	1	1
	scf1	566785868	1	0.994083	1	1	1	1	1	1	0	0	0	0	0	0.472313	0.557047	0.510145	0.418182	1	1	0.947368	1	1	1	1	1	1	1	1	1	1	1	1	1	1	1	1	1	1	1	1	1	1
	scf1	566785889	1	0.994083	1	0.995633	1	1	1	1	1	1	1	1	1	1	1	0.994203	1	0	0.0119048	0.0526316	0	0	0	0	0.995671	1	0.996377	1	0.995633	1	1	1	1	1	1	1	1	1	0.993548	1	1	1
	scf1	566785891	1	1	1	1	1	1	1	0.995885	1	0.995215	1	1	1	1	1	1	1	1	1	1	1	1	1	1	1	1	1	1	1	0.684385	0.740838	0.695556	0.73384	1	1	1	1	1	0.987179	1	1	1
	scf1	566785896	1	1	1	1	1	1	1	1	1	1	1	1	1	1	1	0.99711	1	1	1	1	1	1	1	0.991379	1	1	1	1	1	1	1	1	1	1	0.996255	1	1	1	1	1	1	1
	scf1	566785900	0	0	0.00574713	0	0.00537634	0	0	0	0.0046729	0	0	0	0	0	0	0.00289017	0	0	0	0	0	0	0	0	0	0	0	0	0	0.311258	0.259162	0.302895	0.269962	1	1	1	0.994737	0.990909	1	1	0.979167	1
	scf1	566785922	0.010101	0	0	0	0	0	0	0.00411523	0	0	0	0	0	0	0	0	0	0	0	0	0	0	0	0	1	1	1	1	1	0.614754	0.626415	0.587349	0.623656	1	1	1	1	1	1	1	0.979167	1
	scf1	566785923	0	0	0	0	0	0	0	0.00411523	0	0	0	0	0	0	0.00225225	0	0	0	0	0	0	0	0	0	1	1	1	1	1	0.614754	0.631579	0.588589	0.625668	1	0.994652	1	1	1	1	1	0.979167	1
	scf1	566785924	1	1	1	1	1	1	1	1	0.995305	0.995238	0.998155	1	1	1	1	1	1	1	1	1	1	1	1	0.991071	1	1	1	1	1	0.607438	0.630597	0.58982	0.625668	1	1	1	1	1	1	1	1	1
	scf1	566785930	1	1	0.994253	1	1	1	1	1	1	1	1	1	1	0.996743	1	1	1	1	1	1	1	1	1	1	1	1	1	1	1	1	1	1	1	1	1	1	1	1	1	1	1	1
	scf1	566785939	0.99	1	1	1	1	1	1	1	0	0	0.00184162	0	0	0	0	0	0	0	0	0	0	0	0	0	0.993902	1	1	1	1	0.598326	0.627376	0.584615	0.608939	0.985185	1	1	0.990654	1	0.978261	1	0.958333	1
	scf1	566785941	1	1	0	0.452174	1	0.477778	0.402062	1	0.995349	1	1	1	1	1	1	0.997101	1	1	1	1	1	1	1	1	0.993902	1	1	1	1	1	1	1	1	0.992593	1	1	1	1	1	1	1	1
	scf1	566785944	1	1	1	0.991304	1	1	1	1	1	1	1	0.995098	1	1	1	0.997093	1	0.95	1	1	1	1	1	1	1	1	1	1	1	0.599156	0.623574	0.584098	0.61236	1	0.994186	1	1	1	1	1	1	1
	scf1	566785959	1	1	1	1	1	0.994444	1	1	0.995305	1	1	1	1	1	0.997758	1	1	1	1	1	1	1	1	1	1	1	1	1	0.99375	0.603376	0.625	0.582822	0.608939	1	1	1	1	1	1	1	1	1
	scf1	566785967	1	0.994012	0.994253	1	1	1	1	0.995868	1	0.995215	1	1	1	1	1	1	1	1	0.994083	1	1	1	1	1	1	0.994764	1	1	1	0.995798	0.996212	1	1	1	1	1	1	1	1	1	1	1
	scf1	566785975	1	1	1	1	1	1	1	1	1	1	1	1	1	1	1	1	1	1	1	1	1	1	1	1	1	1	1	1	1	1	1	0.996933	0.994413	1	1	1	0.990654	1	1	1	1	1
	scf1	566785977	1	1	0.994253	0.995671	1	1	1	1	0.995349	1	1	1	1	1	1	1	1	1	1	1	1	1	1	1	0	0	0	0	0	0.39749	0.375	0.417683	0.391061	1	1	1	1	0.992481	1	0.993289	1	1
	scf1	566786017	1	1	1	0.995671	0.994624	1	1	0.995868	0.995305	0.995238	0.998155	1	1	1	1	1	1	1	1	1	1	1	1	1	0.993902	1	1	1	0.993711	1	1	0.996951	1	1	1	1	0.990654	1	1	1	0.979167	1
	scf1	566786027	1	1	1	1	1	1	1	0.995868	1	1	1	0.995074	1	0.996732	1	0.99711	1	0.0222222	0.0101523	0.0882353	0	0	0	0	1	1	1	1	1	0.603376	0.625	0.582822	0.608939	1	0.994186	1	1	1	1	1	1	1
	scf1	566786064	1	1	1	1	1	1	1	1	1	1	1	1	1	1	1	1	1	1	1	1	1	1	1	1	1	1	1	1	1	1	1	1	1	0.974576	1	1	1	0.992424	1	1	1	1
	scf1	566786083	1	1	1	1	1	1	1	1	1	1	1	1	1	1	1	1	1	1	1	1	1	1	1	1	1	1	1	1	1	1	1	1	1	1	1	1	1	1	0.477778	0.54386	0	0.661017
	scf1	566786101	1	1	1	1	1	1	0.993506	0.994318	1	0.991453	0.997921	0.996815	1	1	0.989637	1	0.981481	1	1	1	1	0.966667	1	1	1	1	1	0.991071	0.993464	0.991803	0.992063	1	0.990654	1	1	1	1	1	1	0.991228	1	1
	scf1	566786123	1	1	1	1	1	1	1	1	0	0	0.00208333	0	0	0	0	0	0	1	1	1	1	1	1	1	1	1	1	1	1	1	1	1	1	0.991453	1	1	1	0.992424	1	0.991228	1	1
	scf1	566786133	1	1	1	1	1	1	0.993464	1	1	1	0.997917	1	1	1	1	1	1	1	1	1	1	1	1	1	1	1	1	1	1	1	1	1	1	0.470085	0	0	0	0.537879	0	0	0	0
	scf1	566786151	1	1	1	1	1	1	1	1	1	1	1	1	1	1	1	1	1	1	1	1	1	1	1	1	1	1	1	1	1	1	1	1	1	1	1	1	1	1	0.483146	0.535714	0.533333	0.672414
	scf1	566786176	1	1	1	1	0.990991	1	1	1	1	1	0.997917	1	1	1	1	1	1	1	1	1	1	1	1	1	0.00952381	0.00847458	0	0	0.00653595	0.0163934	0.0078125	0.0181818	0.0377358	1	1	1	1	1	1	1	1	1
	scf1	566786180	1	1	1	1	1	1	1	1	1	1	1	1	1	1	1	1	1	1	1	1	1	1	1	1	0.990476	1	1	1	1	1	1	1	1	1	1	1	1	1	1	1	1	1
	scf1	566786181	1	0.993827	1	1	1	1	1	1	1	1	0.997912	1	1	1	1	1	1	1	1	1	1	1	1	1	1	0.991525	1	1	1	1	1	0.993939	1	1	1	1	1	1	1	1	1	1
	scf1	566786186	1	0.993827	1	1	1	1	0.993464	0.994318	1	1	1	1	1	1	0.994819	1	1	1	1	1	1	1	1	1	0.990476	1	0.992806	1	1	1	0.984252	0.993939	1	1	1	1	0.991228	1	1	0.991228	1	0.965517
	scf1	566786202	1	1	1	1	1	1	1	1	1	1	1	1	1	1	1	0.994286	1	1	1	1	1	1	1	1	1	1	1	1	1	0.991803	1	1	1	1	0.993103	1	1	1	1	1	1	1
	scf1	566786204	1	1	1	1	1	1	1	1	1	1	0.997917	1	1	1	1	1	1	1	1	1	1	1	1	1	1	1	1	1	1	1	1	1	1	1	1	1	1	1	1	1	1	1
	scf1	566786211	0.986667	0.987654	1	1	1	1	1	0.994318	0.994949	1	0.997908	1	1	1	1	1	0.981481	1	1	1	1	1	1	1	1	0.991525	1	1	1	1	1	0.993939	1	1	1	1	1	1	0.988764	1	1	1
	scf1	566786237	1	1	1	1	1	1	1	1	1	1	0.997967	1	1	1	1	1	1	1	1	1	1	1	1	1	1	1	1	1	1	1	1	1	1	1	1	1	1	1	1	1	1	1
	scf1	566786242	0.0133333	0	0	0	0	0	0.0129032	0	1	1	1	1	1	1	1	1	1	1	1	1	1	1	1	1	0.992754	1	1	1	1	0.993939	0.995074	1	1	1	1	1	1	1	1	1	1	1
	scf1	566786243	1	1	1	1	1	1	1	1	1	1	1	1	1	1	1	1	1	0.0588235	0	0	0.12	0.0540541	0	0	1	1	1	1	1	1	1	1	1	1	1	1	1	1	1	1	1	0.986111
	scf1	566786261	1	1	1	0.994253	1	1	1	1	0	0	0.00202429	0	0	0.124294	0.0954545	0.0585106	0.188406	1	0	0.567568	1	1	1	0	1	1	1	1	1	1	1	1	1	1	1	1	0.991525	1	1	1	1	1
	scf1	566786273	1	1	1	1	1	1	1	1	1	1	1	1	1	0.8	0.885321	0.925532	0.791045	1	1	1	0.962963	1	1	1	0.985401	1	1	1	1	0.890909	0.866995	0.884774	0.895105	1	1	1	1	1	0.959184	0.92	0.85	0.916667
	scf1	566786280	NA	NA	NA	NA	NA	1	1	NA	1	1	1	1	NA	1	1	1	1	1	NA	NA	1	0.666667	NA	NA	0.970588	0.979167	1	1	1	1	1	1	1	1	1	1	1	1	1	1	1	1
	scf1	566786282	NA	NA	NA	NA	NA	NA	1	NA	0	0	0	0	NA	0.4	0.777778	0.733333	0.866667	1	NA	NA	1	1	NA	NA	1	1	1	1	1	0.976744	1	1	1	1	1	1	1	1	1	1	1	1
	scf1	566786294	NA	NA	NA	NA	NA	NA	1	NA	1	1	1	1	NA	0.767857	0.851852	0.8	0.933333	1	NA	NA	1	1	NA	NA	1	1	1	1	1	1	1	1	1	0.947368	0.9375	0	0	0	1	0.916667	1	0.857143
	scf1	566786305	NA	NA	NA	NA	NA	NA	1	NA	1	1	1	1	NA	0.781818	0.851852	0.857143	0.933333	1	NA	NA	1	1	NA	NA	1	1	1	1	1	1	1	1	1	1	1	1	1	1	1	1	1	1
	scf1	566786305	NA	NA	NA	NA	NA	NA	1	NA	1	1	1	1	NA	0.730769	0.625	0.615385	0.571429	1	NA	NA	1	1	NA	NA	1	1	1	1	1	0.588235	0.648649	0.643312	0.585714	0.972973	0.9375	0.5	0.2	0	0.555556	0.0454545	0.45	0.518519
	scf1	566786321	NA	NA	NA	NA	NA	NA	0.5	NA	0.185185	0.153846	0.0714286	0.307692	NA	0.730769	0.958333	0.962963	0.964286	1	NA	NA	1	1	NA	NA	0.507463	0.5	0.493506	0.514706	0.505155	0.705882	0.675676	0.675159	0.7	1	0.53125	1	1	1	0.722222	0.956522	0.8	0.777778
	scf1	566786343	NA	NA	NA	NA	NA	NA	1	NA	1	1	1	1	NA	1	1	1	1	1	NA	NA	1	1	NA	NA	1	1	1	1	1	0.571429	0.64	0.64557	0.583333	1	1	1	1	1	1	1	1	1
	scf1	566786344	NA	NA	NA	NA	NA	NA	1	NA	1	1	1	1	NA	1	1	1	1	1	NA	NA	0.666667	1	NA	NA	1	1	1	1	1	1	1	1	1	1	1	1	1	1	1	1	1	1
	scf1	566786347	NA	NA	NA	NA	NA	NA	0	NA	1	1	1	1	NA	1	1	1	1	1	NA	NA	1	1	NA	NA	0.970588	1	1	1	1	1	1	1	1	1	1	1	1	1	1	1	1	1
	scf1	566786349	NA	NA	NA	NA	NA	NA	1	NA	1	1	1	1	NA	1	1	1	1	0	NA	NA	0.5	0.5	NA	NA	1	1	1	1	1	1	1	1	1	1	1	1	1	1	1	1	1	1
	scf1	566786356	NA	NA	NA	NA	NA	NA	1	NA	1	1	1	1	NA	1	1	1	1	1	NA	NA	1	1	NA	NA	1	1	1	1	1	0.795181	0.817568	0.821656	0.785714	1	1	1	1	1	0.777778	0.565217	0.7	0.814815
	scf1	566786361	NA	NA	NA	NA	NA	NA	1	NA	1	1	1	1	NA	1	1	1	1	NA	NA	NA	1	NA	NA	NA	1	1	1	1	1	1	1	1	1	1	0.0625	1	1	1	0.444444	0.916667	0.6	0.571429
	scf1	566786368	NA	NA	NA	NA	NA	NA	1	NA	1	1	1	1	NA	0.592593	0.222222	0.153846	0.133333	1	NA	NA	0.666667	0.666667	NA	NA	1	1	1	1	1	1	1	1	1	1	1	1	1	1	1	1	1	1
	scf1	566786392	NA	NA	NA	NA	NA	NA	1	NA	1	1	1	1	NA	1	1	1	1	1	NA	NA	1	1	NA	NA	1	1	1	1	1	1	1	1	1	0.947368	1	1	1	1	1	0.833333	1	1
	scf1	566786396	NA	NA	NA	NA	NA	NA	1	NA	1	1	1	1	NA	0.592593	0.230769	0.266667	0.133333	1	NA	NA	1	1	NA	NA	1	1	1	1	1	1	1	1	1	1	1	1	1	1	1	1	1	1
	scf1	566786407	NA	NA	NA	NA	NA	NA	1	NA	1	1	1	1	NA	1	1	1	1	1	NA	NA	0.666667	1	NA	NA	1	1	1	1	1	1	1	1	1	1	1	1	1	1	1	1	1	1
	scf1	566786410	NA	NA	NA	NA	NA	NA	0	NA	1	1	1	1	NA	1	1	1	1	1	NA	NA	1	1	NA	NA	1	1	1	1	1	1	1	1	1	1	1	1	1	1	1	1	1	1
	scf1	566786424	NA	NA	NA	NA	NA	NA	0	NA	1	1	1	1	NA	1	1	1	1	1	NA	NA	1	1	NA	NA	0.970588	1	1	1	1	1	1	1	1	1	1	1	1	1	1	1	1	1
	scf1	566786429	NA	NA	NA	NA	NA	NA	1	NA	0.954545	1	1	0.888889	NA	1	1	1	1	1	NA	NA	0.666667	1	NA	NA	1	1	1	1	1	1	1	1	1	1	1	1	1	1	1	1	1	1
	scf1	566786457	1	NA	1	1	1	1	1	1	1	1	0.923077	1	NA	0.627119	0.366667	0.5	0.1875	1	NA	1	1	1	NA	NA	1	0.979592	1	1	1	1	1	1	1	1	1	1	1	1	1	1	1	1
	scf1	566786463	1	NA	1	1	1	1	1	1	1	1	1	1	NA	1	1	1	1	1	NA	1	1	1	NA	NA	1	1	1	1	1	1	1	1	0.914894	1	1	1	1	1	1	1	1	1
	scf1	566786484	0	0	0	0	0	0	0	0	0	0	0	0	NA	0	0.00588235	0	0	0	NA	0	0	0	0	NA	0.0645161	0	0	0	0	0	0	0	0	0	0	0	0	0	0	0	0	0
	scf1	566786495	1	1	1	0.994286	1	1	1	1	0	0	0	0	NA	0	0.00584795	0	0	0	NA	0	0	0	0	NA	1	1	1	0.986301	1	0.769231	0.850267	0.866667	0.814815	1	1	1	1	1	1	1	1	1
	scf1	566786521	1	1	1	0.457143	0.542254	0.511278	0.475936	0.552326	1	1	1	1	NA	0.197605	0.169591	0.207101	0.0869565	NA	NA	NA	0	0	NA	NA	1	1	1	1	1	0.727273	0.825	0.843972	0.767442	1	1	1	1	1	1	1	1	1
	scf1	566786522	0	0	0	0	0	0	0	0	0	0	0	0	NA	0	0	0	0	NA	NA	NA	0	0	NA	NA	1	1	1	1	1	0.727273	0.825	0.843972	0.767442	1	1	1	1	1	1	1	1	1
	scf1	566786533	1	1	1	1	1	1	1	1	1	1	1	1	NA	1	1	1	1	NA	NA	NA	0	0	NA	NA	1	1	1	1	1	1	1	1	1	1	0.990099	0.96	1	1	1	1	1	1
	scf1	566786540	1	1	0.972222	1	1	1	1	1	1	1	1	1	NA	1	1	1	1	NA	NA	NA	1	1	NA	NA	1	1	0.991453	1	1	0.76	0.850267	0.866667	0.814815	1	1	1	1	1	1	1	1	1
	scf1	566786545	0	0	0	0	0	0	0	0	0	0	0	0	NA	0	0	0.00591716	0	0	NA	0	0	0	0	NA	0	0	0	0	0	0	0	0	0	0.416	0	0	0	0.5	0	0	0	0
	scf1	566786553	1	1	1	0.588571	0.573427	0.571429	0.604278	0.546512	1	1	1	1	NA	1	1	1	1	1	NA	1	1	1	1	NA	1	1	1	1	1	1	1	1	1	1	1	1	1	1	1	1	1	1
	scf1	566786561	1	1	1	0.0457143	0.0875912	0.0757576	0.0748663	0.0828402	0	0	0	0	NA	0	0	0	0	0	NA	0	0	0	0	NA	0	0	0	0	0	0	0	0	0	0.412698	0	0	0.473214	0.496599	0	0	0	0
	scf1	566786562	1	1	1	0.994286	1	0.992481	1	1	0	0	0	0	NA	0.804878	0.835294	0.791667	0.913043	1	NA	1	1	1	1	NA	1	1	1	1	1	1	1	1	1	0.984	1	1	1	1	1	0.990654	1	1
	scf1	566786573	1	1	1	1	1	1	1	1	1	1	1	1	NA	0.994048	1	1	1	0.857143	NA	1	1	1	1	NA	0.935484	1	1	1	1	1	1	1	1	1	1	1	1	0.993197	1	0.542056	1	0.341463
	scf1	566786590	1	1	1	1	1	1	1	1	1	1	1	1	NA	1	1	1	1	0	NA	0	0.333333	0.4	0	NA	1	1	1	1	1	1	1	0.993827	1	1	1	1	1	1	1	1	1	1
	scf1	566786613	1	1	1	1	0.993007	0.992481	0.994652	1	1	1	1	1	NA	1	1	1	1	0	NA	0	0.2	0.4	0	NA	1	1	1	1	1	1	1	1	1	1	1	1	1	1	1	1	0.981818	1
	scf1	566786636	1	1	1	1	1	1	1	1	0.075	0.15	0.0833333	0.0363636	NA	0.0110497	0.0120482	0	0.0588235	1	1	1	1	1	1	1	1	1	1	1	1	1	1	1	1	1	1	1	1	1	1	1	1	1
	scf1	566786643	0	0	0	0	0	0	0	0	0	0	0	0	NA	0	0	0	0	0	0	0	0	0	0	0	0	0	0	0	0	0	0	0	0	0.524691	0	0	0	0.577778	0	0	0	0
	scf1	566786687	0	0.1	0	0.960227	0.969697	0.944	0.934426	0.955128	0	0	0	0.0119048	NA	0.672619	0.760234	0.794702	0.727273	1	1	1	1	1	1	1	1	1	1	1	1	1	1	1	1	0.993421	1	1	1	1	1	1	1	1
	scf1	566786688	0.625	0.780488	0.770492	0.964286	0.980263	0.963768	0.95	0.961957	1	1	1	1	NA	1	1	1	1	1	1	1	1	1	1	1	1	1	1	1	1	1	1	1	1	1	1	1	1	1	1	1	1	1
	scf1	566786694	1	1	1	1	1	1	1	1	1	1	1	1	NA	0.989362	1	1	1	0.272727	0	0.333333	0.875	0.736842	1	0.195122	1	1	1	1	1	1	1	1	1	1	1	1	1	1	1	1	1	1
	scf1	566786696	0.87013	0.936709	0.87619	0.952	0.968421	0.957983	0.916667	0.957143	1	1	1	1	NA	1	1	1	1	1	1	1	0.914474	0.907285	0.921053	0.878788	0.0208333	0.622222	1	0.747368	0.715909	0.0208333	0.850877	0.909091	0.819277	1	1	1	1	1	1	1	1	1
	scf1	566786697	0	0	0	0.54918	0.554348	0.603448	0.507576	0.47482	1	1	0.990476	1	NA	1	1	1	1	1	1	1	0.915033	0.905405	0.921053	0.877863	1	1	1	1	1	0.990385	0.991304	1	1	1	1	1	1	1	1	1	0.964286	1
	scf1	566786698	0.873418	0.943182	0.889831	0.952756	0.969388	0.959016	0.919118	0.959184	1	1	0.991304	1	NA	1	1	0.983607	1	0.995098	1	1	1	1	1	1	1	1	1	1	1	1	1	1	1	1	1	1	1	1	1	1	1	1
	scf1	566786699	0.873418	0.94382	0.887931	0.952381	0.969697	0.959016	0.926471	0.958904	1	1	1	1	NA	1	1	1	1	1	1	1	1	1	1	1	1	1	1	1	1	0.991071	1	1	1	1	1	1	1	1	1	1	1	1
	scf1	566786701	0.87013	0.938272	0.851485	0.952381	0.96875	0.957627	0.91791	0.95	1	1	0.990909	0.974359	NA	1	0.984375	1	1	1	1	1	1	1	1	1	1	1	1	1	1	1	1	1	0.987342	1	1	1	1	1	1	1	1	1
	scf1	566786703	0.871795	0.94382	0.888889	0.952381	0.97	0.95935	0.918519	0.958333	1	1	1	1	NA	1	1	1	1	0.99505	1	1	1	1	1	1	0.991803	1	1	1	1	1	1	0.987342	1	1	1	1	1	1	1	1	1	1
	scf1	566786704	0.87013	0.927711	0.885965	0.952381	0.968421	0.95935	0.91791	0.958621	1	1	1	1	NA	1	1	1	1	1	1	1	1	1	1	1	1	1	1	1	1	1	1	1	1	1	1	1	1	0.988372	1	1	1	1
	scf1	566786707	0.873418	0.942529	0.883929	0.952	0.969388	0.959016	0.919118	0.958042	1	1	1	1	NA	1	1	1	1	1	1	1	1	1	1	1	1	1	1	1	1	1	1	1	1	1	1	1	1	1	1	1	1	1
	scf1	566786708	0	0	0	0.0677966	0.0337079	0.0265487	0.032	0.03125	0	0	0	0	NA	0	0	0	0	0	0	0	0	0	0	0.00769231	0.991736	1	1	1	0.991667	0.881818	0.765766	0.887417	0.805556	1	1	1	1	1	1	1	0.96	1
	scf1	566786709	0.128205	0.0689655	0.130841	0.579832	0.551724	0.610619	0.535433	0.461538	1	1	1	1	NA	1	0.983051	1	1	1	1	1	1	1	1	1	1	1	1	1	1	0.990654	0.990654	1	0.986111	1	1	1	1	1	1	1	1	1
	scf1	566786712	0.871795	0.941176	0.87619	0.94958	0.966292	0.955752	0.919355	0.953846	0	0	0	0	NA	0.510204	0.472727	0.605263	0.347826	1	1	1	1	1	1	0.992366	1	1	1	1	1	1	1	1	1	1	1	1	1	1	1	1	1	1
	scf1	566786714	0.871795	0.939024	0.872549	0.94958	0.965517	0.955752	0.92	0.953125	1	1	1	1	NA	1	1	1	1	1	1	1	1	1	1	1	1	1	1	1	1	1	1	1	1	1	1	1	1	1	1	1	1	1
	scf1	566786716	0.868421	0.933333	0.855556	0.94958	0.962963	0.963303	0.910569	0.95122	1	1	1	1	NA	1	1	1	1	1	1	1	1	1	1	1	1	0.99187	0.989691	1	1	1	1	0.993197	1	1	1	1	1	1	1	1	0.96	1
	scf1	566786717	0.868421	0.933333	0.852273	0.948718	0.9625	0.953704	0.918033	0.95082	1	1	1	1	NA	1	1	1	1	1	1	1	1	1	1	1	1	1	0.989691	1	1	1	1	1	1	1	1	1	1	1	1	1	1	1
	scf1	566786719	0.863014	0.931507	0.839506	0.949153	0.962025	0.933962	0.907563	0.95	1	1	1	1	NA	1	1	1	1	1	1	1	1	0.986577	1	1	0.990741	1	1	0.991525	0.991228	1	1	1	1	1	1	1	1	1	1	1	1	1
	scf1	566786726	0	0	0	0.529915	0.5625	0.605769	0.495798	0.449153	1	1	1	1	NA	1	1	1	1	0.995	1	1	0.913333	0.910345	0.921053	0.862595	1	1	1	1	1	0.988095	0.977778	1	0.983333	1	0.982456	1	1	1	1	0.875	1	1
	scf1	566786740	1	1	0.977273	0.537815	0.487805	0.440367	0.54918	0.593496	1	1	1	0.975	NA	1	1	1	1	1	1	1	1	0.993007	0.982456	1	1	1	1	1	0.982456	1	1	1	1	1	0.990099	1	1	1	1	1	1	1
	scf1	566786744	1	1	1	1	1	1	1	1	1	1	1	1	NA	1	1	1	1	1	1	1	1	1	1	1	1	1	1	1	1	0.97619	1	1	1	1	1	1	1	1	1	1	1	1
	scf1	566786749	0	0	0	0.486239	0.538462	0.575472	0.466102	0.417391	1	1	1	1	NA	1	1	1	1	0.994949	1	1	0.992537	1	1	0.99115	1	1	1	1	0.991228	1	1	1	1	1	1	1	1	1	1	1	1	1
	scf1	566786753	1	1	1	1	1	1	1	1	1	1	1	1	NA	1	1	1	1	1	1	1	1	1	1	1	0.990909	0.99187	1	1	1	0.988095	0.977273	0.992366	0.95082	1	1	1	1	1	1	1	0.96	1
	scf1	566786759	1	1	1	0.932773	0.963415	0.972477	0.967213	0.959016	1	1	1	1	NA	0.985294	0.971429	1	1	1	1	1	0.912752	0.910345	0.921053	0.868217	1	1	1	1	1	0.97619	0.965517	0.992366	0.935484	1	1	1	1	1	1	1	0.96	1
	scf1	566786762	0	0	0	0	0	0	0	0	0	0	0	0	NA	0	0	0	0	0	0	0	0	0	0	0.00763359	1	1	1	1	1	0.975904	0.965517	0.992366	0.935484	0.986486	1	1	1	1	1	1	0.96	1
	scf1	566786764	0.986667	1	1	0.932773	0.963415	0.972222	0.96748	0.967213	1	1	1	1	NA	0.985075	0.970588	1	1	1	1	1	0.913333	0.910345	0.921053	0.862595	0.990909	1	1	0.991525	1	0.97619	0.965517	0.992308	0.935484	1	0.990099	1	1	1	1	1	0.96	1
	scf1	566786772	1	1	1	1	1	1	1	1	1	1	1	1	NA	1	1	1	1	1	1	1	1	1	1	1	1	1	1	1	1	1	1	1	1	1	1	1	0.979592	1	1	1	1	1
	scf1	566786778	1	1	1	0.992188	1	1	1	1	1	1	1	1	NA	1	0.986301	1	1	1	1	1	1	1	1	1	1	1	1	1	1	1	1	1	1	1	1	1	1	1	1	1	1	1
	scf1	566786781	1	1	0.992248	1	1	1	1	1	1	1	1	0.983333	NA	0.990741	1	1	1	1	1	1	0.993671	1	1	0.992958	0.00769231	0	0	0.0078125	0	0.0186916	0.0449438	0.0147059	0.0634921	1	1	1	1	1	1	0.965517	1	1
	scf1	566786786	0.0337079	0.0857143	0.103175	0.015748	0.0952381	0.0227273	0.0283688	0.0533333	0.0337079	0.0967742	0.138158	0.0756303	NA	0.0434783	0.0684932	0.0677966	0.0740741	0.00492611	0.0909091	0.0392157	0.0316456	0.00662252	0.00833333	0.0839161	0	0.0075188	0	0.00775194	0	0	0	0	0.031746	1	1	1	1	1	1	1	1	1
	scf1	566786787	1	1	1	1	1	1	1	1	1	1	1	1	NA	0.990654	1	1	1	1	1	1	1	1	1	1	1	1	1	1	1	1	1	1	1	1	1	1	1	1	1	1	1	1
	scf1	566786788	1	1	1	1	1	1	1	1	1	1	1	1	NA	1	1	1	1	1	1	1	1	1	1	1	1	1	1	1	0.991736	1	1	1	1	1	1	1	1	1	1	0.983051	1	1
	scf1	566786792	1	1	0.992188	1	0.981308	1	1	1	0.988636	0.983871	1	1	NA	1	1	0.983871	1	1	1	0.993464	1	0.993377	1	1	1	1	1	0.992308	1	0.991071	1	0.985294	0.966667	0.992248	1	0.972973	1	1	0.977778	1	1	1
	scf1	566786794	1	1	1	1	1	0.984848	1	1	1	0.983871	1	1	NA	0.991228	1	1	1	1	0.993506	1	1	1	0.991525	1	1	0.985185	1	1	1	1	1	0.992701	0.983333	1	1	1	1	1	1	1	1	1
	scf1	566786797	NA	NA	NA	NA	NA	NA	NA	NA	NA	NA	NA	NA	NA	NA	NA	NA	NA	NA	NA	NA	NA	NA	NA	NA	NA	NA	NA	NA	NA	1	1	1	1	1	NA	NA	NA	1	NA	NA	NA	NA
	scf1	566786818	1	1	1	1	0.993197	0.993865	1	1	1	1	1	0.994845	1	1	1	1	1	1	1	1	1	1	1	1	1	0.992647	1	1	1	0.577889	0.486339	0.592275	0.491803	1	1	1	0.98913	1	1	1	1	1
	scf1	566786821	0	0	0	0.454545	0.469388	0.518293	0.447059	0.376404	0	0	0	0	0	0.00606061	0.00917431	0	0	0	0	0	0.0666667	0.0726257	0.056338	0.0947368	1	1	1	0.992481	1	1	1	1	1	1	1	1	1	1	1	1	1	1
	scf1	566786822	1	1	1	1	1	1	1	0.994475	1	1	0.99631	1	1	1	1	1	1	1	1	0.994475	1	1	1	1	1	0.992647	1	1	1	0.585859	0.491713	0.592275	0.504132	1	1	1	1	1	1	1	1	1
	scf1	566786823	1	1	1	1	1	1	1	1	1	1	1	1	1	1	1	1	1	1	1	1	1	1	1	1	1	1	1	1	1	0.994924	1	1	1	1	1	1	1	1	1	1	0.976744	1
	scf1	566786833	1	1	1	1	0.993151	1	1	1	0.993506	1	1	1	1	1	1	1	1	0.995516	1	1	0.994413	1	1	1	1	1	1	1	1	0.585	0.480874	0.587983	0.491935	1	1	NA	1	1	1	1	1	1
	scf1	566786835	0.992308	0.986667	0.989247	1	0.993243	1	1	1	1	1	0.99631	1	1	1	0.990654	1	1	0	0	0	0.0674157	0.0734463	0.0633803	0.09375	1	1	1	1	1	1	1	1	1	1	1	NA	1	1	1	1	1	1
	scf1	566786842	1	1	1	1	1	1	1	1	1	1	1	1	1	1	1	1	1	1	1	1	1	1	1	1	1	1	1	1	1	1	1	1	1	1	1	1	1	1	1	1	0.976744	1
	scf1	566786845	1	1	1	1	1	1	1	1	1	1	1	1	1	1	1	1	1	1	1	1	1	1	1	0.994286	1	1	1	1	1	0.994764	1	1	1	1	1	1	1	1	1	1	0.976744	1
	scf1	566786879	1	1	0.979381	1	0.985915	1	1	1	0	0	0	0	0	0.316327	0.2375	0.228916	0.142857	1	1	1	1	1	1	1	1	1	1	1	1	0.991525	1	1	1	0.990566	1	1	1	1	1	1	1	1
	scf1	566786882	1	1	1	0.851852	0.971429	0.983051	0.925926	0.953125	1	1	1	1	1	1	1	1	1	0	0.777778	0	0	0	0	0.615385	1	1	1	1	1	0.991667	0.989796	1	1	1	1	1	1	1	1	1	1	1
	scf1	566786885	1	1	1	1	1	1	1	1	1	1	1	1	1	1	1	1	1	1	1	1	1	1	1	1	1	1	1	1	1	1	1	1	1	1	1	1	1	1	1	0.989247	1	0.470588
	scf1	566786886	1	0.986842	1	0.857143	0.971429	0.983051	0.925926	0.952381	1	1	1	1	1	1	1	1	1	1	1	1	0.72093	0.73913	0.783784	0.807692	1	1	1	1	1	0.983051	0.989796	1	1	1	1	1	1	1	1	1	1	1
	scf1	566786907	1	1	1	0.708333	0.58209	0.59322	0.64	0.754098	1	1	1	1	1	1	1	1	1	1	1	1	1	1	1	1	1	1	1	1	1	0.305085	0.0306122	0.0594059	0.0895522	1	1	1	1	1	0.987654	1	1	1
	scf1	566786928	0.981481	0.986842	1	1	1	1	1	1	1	1	1	1	1	1	1	1	1	0	0	0	0	0	0	0.015873	1	1	1	1	1	1	1	1	1	1	1	1	1	1	1	1	1	1
	scf1	566786933	1	0.986842	1	1	0.985507	1	1	0.983607	1	0.983051	0.995192	1	1	1	1	1	1	0	0	0	0	0	0	0.015873	1	1	1	1	1	1	1	1	1	1	1	1	1	1	1	1	1	1
	scf1	566786935	1	0.986667	0.989899	1	1	1	1	1	1	1	1	1	1	1	1	1	1	0	0	0	0	0	0	0.015873	1	1	1	1	1	1	1	1	1	1	1	1	1	1	1	1	1	1
	scf1	566786942	1	0.986842	1	1	1	1	1	1	1	1	1	1	1	1	1	1	1	1	0.222222	1	1	1	1	0.253968	1	1	1	1	1	1	1	1	1	0.990476	1	1	1	1	1	1	1	1
	scf1	566786943	0.981481	1	1	1	1	1	1	1	1	1	1	1	1	1	1	1	1	1	1	1	0.678571	0.714286	0.793103	1	1	1	1	1	1	1	1	1	1	0.990476	1	1	1	1	1	1	1	1
	scf1	566786944	1	1	1	1	1	1	1	1	1	1	1	1	1	1	1	1	1	1	1	1	0.655172	0.75	0.821429	1	1	1	1	1	1	1	1	1	1	1	1	1	1	1	1	1	1	1
	scf1	566786950	1	1	1	1	1	1	1	1	1	1	1	1	1	1	1	0.97619	1	1	0.981818	1	0.677419	0.735294	0.793103	1	1	1	1	1	1	1	1	1	1	1	0.991304	1	1	1	1	1	1	1
	scf1	566786969	1	0.986842	1	1	1	1	1	1	1	1	1	1	1	1	1	1	1	0	0	0	0	0	0	0.015873	1	1	1	1	1	1	1	1	1	1	1	1	1	1	1	1	1	1
	scf1	566786970	1	0.986842	1	1	1	1	1	1	0.980769	1	1	1	1	0.981818	1	0.988636	1	0	0	0	0	0	0	0.015873	1	1	1	1	1	0.991736	1	1	1	1	0.97479	1	1	1	1	1	1	1
	scf1	566786978	1	1	1	1	1	1	1	1	0.995763	0.994652	1	1	1	0.99697	1	1	0.988235	1	0.981818	1	1	1	1	1	1	1	1	1	1	1	1	1	0.993631	1	1	1	0.991597	1	1	1	1	1
	scf1	566786980	0	0.00578035	0	0	0	0	0	0	1	1	1	1	1	1	1	1	1	1	1	1	1	1	1	1	1	0.993151	1	1	0.990826	1	1	1	0.99359	1	1	1	1	1	1	1	1	1
	scf1	566786982	1	0.994286	1	1	1	1	1	1	0	0	0	0	0	0	0.00772201	0	0	0	0	0	0	0	0	0.015873	1	1	1	1	1	0.610329	0.603306	0.545455	0.615385	1	0.990291	0.994949	1	1	0.523077	0.531429	0	0.607843
	scf1	566786991	1	1	1	1	1	1	0.990566	0.990566	1	1	1	1	1	1	1	1	1	1	1	1	1	1	1	1	1	1	1	1	1	1	1	1	1	1	1	1	1	1	1	1	1	0.990196
	scf1	566787024	1	1	1	1	1	1	1	1	1	1	1	1	1	1	1	1	1	0	0.3125	0	0.37931	0.3125	0.26087	0.333333	1	1	1	1	1	1	1	1	1	1	0.990991	0.977941	1	1	0.980392	1	1	1
	scf1	566787025	1	1	1	1	0.979167	1	1	0.984127	1	1	1	1	1	0.996016	1	1	1	1	1	1	0.72	0.724138	0.75	1	1	1	1	1	1	1	1	1	1	1	1	1	1	1	1	1	1	1
	scf1	566787030	1	1	1	0.986486	1	1	0.987179	1	1	1	1	1	1	0.996032	1	1	1	1	1	1	1	1	1	1	1	1	1	1	1	1	1	1	1	0.990476	1	1	1	1	1	1	1	1
	scf1	566787042	1	1	1	1	1	1	1	1	1	1	1	1	1	1	1	1	1	1	1	1	1	1	1	1	0	0	0.00813008	0	0	0	0	0.00917431	0	1	1	1	1	1	1	0.988095	1	1
	scf1	566787050	1	1	1	0.985915	1	1	0.986301	1	0.992701	0.992188	0.99308	1	1	0.991304	1	1	1	NA	NA	1	NA	NA	NA	NA	1	1	0.99187	0.993506	1	0.989362	0.993056	1	1	0.444444	0.494505	0	0	0.537634	0.659574	0.52381	1	0.26
	scf1	566787064	1	1	1	1	1	1	1	1	1	1	1	1	1	1	1	1	1	NA	NA	1	NA	NA	NA	NA	1	1	1	1	1	1	0.993056	1	1	0.444444	0.494505	0	0	0.548387	0.645833	0.52381	1	0.26
	scf1	566787065	0.987952	1	1	1	1	1	1	1	0.992806	1	1	0.990291	1	1	1	1	1	NA	NA	1	NA	NA	NA	NA	1	1	1	0.993506	1	1	1	1	1	0.449438	0.494505	0	0	0.537634	0.645833	0.52381	1	0.26
	scf1	566787075	0.987952	1	1	0.985915	1	1	1	1	1	1	1	0.990476	1	0.995671	0.988764	1	1	NA	NA	NA	NA	NA	NA	NA	1	1	1	0.993506	0.989011	1	1	1	1	1	1	1	1	1	1	1	1	1
	scf1	566787152	0.994792	1	1	1	1	1	1	1	1	1	1	1	NA	1	1	1	NA	NA	NA	NA	NA	NA	NA	NA	0.428571	0.39726	0.506024	0.363636	0.508197	0.48913	0.4	0.457286	0.419355	0.995885	1	1	1	1	1	1	0.980392	1
	scf1	566787165	1	1	0.995455	1	1	1	1	1	0.993243	0.992806	0.996979	1	1	1	0.99005	1	0.987654	NA	NA	NA	NA	NA	NA	NA	0.00492611	0.479452	1	0.487603	0.451087	0	0.995816	1	1	0.995868	1	1	1	1	1	1	1	1
	scf1	566787166	1	1	1	1	1	1	1	1	1	1	1	1	1	1	1	1	1	NA	NA	NA	NA	NA	NA	NA	0	0.483871	1	0.487603	0.459016	0	1	1	1	0.995885	1	1	1	1	1	1	1	0.990476
	scf1	566787180	1	1	1	1	1	1	1	1	0.00675676	0	0.00298507	0	0	0.542636	0.467662	0.48855	0.419753	NA	NA	NA	NA	NA	NA	NA	1	1	1	1	0.994536	1	1	1	1	1	1	1	1	1	1	1	1	1
	scf1	566787186	1	0.995475	0.995413	1	1	1	1	1	1	1	1	1	1	0.465116	0.537313	0.519084	0.580247	NA	NA	NA	NA	NA	NA	NA	1	1	1	1	1	1	1	1	1	1	1	1	1	1	1	1	1	1
	scf1	566787202	1	1	1	1	1	1	1	1	1	1	1	1	NA	1	1	1	1	NA	NA	NA	NA	NA	NA	NA	1	1	1	1	1	1	1	0.989247	1	1	1	1	1	1	1	1	1	1
	scf1	566787214	1	1	1	1	1	1	1	1	0	0	0	0	NA	0.176471	0.0384615	0.12	0.117647	1	1	1	1	1	1	1	1	1	1	1	1	1	1	1	1	1	1	1	1	1	1	1	1	1
	scf1	566787221	1	1	1	1	1	0.982759	1	1	1	1	1	1	NA	1	1	1	1	1	1	1	1	1	1	1	1	1	1	1	1	1	1	1	1	1	1	1	1	1	1	1	1	1
	scf1	566787229	1	1	1	1	1	1	1	1	1	1	1	1	NA	1	1	1	1	1	1	1	1	1	1	1	1	1	1	1	1	1	1	1	1	0.490196	0.423423	0	0	0.511811	0.45	0.5	1	0.509091
	scf1	566787240	0	0	0	0	0.0153846	0	0	0	0	0	0	0	NA	0	0	0	0	0	0	0	0	0	0	0	0.0113636	0	0	0	0	0	0	0	0	1	0.576577	1	1	1	0.55	0.511111	0	0.481481
	scf1	566787249	1	1	1	1	1	1	1	1	1	1	1	1	NA	1	1	1	1	1	1	1	1	1	1	1	0.543353	0.526012	0.550201	0.548571	0.551351	0.527473	0.529101	0.567416	0.550388	1	1	1	1	1	1	1	1	1
	scf1	566787252	1	1	1	1	1	1	1	1	1	1	1	1	NA	1	1	1	1	1	1	1	1	1	1	1	0.49711	0.49711	0.540323	0.525714	0.518919	0.505495	0.515957	0.539326	0.51938	1	1	1	1	1	1	1	1	1
	scf1	566787254	1	1	1	1	1	1	1	1	0	0	0	0	NA	0.2	0.0416667	0.125	0.117647	1	1	1	1	1	1	1	NA	NA	NA	NA	NA	NA	NA	NA	NA	1	1	1	1	1	1	1	1	1
	scf1	566787265	0.5	0.512195	0.502222	0.503185	0.496124	0.495652	0.5	0.512987	0.473684	0.481481	0.5	0.483871	NA	0.464286	0.531915	0.466667	0.529412	1	1	1	0.230769	0.411765	0.5625	0.666667	1	1	1	1	1	1	1	1	1	1	0.788288	1	1	1	0.78	0.756906	0.5	0.745455
	scf1	566787266	0.990826	1	0.99115	0.993631	0.968992	0.991304	0.983607	0.980519	1	1	1	1	NA	1	1	1	1	0	0	0.0714286	0.769231	0.588235	0.375	0.333333	1	1	1	1	1	1	1	1	1	1	1	1	1	1	1	1	1	1
	scf1	566787273	1	0.98374	1	1	1	1	1	1	1	1	1	1	NA	1	1	1	1	1	0	0.642857	1	1	1	1	1	1	1	1	1	1	1	1	1	1	1	1	1	1	1	1	1	1
	scf1	566787311	1	1	1	1	1	1	1	1	0	0.111111	0.0806452	0.0952381	NA	0.325	0.193548	0.258065	0.285714	1	1	1	1	1	1	1	1	1	1	1	1	1	1	0.989362	1	1	1	1	1	1	1	1	1	1
	scf1	566787330	1	1	1	1	1	1	1	1	1	1	0.995984	1	1	1	1	1	1	1	1	1	1	1	1	1	1	1	1	1	1	1	1	0.99639	1	1	1	1	1	1	1	1	1	1
	scf1	566787334	1	1	1	1	1	1	1	1	1	1	1	1	1	1	0.988235	1	1	0.994737	1	1	1	1	1	0.993789	1	1	1	1	1	1	1	0.996364	1	1	1	1	1	1	1	1	1	1
	scf1	566787342	1	1	1	1	1	1	1	1	1	1	1	1	1	1	1	1	1	0.132075	0.157216	0.214744	0.189103	0.17094	0.116071	0.149206	1	1	1	1	1	1	1	1	1	1	1	1	1	1	1	1	1	1
	scf1	566787345	1	1	1	1	1	1	1	1	1	1	1	1	1	1	1	1	1	0.49866	0.48329	0.467949	0.488889	0.485795	0.493333	0.485804	1	1	1	1	1	1	1	1	1	1	1	1	1	1	1	1	1	1
	scf1	566787354	1	1	1	1	1	1	1	1	1	1	1	1	1	0.994624	0.995169	1	1	0.994764	0.995	0.993827	1	1	1	1	1	1	1	1	1	1	1	1	0.994382	1	1	1	1	1	1	1	1	1
	scf1	566787360	1	1	1	1	1	1	1	1	1	1	1	1	1	1	1	1	1	1	1	1	1	1	1	1	1	1	1	1	1	1	1	1	1	1	1	1	1	1	1	1	1	1
	scf1	566787361	1	1	1	0.990385	1	1	1	1	1	1	0.995951	1	1	1	1	1	1	0.00526316	0	0	0	0.00549451	0	0	1	1	1	1	1	1	1	1	1	1	1	1	1	1	1	1	1	1
	scf1	566787391	0.990826	1	1	1	1	1	1	1	0.991597	1	0.991935	1	1	1	1	0.993789	0.988095	1	1	0.993789	1	1	1	1	0.992063	1	1	1	1	0.994413	1	1	1	1	0.993056	1	1	1	1	1	1	1
	scf1	566787393	1	1	1	1	1	1	1	1	1	0.992	1	1	1	1	1	1	1	1	1	1	1	1	1	1	1	1	0.992188	1	1	1	1	1	1	1	1	1	1	1	1	1	1	1
	scf1	566787399	1	1	1	1	1	1	1	1	1	1	1	1	1	1	1	1	1	1	1	1	1	1	1	1	1	1	0.992248	1	1	1	0.996835	1	1	1	1	1	1	1	0.990476	1	1	1
	scf1	566787407	1	1	0.991597	1	1	1	1	1	0.991597	1	1	1	1	1	1	1	1	1	0.995025	0.987654	1	0.994505	1	1	1	1	1	1	1	0.575419	0.529968	0.56	0.533708	1	1	1	1	1	1	1	1	1
	scf1	566787408	1	1	1	1	1	1	1	0.984848	1	1	1	1	1	1	1	1	1	0.994792	1	0.987654	1	1	1	1	1	0.993103	1	1	1	1	1	1	1	1	1	1	1	1	1	1	1	1
	scf1	566787416	1	1	1	1	1	1	1	1	0	0	0	0	0	0.626374	0.591346	0.6625	0.619048	1	1	1	1	0.994475	1	1	1	1	1	1	1	1	1	1	1	1	1	1	1	1	1	1	1	1
	scf1	566787425	1	1	1	1	1	1	1	1	1	1	1	1	1	1	0.995192	1	1	0.015625	0.487562	0	0.00617284	0.0110497	0	0.453988	1	1	1	1	0.991379	1	1	1	1	1	1	1	1	1	1	0.990909	1	1
	scf1	566787426	1	1	1	1	1	1	1	1	0.991525	1	1	1	1	1	1	1	1	1	1	1	1	0.994505	1	1	1	0.986207	1	1	1	1	1	0.996364	1	1	1	1	1	1	1	1	1	1
	scf1	566787460	1	1	1	1	1	1	1	1	1	0.992	1	1	1	1	1	1	1	1	1	1	1	1	1	1	1	1	1	1	1	1	1	0.99635	1	0.990291	0.51049	0	0.476744	0.419847	0.480769	0.4	1	0.472973
	scf1	566787464	1	1	1	1	1	1	1	1	1	1	1	1	1	1	1	1	1	1	0.995025	1	0.525	0.629834	0.513043	1	1	1	1	0.993103	1	1	1	1	0.99435	1	1	1	1	1	1	1	1	1
	scf1	566787468	1	1	1	1	1	1	1	1	1	1	1	1	1	1	1	1	1	0.0052356	0	0	0	0.00549451	0.0173913	0	1	1	1	1	1	1	1	1	0.994382	1	1	1	1	1	1	1	1	1
	scf1	566787472	1	1	1	1	1	1	1	1	0.991525	1	1	1	1	1	0.995192	1	1	1	1	1	0.521739	0.640884	0.513043	1	1	1	1	1	1	1	1	1	1	1	1	1	1	1	1	1	1	1
	scf1	566787496	1	1	0.991453	0.990385	1	1	1	0.984375	0	0	0	0	0	0	0	0	0	0.0052356	0.00497512	0	0	0	0	0	1	1	1	1	1	0.575419	0.528481	0.562044	0.533708	1	0.992958	1	1	1	1	1	1	1
	scf1	566787506	0.186567	0.139241	0.233766	0.134454	0.264706	0.253165	0.166667	0.301075	1	0.984	1	1	1	0.994949	0.995392	1	1	0.985981	1	1	1	1	0.992806	1	1	1	1	1	0.991304	1	1	0.995595	1	1	1	1	1	0.995816	1	1	1	1
	scf1	566787517	1	1	1	1	1	1	1	1	1	1	1	1	1	0.376884	0.391705	0.333333	0.34375	0.99537	1	0.994565	1	1	1	0.995122	1	1	1	1	1	0.996997	1	1	1	1	1	1	0.99375	1	1	1	1	1
	scf1	566787546	1	1	1	1	1	1	1	1	NA	NA	1	NA	NA	1	1	1	1	1	1	1	1	1	1	1	1	1	1	0.988095	1	1	1	1	1	1	1	1	1	1	1	1	1	1
	scf1	566787549	1	1	1	1	1	1	1	0.964286	NA	NA	1	NA	NA	1	1	1	1	1	1	1	1	1	1	1	1	1	1	1	1	1	1	1	1	1	1	1	1	1	1	1	1	1
	scf1	566787551	1	1	1	1	1	1	1	1	NA	NA	1	NA	NA	1	1	1	1	1	1	1	1	1	1	1	0.979798	1	1	1	1	1	1	1	1	1	1	1	1	1	1	1	1	1
	scf1	566787558	1	1	1	1	1	1	1	1	NA	NA	NA	NA	NA	1	1	1	1	1	1	1	1	1	1	1	1	1	1	1	1	1	1	0.994536	1	1	1	1	1	1	1	1	1	1
	scf1	566787566	1	1	1	1	1	1	1	1	NA	NA	NA	NA	NA	1	1	1	1	1	1	1	1	1	1	1	1	1	1	1	1	1	1	1	1	1	1	1	1	1	1	1	1	1
	scf1	566787568	1	1	1	1	1	1	1	1	NA	NA	NA	NA	NA	1	1	1	1	1	1	1	1	1	1	1	1	1	1	1	1	0.993421	1	1	1	1	1	0.993377	1	1	1	1	1	1
	scf1	566787573	1	1	1	1	1	1	1	1	NA	NA	NA	NA	NA	1	1	1	1	1	1	1	1	1	1	1	1	1	1	1	1	0.741722	0.791908	0.744444	0.646617	1	0.980392	1	1	1	0.981481	1	1	1
	scf1	566787574	1	1	1	1	1	1	1	1	NA	NA	NA	NA	NA	1	1	1	1	1	1	1	1	1	1	1	1	0.982759	1	1	1	0.741722	0.791908	0.745856	0.646617	1	1	1	1	1	1	1	1	0.97561
	scf1	566787576	1	1	1	1	1	1	1	1	NA	NA	NA	NA	NA	1	1	1	1	1	1	1	1	1	1	1	1	1	1	1	1	0.741722	0.791908	0.744444	0.646617	1	1	1	1	1	1	1	1	1
	scf1	566787577	1	1	1	1	1	1	1	1	NA	NA	NA	NA	NA	1	1	1	1	1	1	1	1	1	1	1	1	1	1	1	1	0.741722	0.791908	0.75	0.646617	1	1	1	1	0.990654	1	1	1	1
	scf1	566787581	1	1	1	1	1	1	1	1	NA	NA	NA	NA	NA	1	1	1	1	1	1	1	1	1	1	1	1	1	1	1	1	0.732026	0.791908	0.737705	0.641791	0.992126	1	1	1	1	1	1	1	1
	scf1	566787585	1	1	1	1	1	1	1	1	NA	NA	NA	NA	NA	1	1	1	1	1	1	1	1	1	1	1	1	1	1	1	1	0.732026	0.791908	0.736264	0.641791	1	1	1	1	1	1	1	1	1
	scf1	566787585	1	1	1	1	1	1	1	1	NA	NA	NA	NA	NA	0	0.0588235	0.142857	0	1	1	1	1	1	1	1	1	1	1	1	1	1	1	1	1	1	1	1	1	1	1	1	1	1
	scf1	566787588	1	1	1	1	1	1	1	1	NA	NA	NA	NA	NA	1	1	1	1	1	0.689655	1	1	1	1	0.265823	1	1	1	1	1	1	1	1	1	1	1	1	1	1	1	1	1	1
	scf1	566787595	1	1	1	1	1	1	1	1	NA	NA	NA	NA	NA	NA	NA	NA	NA	1	1	0.954545	1	1	1	1	0.969697	1	1	1	1	1	1	1	1	0.992188	0.990196	0.993377	1	0.981308	1	1	0.941176	1
	scf1	566787599	1	1	1	1	1	1	1	1	NA	NA	NA	NA	NA	NA	NA	NA	NA	1	1	1	1	1	1	1	1	1	1	1	1	1	1	1	1	1	1	1	0.486486	1	1	1	1	1
	scf1	566787601	1	1	1	1	1	1	1	1	NA	NA	NA	NA	NA	NA	NA	NA	NA	1	1	1	1	1	1	1	1	1	1	1	1	1	1	1	0.992537	1	1	1	1	0.990566	1	1	1	1
	scf1	566787603	0	0	0	0	0	0	0	0	NA	NA	NA	NA	NA	NA	NA	NA	NA	1	1	1	1	1	1	1	1	1	1	1	1	1	1	1	1	1	1	1	1	1	1	1	1	1
	scf1	566787605	1	1	1	1	1	1	1	1	NA	NA	NA	NA	NA	NA	NA	NA	NA	1	1	1	1	1	1	0.953488	1	1	1	1	1	1	1	1	1	1	1	1	1	1	1	1	1	1
	scf1	566787627	1	1	1	1	1	1	1	1	NA	NA	NA	NA	NA	NA	NA	NA	NA	1	1	1	1	1	1	1	1	1	1	1	1	1	1	1	1	0.992188	1	1	1	1	1	1	1	1
	scf1	566787635	0	0	0	0	0	0	0	0	NA	NA	NA	NA	NA	0	0	0	0	1	1	1	1	1	1	1	1	1	1	1	1	0.732026	0.791908	0.73224	0.641791	1	1	1	1	1	1	1	1	1
	scf1	566787641	1	1	1	1	1	1	1	1	NA	NA	NA	NA	NA	1	1	1	1	1	1	1	1	1	1	1	1	1	0.989899	1	1	1	1	1	1	1	1	1	1	1	1	1	1	1
	scf1	566787642	1	1	1	1	1	1	1	1	NA	NA	NA	NA	NA	1	1	1	1	1	1	1	1	1	1	1	1	0.991304	1	1	1	1	1	1	1	1	1	1	1	1	1	1	1	1
	scf1	566787643	0	0	0	0	0	0	0	0	NA	NA	NA	NA	NA	1	1	1	1	1	1	1	1	1	1	1	1	1	1	1	1	1	1	1	1	1	1	1	1	1	1	1	1	1
	scf1	566787648	0	0	0	0	0	0	0	0	NA	NA	NA	NA	NA	1	1	1	1	1	1	1	1	1	1	1	1	1	1	1	1	1	1	1	0.992537	1	1	1	1	1	1	1	1	1
	scf1	566787650	1	1	1	1	1	1	1	1	NA	NA	NA	NA	NA	1	1	1	1	1	1	1	1	1	1	1	1	1	1	0.987952	1	1	1	1	1	1	1	1	1	1	1	1	1	1
	scf1	566787656	1	1	1	1	1	1	1	1	NA	NA	NA	NA	NA	1	1	1	1	1	1	1	1	1	1	1	1	1	1	1	1	1	1	1	1	1	1	1	1	1	1	1	1	1
	scf1	566787656	1	1	1	1	1	1	1	1	NA	NA	NA	NA	NA	1	1	1	1	1	0.827586	1	1	1	1	0.551282	1	1	1	1	1	1	1	1	1	1	1	1	1	1	1	1	1	1
	scf1	566787658	0	0	0	0	0	0	0	0	NA	NA	NA	NA	NA	1	1	1	1	1	1	1	1	1	1	1	1	1	1	1	1	1	1	1	1	1	1	1	1	1	1	1	1	1
	scf1	566787659	1	0.954545	1	1	1	1	1	1	NA	NA	NA	NA	NA	1	1	1	1	1	1	1	1	1	1	1	1	1	1	1	1	1	1	1	0.984962	1	1	0.993377	1	1	1	1	1	1
	scf1	566787674	1	1	1	1	1	1	1	0.964286	NA	NA	NA	NA	NA	1	1	1	1	1	1	1	1	1	1	1	1	1	1	1	1	1	1	1	1	0.992126	1	1	1	1	1	1	1	1
	scf1	566787683	1	1	1	1	1	1	1	1	NA	NA	NA	NA	NA	1	1	1	1	1	1	1	1	1	1	1	0.989796	1	1	0.988095	1	1	1	1	1	1	0.470588	0.0194805	0.527027	0.485981	0.471698	0.507937	1	0.4
	scf1	566787688	1	1	1	1	1	1	1	1	NA	NA	NA	NA	NA	0.934641	0.954545	0.978022	0.851351	1	1	1	1	1	1	1	1	1	1	1	1	0.905312	0.933824	0.914035	0.864789	1	1	1	1	1	1	1	1	1
	scf1	566787690	1	1	1	1	1	1	1	1	NA	NA	NA	NA	NA	0.935484	0.954774	0.978142	0.851351	1	1	1	1	0.996	1	1	1	1	1	1	1	0.903002	0.930783	0.913884	0.859155	1	1	1	1	0.989324	1	1	1	0.993902
	scf1	566787695	0	0	NA	1	0.977273	1	0.976471	0.990909	NA	NA	NA	NA	NA	1	1	1	1	1	1	1	1	1	1	1	1	1	1	1	0.994152	1	1	1	1	0.550186	1	1	0.39645	1	1	1	1	1
	scf1	566787712	1	1	1	1	1	1	0.995098	1	NA	NA	NA	NA	NA	1	1	1	1	1	1	1	0.482201	0.571429	0.589862	1	1	1	1	0.99697	1	1	1	1	1	0.996283	1	1	1	1	1	1	1	1
	scf1	566787713	1	0.995025	1	0.545833	0.522472	0.607527	0.605911	0.547718	NA	NA	NA	NA	NA	0	0	0	0	0	0	0	0	0.00396825	0	0	1	0.993994	1	0.993939	0.994152	0.604119	0.622061	0.650877	0.557103	0.551852	1	1	0.39645	0.996454	1	1	0.608696	1
	scf1	566787723	1	1	1	0.995833	1	1	1	1	NA	NA	NA	NA	NA	0.0496894	0.038835	0.0163043	0.126582	0.0727848	0.0771277	0.0791367	0.100324	0.111111	0.115207	0.125	1	1	1	1	1	1	1	0.998249	1	1	1	1	1	0.996441	1	1	1	1
	scf1	566787727	1	1	1	1	0.994413	0.994624	1	1	NA	NA	NA	NA	NA	1	0.995146	0.994536	1	1	1	1	1	1	1	0.996552	1	1	1	1	1	0.997712	0.998192	1	1	1	1	1	1	1	1	1	1	1
	scf1	566787733	0.99115	1	1	0.511211	0.46875	0.560241	0.565445	0.483568	NA	NA	NA	NA	NA	1	1	1	1	1	1	1	1	1	1	1	1	1	1	1	1	1	1	1	1	1	1	1	1	1	1	1	1	1
	scf1	566787742	0	0	0	0.486486	0.534161	0.445783	0.439791	0.509434	NA	NA	NA	NA	NA	1	1	1	1	1	1	1	1	1	1	1	1	1	1	1	1	1	1	1	1	1	1	1	1	1	1	1	1	1
	scf1	566787771	1	1	1	1	0.987578	1	1	1	NA	NA	NA	NA	NA	1	1	1	1	1	1	1	1	1	1	1	1	1	1	1	1	1	0.997368	1	1	1	1	1	1	1	1	1	1	1
	scf1	566787776	1	1	0.994652	1	1	1	0.994764	1	NA	NA	NA	NA	NA	1	1	1	1	1	0.491379	1	1	1	1	0.513725	1	1	1	1	0.995595	1	0.994737	1	1	1	0.993056	1	1	1	1	0.992908	1	1
	scf1	566787788	1	1	1	0.511211	0.46875	0.560241	0.568421	0.490566	NA	NA	NA	NA	NA	0	0	0	0	1	1	1	1	1	1	1	1	1	1	1	1	1	1	1	1	1	1	0.994595	1	1	1	1	1	1
	scf1	566787792	1	1	0.994652	1	1	1	0.994709	0.985849	NA	NA	NA	NA	NA	1	1	1	1	0.996587	1	0.996094	0.996403	1	1	0.996063	1	1	0.993902	1	1	0.989399	0.997368	1	1	0.993007	1	1	1	1	1	0.992908	1	1
	scf1	566787795	1	1	0.994652	1	1	1	1	1	NA	NA	NA	NA	NA	0.993421	1	1	1	1	1	1	1	0.995536	1	1	1	1	1	1	1	1	1	1	1	1	1	1	1	1	1	1	1	1
	scf1	566787797	1	1	1	0.511211	0.465839	0.560241	0.565445	0.488263	NA	NA	NA	NA	NA	1	1	1	1	0.996587	1	1	1	0.995536	1	1	1	1	1	1	1	1	1	1	1	1	0.993056	1	1	1	1	0.992908	1	1
	scf1	566787799	1	1	1	1	1	1	1	1	NA	NA	NA	NA	NA	1	1	1	1	1	0.997126	1	1	1	1	1	1	1	1	1	1	1	1	1	1	1	0.993056	0.994595	1	1	1	0.992908	1	1
	scf1	566787806	1	1	1	0.995495	1	1	1	1	NA	NA	NA	NA	NA	0	0	0	0	1	0.997126	1	1	1	1	1	0.994924	1	1	1	1	1	1	1	1	1	1	1	1	0.994286	1	1	1	1
	scf1	566787809	1	1	0.994652	1	1	1	1	1	NA	NA	NA	NA	NA	1	1	1	1	0	0	0	0	0	0	0	1	1	1	1	1	0.996466	0.997368	0.997423	1	0.993007	0.993056	1	1	1	1	1	1	0.991935
	scf1	566787827	1	1	1	1	1	1	1	1	NA	NA	NA	NA	NA	0	0	0	0	0.00341297	0	0	0	0.00446429	0	0	1	1	1	1	1	0.533569	0.55	0.608247	0.511111	1	1	1	1	0.988571	1	0.992908	1	1
	scf1	566787847	0	0	0	0	0	0.00403226	0	0	NA	NA	NA	NA	NA	0.00487805	0	0	0	0	0.00228311	0	0	0	0	0.00934579	1	1	1	1	1	0.560748	0.570128	0.601436	0.535809	1	1	1	1	1	1	1	1	1
	scf1	566787848	0	0	0	0.00288184	0	0	0	0	NA	NA	NA	NA	NA	0	0	0	0	0.00682594	0	0	0	0	0.00520833	0	0.996255	1	1	0.996914	1	0.560465	0.570128	0.599284	0.534392	1	0.992	1	1	1	1	1	1	1
	scf1	566787860	1	1	1	0.991404	1	1	1	1	NA	NA	NA	NA	NA	0.995122	0.992188	0.995816	0.989691	1	0.997717	0.992188	0.996429	1	0.994792	0.996894	1	0.996753	1	0.990741	1	0.997674	1	0.996416	1	1	1	0.995968	0.993711	0.996047	1	1	1	1
	scf1	566787866	0.973404	1	1	1	0.995516	0.995968	1	0.996988	NA	NA	NA	NA	NA	1	1	0.995798	1	1	1	0.996109	1	0.995536	1	0.996875	1	1	1	1	1	1	1	0.996409	1	0.514894	1	0.995951	0.421384	0.996047	1	1	1	0.987342
	scf1	566787877	1	1	1	0.997135	1	0.995951	0.99639	1	NA	NA	NA	NA	NA	1	1	1	1	1	1	0.996078	1	0.995495	1	0.996855	1	1	1	1	0.993355	1	1	1	0.997347	0.995726	1	1	1	1	1	1	1	1
	scf1	566787880	1	1	1	0.82235	0.7713	0.782258	0.823741	0.809668	NA	NA	NA	NA	NA	1	1	1	0.989796	1	1	1	1	1	0.989529	1	1	1	1	1	1	1	1	1	1	1	0.995984	1	1	1	1	1	1	1
	scf1	566787890	1	1	1	1	1	1	1	1	NA	NA	NA	NA	NA	1	1	1	1	NA	1	1	1	1	NA	1	1	1	1	1	1	1	1	1	1	1	1	1	1	1	1	1	1	1
	scf1	566787895	1	1	1	1	1	1	1	1	NA	NA	NA	NA	NA	1	1	1	1	NA	0.0434783	1	1	1	NA	0.00729927	1	1	1	1	1	1	1	1	1	1	1	1	1	1	1	1	1	1
	scf1	566787900	1	0.988235	1	1	1	1	1	1	NA	NA	NA	NA	NA	1	1	1	1	NA	1	1	1	1	NA	NA	1	1	1	1	1	0.993151	1	1	1	0.98913	1	1	1	1	1	1	1	1
	scf1	566787906	1	1	1	1	1	1	1	1	NA	NA	NA	NA	NA	1	1	1	1	NA	1	1	1	1	NA	NA	1	1	1	1	1	1	1	1	1	1	1	1	1	1	1	1	1	1
	scf1	566787909	1	1	1	1	1	1	1	0.992424	NA	NA	NA	NA	NA	1	1	1	1	NA	1	1	1	1	NA	NA	1	0.988764	1	1	1	1	1	1	1	1	1	1	1	1	1	1	1	1
	scf1	566787935	0.5	0.494048	0.5	0.706349	0.818841	0.762712	0.736559	0.72	NA	NA	NA	NA	NA	1	1	1	1	NA	1	1	1	1	NA	1	1	1	1	1	1	1	1	1	1	1	1	1	1	1	1	1	1	1
	scf1	566787948	0	0	0	0	0	0	0	0	NA	NA	NA	NA	NA	1	1	1	1	NA	1	1	1	1	NA	1	1	1	1	1	1	1	1	0.994186	1	1	1	1	1	1	1	1	1	1
	scf1	566787952	1	1	1	1	1	1	1	1	NA	NA	NA	NA	NA	1	1	1	1	NA	1	1	1	1	NA	1	1	1	1	1	1	1	1	1	1	1	1	1	1	1	1	1	1	1
	scf1	566787974	1	1	0.985507	0.544118	0.337838	0.443299	0.51	0.530769	NA	NA	NA	NA	NA	1	1	1	1	NA	1	1	1	1	NA	1	1	1	1	1	1	1	1	1	1	1	1	1	1	0.987013	1	1	1	1
	scf1	566787976	1	1	1	1	1	1	1	1	NA	NA	NA	NA	NA	1	1	1	1	NA	1	1	1	1	NA	1	1	1	1	1	1	1	1	1	1	1	1	1	1	1	0.983607	0.986486	1	1
	scf1	566787982	1	1	1	1	1	1	1	1	NA	NA	NA	NA	NA	1	1	1	1	NA	0.0217391	1	1	1	NA	0	1	1	1	1	1	1	1	1	0.993506	1	1	1	1	1	1	1	1	1
	scf1	566787983	1	1	1	1	1	1	1	1	NA	NA	NA	NA	NA	0.980769	1	1	1	NA	1	1	1	1	NA	1	1	1	1	1	1	1	1	1	1	1	1	1	1	1	1	1	1	1
	scf1	566787987	0.506579	0.488095	0.507246	0.509728	0.478261	0.480447	0.497354	0.504	NA	NA	NA	NA	NA	0.0392157	0.0540541	0.0512821	0.05	NA	0.0491803	0	0.333333	0	NA	0.0218978	1	1	1	1	1	0.642384	0.621302	0.597701	0.585987	1	1	1	1	1	1	1	1	1
	scf1	566788007	1	1	1	1	1	1	1	1	NA	NA	NA	NA	NA	1	1	1	1	NA	1	1	1	1	NA	1	1	1	1	1	1	1	1	0.996894	1	1	1	1	1	1	1	1	1	1
	scf1	566788011	0	0	0	0.444444	0.671053	0.556701	0.5	0.473684	NA	NA	NA	NA	NA	1	1	1	1	NA	1	1	1	1	NA	1	1	1	1	0.995763	1	1	1	1	1	1	1	0.988636	1	1	1	1	1	1
	scf1	566788015	1	1	1	0.567164	0.337838	0.452632	0.5	0.534351	NA	NA	NA	NA	NA	1	1	1	1	NA	1	1	1	1	NA	1	0.995098	1	1	1	0.994186	0.995575	1	1	0.995595	1	1	1	1	1	1	0.993506	1	1
	scf1	566788028	1	1	1	1	1	1	1	1	NA	NA	NA	NA	NA	1	1	1	1	NA	1	1	1	1	NA	1	1	1	1	1	1	1	1	1	1	1	0.392157	1	1	1	0.460177	0.454545	0	0.4
	scf1	566788032	1	1	1	1	1	1	1	0.992366	NA	NA	NA	NA	NA	1	1	0.983051	1	NA	1	1	1	1	NA	1	1	1	1	1	0.994186	1	1	0.996855	1	1	1	1	1	1	1	1	1	1
	scf1	566788053	NA	1	NA	1	1	1	1	1	NA	NA	NA	NA	NA	1	1	NA	1	NA	1	1	1	1	NA	1	1	1	1	1	1	1	1	1	1	1	0.419689	1	1	1	0.590909	0.475	0.0333333	0.432432
	scf1	566788068	NA	NA	NA	1	1	1	1	1	NA	NA	NA	NA	NA	1	1	NA	1	NA	1	NA	NA	NA	NA	1	0	0	0	0	0	0	0	0.00666667	0.0135135	1	1	1	1	1	1	1	1	1
	scf1	566788071	NA	1	NA	1	1	1	1	1	NA	NA	NA	NA	NA	1	1	NA	1	NA	NA	NA	NA	NA	NA	1	1	1	1	1	1	1	1	1	0.986486	1	1	1	0.911765	1	1	1	1	1
	scf1	566788078	NA	1	NA	1	1	1	1	1	NA	NA	NA	NA	NA	1	1	NA	1	NA	1	NA	NA	NA	NA	1	1	1	1	1	1	1	1	1	1	0.811321	1	1	0.647059	1	1	1	1	1
	scf1	566788082	NA	1	NA	0.333333	0.0769231	0.0714286	0	0.133333	NA	NA	NA	NA	NA	1	1	NA	1	NA	1	NA	NA	NA	NA	1	1	1	1	1	1	1	1	1	1	1	1	1	1	1	1	1	1	1
	scf1	566788100	NA	NA	NA	1	1	1	1	1	NA	NA	NA	NA	NA	1	NA	NA	1	NA	0	0	0	0	NA	0	1	1	1	1	1	1	1	1	1	1	1	1	1	1	1	1	1	1
	scf1	566788105	NA	NA	NA	0.181818	0	0.0714286	0.0909091	0.0714286	NA	NA	NA	NA	NA	1	NA	NA	1	NA	1	1	1	1	NA	1	1	1	1	1	1	1	1	1	1	1	1	1	1	1	1	1	1	1
	scf1	566788109	NA	NA	NA	0	0	0	0	0	NA	NA	NA	NA	NA	0	NA	NA	0	NA	0	0	0	0	NA	0	1	0.992537	1	1	1	1	1	0.993333	1	1	1	1	1	1	1	1	1	1
	scf1	566788113	NA	NA	NA	0.833333	1	0.928571	0.909091	0.923077	NA	NA	NA	NA	NA	1	NA	NA	1	NA	1	1	1	1	NA	1	1	1	1	1	1	1	1	1	1	1	1	1	1	1	1	1	1	1
	scf1	566788123	NA	NA	NA	1	1	1	1	1	NA	NA	NA	NA	NA	1	1	NA	1	NA	1	1	1	1	NA	NA	0.992537	0.992537	1	1	1	1	1	1	1	1	1	1	1	1	1	1	1	1
	scf1	566788125	NA	NA	NA	0	0	0	0	0	NA	NA	NA	NA	NA	0	0	NA	0	NA	0	0	0	0	NA	0	0	0	0	0	0	0	0	0	0	0.811321	0.402062	1	0.647059	1	0.581818	0.4625	0	0.392857
	scf1	566788134	1	1	1	0.333333	0.0666667	0.0714286	0.166667	0.2	NA	NA	NA	NA	NA	1	1	NA	1	1	1	1	1	1	NA	1	1	1	1	1	1	0.987013	0.99187	1	1	1	1	1	1	1	1	1	1	1
	scf1	566788136	1	1	1	1	1	1	1	1	NA	NA	NA	NA	NA	1	1	NA	1	1	1	1	1	1	NA	1	1	1	1	1	1	1	1	1	1	1	1	1	0.916667	0.988235	1	1	1	1
	scf1	566788139	1	1	1	1	1	1	1	1	NA	NA	NA	NA	NA	1	1	NA	1	1	1	1	1	1	NA	1	0.985075	1	1	1	1	1	1	1	1	1	1	1	1	1	1	1	1	0.983051
	scf1	566788153	1	1	1	0.772727	0.6	0.5	0.666667	0.628571	NA	NA	NA	NA	NA	1	1	1	1	0	0.25	0	0	0	0	0.5	1	0.992647	1	0.993671	1	1	1	1	1	1	1	1	1	0.995575	1	1	1	1
	scf1	566788160	1	1	1	1	1	1	1	1	NA	NA	NA	NA	NA	1	1	1	1	1	1	1	1	1	1	1	1	0.992647	1	1	1	1	1	1	1	1	0.994536	1	1	1	1	0.993827	1	1
	scf1	566788164	1	1	1	1	1	1	1	1	NA	NA	NA	NA	NA	0.964286	1	1	1	1	1	1	1	1	1	1	1	1	1	1	1	0.987013	1	1	1	1	1	1	1	1	1	1	1	1
	scf1	566788180	1	1	1	0.772727	0.6	0.5	0.666667	0.628571	NA	NA	NA	NA	NA	1	1	1	1	0	0.25	0	0	0	0	0.5	1	1	1	1	1	1	1	1	1	1	1	1	1	1	1	1	1	1
	scf1	566788186	1	1	1	0.780488	0.6	0.481481	0.666667	0.628571	NA	NA	NA	NA	NA	1	1	1	1	1	1	1	1	1	1	1	0	0	0	0	0	0	0	0.013245	0.012987	1	1	1	1	0.995575	1	1	1	1
	scf1	566788193	1	0.96	1	1	1	1	1	1	NA	NA	NA	NA	NA	1	1	1	1	1	1	1	1	1	1	1	1	1	1	1	1	1	1	1	1	1	1	1	1	1	1	1	1	1
	scf1	566788200	1	1	1	1	1	0.928571	1	0.956522	NA	NA	NA	NA	NA	1	1	1	1	0	0.2	0.125	0	0	0	0	1	1	1	1	1	1	1	1	1	1	1	1	1	1	1	1	1	1
	scf1	566788209	1	1	0.97619	1	1	1	1	1	NA	NA	NA	NA	NA	1	1	1	0.888889	1	1	0.928571	1	1	1	1	NA	1	1	NA	NA	NA	1	1	1	1	1	1	1	0.992958	1	0.987342	NA	1
	scf1	566788216	0	0	0	0	0	0	0	0	NA	NA	NA	NA	NA	0	0	0	0	0	0	0	0	0	0	0	NA	0	0	NA	NA	NA	0	0	0	1	1	1	1	1	1	0.987342	NA	1
	scf1	566788220	1	1	1	1	1	1	1	1	NA	NA	NA	NA	NA	1	1	1	1	1	1	1	1	1	1	1	NA	1	1	NA	NA	NA	1	1	1	1	1	0.995455	1	1	1	0.987342	NA	1
	scf1	566788225	0	0	0	0	0	0.0909091	0	0.0454545	NA	NA	NA	NA	NA	1	1	1	0.944444	1	1	1	1	1	1	NA	NA	1	1	NA	NA	NA	1	1	1	1	1	0.995455	1	1	1	1	NA	1
	scf1	566788232	0	0	0	0.03125	0	0.0909091	0	0.0454545	NA	NA	NA	NA	NA	1	1	1	1	1	1	1	1	1	1	1	NA	1	1	NA	NA	NA	1	1	1	1	1	1	1	1	1	1	NA	1
	scf1	566788236	0	0	0	0	0	0	0	0	NA	NA	NA	NA	NA	0	0	0	0	0	0	0	0	0	0	0	NA	1	1	NA	NA	NA	1	0	1	1	1	1	1	0.992958	1	0.974684	NA	1
	scf1	566788246	1	1	1	1	1	1	1	1	NA	NA	NA	NA	NA	1	1	1	1	1	1	1	1	1	1	1	NA	1	1	NA	NA	NA	1	1	1	1	1	0.995434	1	1	1	1	NA	1
	scf1	566788254	0	0	0	0	0	0.0909091	0	0.0454545	NA	NA	NA	NA	NA	1	1	1	1	1	1	1	1	1	1	1	NA	1	1	NA	NA	NA	1	1	1	1	1	0.995434	1	1	1	1	NA	1
	scf1	566788261	1	1	1	1	1	1	1	1	NA	NA	NA	NA	NA	1	1	1	1	1	1	1	1	1	1	1	NA	1	1	NA	NA	NA	1	1	1	1	1	1	1	1	1	1	NA	1
	scf1	566788263	1	1	1	1	1	1	1	1	NA	NA	NA	NA	NA	1	1	1	1	1	1	1	1	1	1	1	NA	1	1	NA	NA	NA	1	1	1	1	1	1	1	1	1	1	NA	1
	scf1	566788275	0	0	0	0	0	0	0	0	NA	NA	NA	NA	NA	0	0	0	0	0	0	0	0	0	0	0	NA	0	0	NA	NA	NA	0	0	0	0.831325	1	0.995455	0.833333	1	1	0.987342	NA	1
	scf1	566788277	0.958333	1	1	1	1	1	1	1	NA	NA	NA	NA	NA	0	0	0	0	1	1	1	1	1	1	1	NA	1	1	NA	NA	NA	1	1	1	1	1	0.995455	1	1	1	1	NA	1
	scf1	566788279	0	0	0	0	0	0	0	0	NA	NA	NA	NA	NA	0	0	0	0	0	0	0	0	0	0	0	NA	0	0	NA	NA	NA	0	0	0	0.831325	1	1	0.833333	0.992958	1	0.987342	NA	1
	scf1	566788281	1	1	1	1	1	1	1	1	NA	NA	NA	NA	NA	1	1	1	1	1	1	1	1	1	1	NA	NA	1	1	NA	NA	NA	1	1	1	1	1	0.990909	1	1	1	1	NA	1
	scf1	566788284	1	1	1	1	1	1	1	1	NA	NA	NA	NA	NA	1	1	1	1	1	1	1	1	1	1	NA	NA	1	1	NA	NA	NA	1	1	1	1	1	1	0.983333	0.978873	1	1	NA	1
	scf1	566788285	1	1	1	1	1	1	1	1	NA	NA	NA	NA	NA	1	1	1	1	1	1	1	1	1	1	1	NA	1	1	NA	NA	NA	1	1	1	1	1	0.995455	1	1	1	1	NA	1
	scf1	566788288	0	0	0	0	0	0	0	0	NA	NA	NA	NA	NA	0	0	0	0	0	0	0	0	0	0	0	NA	1	1	NA	NA	NA	1	0.5	1	1	1	1	1	1	1	1	NA	1
	scf1	566788289	0	0	0	0	0	0.0909091	0	0.0454545	NA	NA	NA	NA	NA	1	1	1	1	1	1	1	1	1	1	1	NA	1	1	NA	NA	NA	1	1	1	1	1	1	1	1	1	1	NA	1
	scf1	566788299	1	1	1	1	1	1	1	1	NA	NA	NA	NA	NA	1	1	1	1	0	0	0.0625	0	0	0	0	NA	1	1	NA	NA	NA	1	1	1	1	1	0.995434	1	1	1	1	NA	1
	scf1	566788310	1	1	1	1	1	1	1	1	NA	NA	NA	NA	NA	1	1	1	1	1	1	1	1	1	1	1	NA	1	1	NA	NA	NA	1	1	1	1	1	1	1	1	1	1	NA	1
	scf1	566788322	1	1	1	1	1	1	1	1	NA	1	NA	NA	NA	0	0	0	0	1	1	1	1	1	1	1	NA	1	1	NA	NA	NA	1	1	1	1	1	1	1	1	1	1	NA	1
	scf1	566788338	0.333333	0.285714	0.222222	0.304348	0.411765	0.388889	0.344828	0.371429	1	0.846154	1	1	NA	0.509434	0.466667	0.325581	0.25	0.542857	0.777778	0.533333	0.761905	0.526316	0.615385	0.961538	1	1	1	1	1	1	1	0.944444	1	1	1	1	1	1	1	1	1	1
	scf1	566788360	1	0.99435	1	1	1	1	1	1	1	1	0.998158	0.995614	1	0.462687	1	0.473381	0.470199	1	1	1	1	1	1	1	1	1	1	1	1	1	1	1	1	1	1	1	1	1	1	1	1	0.989011
	scf1	566788361	1	1	1	0.996825	1	1	1	1	1	1	1	1	1	1	1	1	1	1	0.0838323	1	1	1	1	0.100671	0.993631	1	0.994845	1	1	1	1	1	1	1	1	1	0.995536	1	1	1	1	1
	scf1	566788363	1	1	0.995122	1	1	1	1	0.995575	1	1	0.994485	1	1	1	1	0.997122	0.993377	1	0.0838323	0.969697	1	1	1	0.0952381	0.993631	1	0.994819	0.995122	1	1	1	0.997093	0.992188	1	0.994764	0.996212	1	1	1	1	1	1
	scf1	566788369	1	1	0.995098	1	1	1	1	1	0.995763	0.994505	0.998162	1	1	1	1	0.998561	1	1	1	1	1	1	1	1	0.993631	1	1	1	1	0.996283	1	1	1	1	0.989418	1	1	1	1	0.994382	1	1
	scf1	566788370	1	0.993506	1	0.996491	1	0.986755	0.994048	1	0.995781	1	1	1	1	1	0.998282	0.997006	1	0.972222	0.988095	1	1	1	1	1	1	0.995261	0.994792	1	1	1	1	1	1	1	1	1	0.993902	0.993631	1	1	1	1
	scf1	566788371	1	1	1	1	1	1	1	1	1	1	1	1	1	1	1	0.998501	1	1	1	1	1	1	1	1	0	0	0	0	0	0	0	0	0	1	0.8	1	1	1	0.893333	0.854369	0	0.808511
	scf1	566788372	1	1	1	1	1	0.993377	1	1	0	0	0	0.00873362	0	0.498382	0.573883	0.507485	0.474074	0.025641	0.922156	0	0	0	0	0.898649	1	0.995238	1	1	1	0.992565	1	1	1	1	1	1	1	1	1	1	1	1
	scf1	566788374	1	1	1	1	1	1	0.993976	1	1	0.994505	1	1	1	1	1	1	1	1	1	1	1	1	1	1	1	0.990476	0.994819	1	1	0.996296	0.997207	0.997093	1	1	1	1	1	1	1	1	1	1
	scf1	566788375	1	1	0.993865	1	1	1	1	1	1	1	1	1	1	1	1	1	1	1	1	1	1	1	1	1	1	1	1	1	1	1	0.994429	1	1	1	1	1	1	1	1	1	1	1
	scf1	566788377	1	1	1	1	1	1	1	1	1	1	1	1	1	1	1	1	1	1	0.0833333	1	1	1	1	0.100671	1	1	1	1	1	1	1	1	1	1	1	1	1	1	1	1	1	1
	scf1	566788388	1	0.993377	1	1	1	1	1	1	1	1	1	1	0.857143	1	0.993103	0.995495	1	NA	1	NA	NA	NA	NA	0.992593	1	1	1	1	1	1	1	1	1	1	1	1	1	1	0.986301	1	0.888889	1
	scf1	566788401	1	1	1	0.996491	1	1	1	1	0.991561	1	0.992634	1	1	1	1	0.998498	1	NA	0.993506	NA	NA	NA	NA	1	0	0	0	0	0	0.449814	0.49162	0.428571	0.480469	1	1	1	1	1	1	1	1	1
	scf1	566788407	1	1	1	0.996491	1	1	1	1	1	1	1	1	1	1	1	0.998496	1	NA	1	NA	NA	NA	NA	1	0	0	0	0.00487805	0	0	0	0	0	1	0.790476	1	1	1	0.890411	0.86	0.111111	0.795455
	scf1	566788409	1	1	1	1	0.993333	1	1	0.990196	1	1	1	0.995633	1	1	1	1	1	NA	1	NA	NA	NA	NA	1	0.993631	1	1	1	1	1	1	1	1	1	0.790476	1	1	1	0.890411	0.86	0.111111	0.795455
	scf1	566788416	1	1	1	1	1	1	1	1	1	1	1	1	1	1	1	1	0.992481	NA	1	NA	NA	NA	NA	1	0.993631	1	1	1	1	1	1	1	0.996094	0.987421	0.990476	1	1	1	1	1	0.888889	1
	scf1	566788419	0.992188	1	1	0.45614	0.573333	0.554054	0.593939	0.45098	1	0.994505	1	1	1	1	1	0.998498	0.992481	NA	1	NA	NA	NA	NA	1	1	1	1	1	1	1	1	1	1	0.993711	1	1	1	1	1	1	1	1
	scf1	566788427	1	1	1	1	1	1	1	1	1	1	1	1	1	1	0.998279	1	1	NA	0	NA	NA	NA	NA	0	1	1	1	1	1	1	1	1	1	1	1	1	1	1	1	1	1	1
	scf1	566788439	1	0.993333	1	1	1	1	0.993939	1	1	1	0.998158	1	1	0.996764	0.998279	0.996997	1	1	1	1	1	0.991803	1	1	1	1	1	1	1	1	1	1	1	1	0.990476	1	1	1	1	1	1	1
	scf1	566788440	1	1	1	1	1	1	1	1	1	1	1	1	1	1	0.998282	1	1	1	1	1	1	1	1	0.996269	1	1	1	1	1	1	1	1	1	0.993711	1	1	1	1	1	1	0.888889	1
	scf1	566788455	1	0.986667	1	1	1	1	1	1	1	1	1	1	1	1	0.998279	1	1	1	0.997006	0.99654	0.9875	1	1	1	0	0	0	0	0	0.449814	0.49162	0.428986	0.486275	1	1	1	1	1	1	1	1	1
	scf1	566788474	1	1	1	1	1	1	1	1	1	1	1	0.995614	1	0.996774	1	1	0.992481	1	0.537538	1	1	1	1	0.501859	1	1	1	1	1	1	1	1	1	1	1	1	1	1	1	1	1	1
	scf1	566788486	1	1	1	1	1	1	1	1	1	1	0.996324	0.995633	1	1	0.998282	0.998498	1	1	0.997006	1	1	1	1	0.99631	1	1	1	1	1	0.548148	0.50838	0.571429	0.513725	1	1	1	1	1	1	1	1	1
	scf1	566788505	1	1	1	1	1	1	1	1	1	1	1	1	1	0.996774	0.998282	0.998496	1	1	1	0.99308	1	1	1	1	1	0.995215	1	1	1	1	1	1	1	1	1	1	1	0.993289	1	1	1	1
	scf1	566788507	1	1	1	1	1	1	0.987879	1	1	1	1	1	1	1	1	1	1	1	1	0.99654	0.99375	1	1	1	1	0.990431	1	1	1	1	1	1	1	1	1	1	1	1	1	1	0.875	1
	scf1	566788519	1	1	1	1	1	1	1	1	1	1	0.996522	1	1	0.996865	0.998353	1	1	1	1	0.993443	1	1	1	1	0.0552147	0.0412844	0.0502513	0.0684932	0.0736842	0.467626	0.498623	0.443182	0.503704	1	1	1	1	1	1	1	1	1
	scf1	566788522	1	0.993789	1	1	1	0.993711	1	0.995434	0.996063	1	0.998258	1	1	1	1	0.998538	1	0.993528	0.997245	1	0.994382	1	1	1	1	0.995413	0.995	1	1	1	1	1	0.996296	1	1	1	1	1	1	1	1	1
	scf1	566788525	0.996	1	1	1	1	1	1	1	1	1	1	1	1	1	1	1	1	0.102339	0.606695	0.122807	0.414179	0.471311	0.505319	0.654501	1	1	0.99696	1	1	0.995423	1	1	1	1	1	1	1	1	1	1	1	1
	scf1	566788529	1	1	1	1	1	0.996283	0.996988	0.997238	1	1	0.998941	0.99798	1	1	0.9975	0.996301	1	1	1	1	1	0.995968	1	1	1	1	1	1	1	1	1	1	1	1	0.995833	0.993056	1	1	1	1	1	1
	scf1	566788533	1	0.996198	1	0.446712	0.561753	0.526119	0.566265	0.465374	1	1	1	1	1	1	0.998765	1	1	1	1	1	1	1	1	1	1	1	1	1	1	1	1	0.99823	0.99763	1	1	1	1	1	1	0.994709	1	1
	scf1	566788535	0.996016	1	1	1	1	1	1	1	1	1	1	1	1	0.998227	1	1	1	1	1	0.997126	1	1	1	1	1	1	1	1	1	1	0.998158	1	1	1	1	1	1	1	1	1	1	1
	scf1	566788548	1	1	1	0.997727	0.996	1	1	1	1	0.992857	1	0.997976	1	0.545133	0.472119	0.512883	0.544681	1	1	1	1	1	1	1	1	1	1	1	0.996743	1	1	1	1	1	1	1	1	1	0.991304	1	1	1
	scf1	566788551	1	1	1	1	1	1	1	1	0.995392	1	0.998942	1	1	1	1	1	1	1	1	1	0.996403	1	1	0.997585	1	1	0.99697	1	1	1	1	1	1	0.56	0.679167	1	0.514523	0.55336	0	0.00526316	0.0285714	0.683544
	scf1	566788552	1	1	1	1	1	1	1	1	0	0	0	0.0020202	0	0.465364	0.545006	0.496925	0.478814	1	0.995798	1	1	1	1	1	1	1	1	1	1	1	1	1	0.997625	1	1	1	1	1	1	1	1	1
	scf1	566788553	1	1	1	1	0.996047	1	0.996988	0.991713	1	1	1	1	1	1	1	0.995092	1	1	1	0.997143	1	1	1	0.997579	1	1	1	1	1	0.52164	0.515829	0.545133	0.530806	1	0.995833	1	1	1	1	0.994681	1	1
	scf1	566788557	1	1	0.996212	1	1	1	1	1	1	0.996416	1	1	1	0.98574	0.987453	0.990172	0.978541	1	1	1	0.713235	0.602317	0.623656	0.997549	1	1	1	1	1	1	1	1	1	1	1	1	1	1	1	0.994709	1	1
	scf1	566788577	1	0.991228	1	0.420382	0.543689	0.483333	0.538922	0.464968	1	1	1	1	1	1	1	1	1	1	1	1	1	1	1	1	0.0116279	0	0	0.0107527	0	0.526316	0.483696	0.497758	0.449102	0.551724	1	0.989362	1	1	1	1	1	1
	scf1	566788578	1	1	1	1	1	1	0.993976	0.993671	0.994898	1	1	1	1	1	1	1	1	1	1	1	0.372881	0.364286	0.36	1	1	1	1	1	1	1	1	1	1	1	1	1	1	1	1	1	1	1
	scf1	566788579	1	1	1	1	1	1	1	1	1	1	1	1	1	0.968627	0.956332	0.947712	0.951456	1	1	1	1	1	1	1	1	1	1	1	1	1	1	1	1	1	1	1	0.987179	1	1	0.988764	1	1
	scf1	566788591	0.00813008	0	0.0188679	0	0.00970874	0	0.011976	0	0	0	0	0	0.142857	0	0	0	0.00970874	0	0.0137931	0	0	0	0	0	0	0	0	0	0.00769231	0	0	0	0	0.551724	0.589552	1	0.5	0.990196	0.333333	0.370787	0	0.542857
	scf1	566788592	1	1	1	1	1	1	1	1	1	1	1	1	1	0.603922	0.572052	0.601307	0.553398	1	1	1	1	1	1	1	1	1	1	1	1	1	1	1	1	1	1	1	1	1	1	1	1	1
	scf1	566788616	1	1	0.990566	1	1	1	1	1	0.994898	1	1	0.996255	1	1	0.995652	1	1	1	1	1	1	1	1	1	1	0.990909	1	1	1	1	1	1	1	1	1	1	1	1	0.97619	1	1	1
	scf1	566788622	1	0.991228	1	1	1	1	1	1	0	0	0	0	0	0.0313725	0.0434783	0.0519481	0.0485437	0.981818	1	1	1	1	1	1	1	0.990826	1	1	1	1	1	1	1	1	1	1	1	1	1	1	1	1
	scf1	566788627	1	1	1	1	1	1	1	1	1	1	1	1	1	1	1	1	1	1	1	1	1	1	1	1	1	1	1	1	1	1	1	1	1	1	1	1	1	1	1	1	1	1
	scf1	566788645	1	1	1	1	1	1	0.994012	1	0	0	0	0.00749064	0	0	0	0	0	1	0.275862	1	0.367521	0.375	0.353535	0.319444	1	1	0.993007	1	0.992308	0.47093	0.519126	0.5	0.553571	1	0.985075	1	1	1	1	0.977778	1	1
	scf1	566788646	1	1	0.990476	1	1	1	1	1	0	0	0	0	0	0	0	0	0	1	0.275862	1	0.367521	0.381944	0.353535	0.314685	1	1	1	1	1	0.47093	0.519126	0.5	0.550898	1	1	1	1	1	1	0.977778	1	1
	scf1	566788666	1	1	1	1	1	1	1	1	1	1	1	1	1	0.968379	0.956522	0.947712	0.951456	1	1	1	0.974359	0.901408	0.938776	0.993056	1	1	1	1	1	0.994152	1	1	1	1	1	1	1	1	1	0.977528	1	1
	scf1	566788667	1	1	1	1	1	1	1	0.993631	1	1	1	1	1	0.968504	0.95614	0.948052	0.951456	1	1	1	0.974576	0.902098	0.94	0.993007	1	1	1	1	1	0.988304	1	1	1	1	1	1	1	1	1	0.977778	1	1
	scf1	566788669	0	0	0	0.575949	0.456311	0.516667	0.457831	0.525316	1	0.990099	0.9975	1	1	1	1	1	1	1	1	1	1	1	1	1	1	1	0.986111	1	1	1	1	1	1	1	1	1	1	0.990291	1	1	1	1
	scf1	566788679	1	1	1	1	1	1	1	1	1	1	1	0.996269	1	1	1	1	1	1	1	1	1	1	1	1	1	1	1	1	1	1	1	1	0.987952	1	1	1	1	1	1	1	1	1
	scf1	566788680	1	1	0.990566	1	1	1	1	1	1	1	1	1	1	1	1	1	1	1	1	1	0.367521	0.377622	0.36	1	1	1	1	0.989247	1	1	1	1	1	1	1	1	1	1	1	1	1	1
	scf1	566788681	1	1	0.990566	1	1	1	1	1	1	1	0.997519	1	1	1	1	0.993506	1	1	1	1	1	1	1	0.993103	1	1	1	1	1	1	1	1	1	1	0.992537	1	1	1	1	1	1	1
	scf1	566788682	1	1	1	1	0.990291	1	1	1	1	1	1	1	1	0.968504	0.956522	0.948052	0.932039	1	1	1	0.347458	0.27972	0.3	0.986207	1	1	0.993056	1	1	0.994186	1	1	1	1	1	1	1	1	1	0.977778	1	1
	scf1	566788709	1	1	1	0.993671	0.990291	1	1	1	1	1	1	1	1	1	1	0.993506	1	1	1	1	0.355932	0.284722	0.3	0.993103	1	1	0.992958	1	1	1	1	1	1	1	0.985075	1	1	1	1	1	1	1
	scf1	566788711	1	1	1	1	1	0.991736	0.994012	1	1	1	1	1	1	1	1	1	1	1	1	1	1	1	1	1	0	0	0.00704225	0	0	0.52907	0.497238	0.5	0.451807	1	1	1	1	1	1	1	1	1
	scf1	566788717	1	1	1	1	1	1	1	0.993671	1	1	1	1	1	0.59761	0.570175	0.602649	0.540816	0.982456	1	1	1	1	1	1	1	1	1	1	1	1	1	1	1	1	1	1	1	1	1	1	1	1
	scf1	566788719	1	1	1	1	1	1	1	1	1	1	1	1	1	1	1	1	1	1	1	1	1	1	1	1	1	1	1	1	1	1	1	1	1	1	1	1	1	0.990291	1	0.988889	1	1
	scf1	566788724	1	1	1	1	1	1	1	1	1	1	1	1	1	1	1	1	1	1	1	1	1	1	1	1	1	0.990909	1	1	1	1	1	0.995536	1	1	0.992481	1	1	1	1	1	1	1
	scf1	566788752	1	1	0.995536	1	0.996109	1	1	1	1	1	1	1	1	1	0.99843	1	1	1	1	1	1	1	1	1	0.995283	1	1	1	1	1	1	1	1	1	1	1	1	0.995169	1	1	1	1
	scf1	566788757	1	1	1	0.997238	0.996078	1	1	0.993976	0.997135	0.996169	1	0.995012	1	0.998423	1	1	0.990783	1	0.997207	1	0.992857	1	1	0.997118	1	1	1	0.995556	1	0.989101	1	0.997647	0.994318	0.991342	0.445344	0	0.474684	0.483092	0.578431	0.589744	1	0.483146
	scf1	566788763	1	0.993902	0.992593	0.845794	0.831325	0.869347	0.864734	0.90625	1	0.994475	0.994609	1	1	0.995349	1	1	0.992481	1	0.986667	1	1	0.996732	1	1	1	1	1	1	0.986207	0.902913	0.909722	0.876147	0.882653	1	1	1	1	0.991736	0.954545	0.841667	0.833333	0.917808
	scf1	566788765	0.992366	1	1	0.854545	0.837209	0.877451	0.870813	0.912821	1	1	1	1	1	1	1	1	1	1	1	1	0.997076	1	1	1	1	1	1	1	1	0.915493	0.918644	0.880531	0.8867	1	1	1	1	1	0.955224	0.848	0.903226	0.916667
	scf1	566788783	1	1	1	1	1	1	1	1	1	1	1	1	1	1	0.997543	1	1	1	1	1	0.640127	0.648936	0.692308	0.718861	1	0.985507	0.992424	0.992537	1	0.994898	1	1	1	1	1	1	1	1	1	1	1	1
	scf1	566788785	1	1	1	0.985294	1	1	1	1	0.993548	1	1	1	1	0.742105	0.667488	0.669145	0.695652	1	1	1	1	1	1	0.996454	1	1	1	1	1	1	1	1	0.994652	1	1	1	1	0.990291	1	1	1	1
	scf1	566788796	1	1	1	1	0.993548	0.994318	0.994382	1	1	1	1	1	1	0.997361	0.992611	0.996283	1	0.995556	1	1	1	1	1	1	0.992063	1	1	0.992537	1	1	0.996377	1	0.994652	1	1	0.992806	1	1	1	0.990741	1	1
	scf1	566788805	1	1	1	1	1	1	1	1	1	1	1	1	1	1	1	1	1	1	1	1	1	1	0.988166	1	1	1	1	1	1	1	1	1	1	1	1	1	1	1	1	1	1	1
	scf1	566788812	1	1	1	1	0.993506	1	1	1	1	1	1	1	1	1	1	1	1	1	1	1	0.996815	1	1	1	0	0.00724638	0	0	0	0.47449	0.507246	0.495098	0.438503	1	1	1	1	1	1	1	1	1
	scf1	566788820	1	1	1	0.990196	1	1	0.994382	1	1	0.993711	1	1	1	1	1	1	1	1	1	1	0.315287	0.349823	0.410714	0.718861	1	0.992701	1	1	1	1	1	1	1	1	1	1	1	1	1	1	1	1
	scf1	566788835	1	1	1	0.838235	0.819355	0.857955	0.848315	0.897727	0.993548	1	1	1	1	1	1	1	1	1	1	1	1	1	0.994083	1	1	1	1	0.992537	0.991935	0.994898	0.996364	1	1	1	1	1	1	1	1	0.990741	1	1
	scf1	566788858	1	1	1	0.426471	0.350649	0.414773	0.438202	0.380682	1	0.99375	1	1	1	0.368421	0.348894	0.262963	0.347826	1	1	0.994475	0.315287	0.339223	0.414201	0.718861	1	0.985401	1	0.985075	1	0.903061	0.90942	0.862745	0.877005	1	0.982456	1	1	1	0.95	0.82243	0.888889	0.890909
	scf1	566788863	1	1	1	1	1	1	1	1	1	0.99375	1	1	1	1	1	1	1	1	1	1	0.996815	1	1	1	0	0.386861	1	0.455224	0.459677	0.469388	1	1	1	1	0.991228	1	1	1	0.983333	1	1	1
	scf1	566788866	1	1	1	1	1	1	1	1	1	1	1	1	1	1	0.997543	1	1	1	1	1	0.318471	0.34507	0.414201	0.721429	1	0.992701	1	1	1	1	1	1	1	1	1	1	1	1	1	1	1	1
	scf1	566788867	1	1	1	1	1	1	1	1	1	1	1	1	1	0.740741	0.668305	0.674074	0.695652	1	1	1	0.996815	1	1	0.996441	1	1	1	1	0.983871	1	1	0.995098	1	0.991304	1	1	1	1	1	1	1	1
	scf1	566788869	1	1	1	1	1	1	1	1	1	1	1	1	1	0.997361	1	1	1	1	1	1	0.316294	0.34507	0.414201	0.718861	1	0.992701	1	1	1	0.994898	1	0.995074	1	0.991304	1	1	1	1	1	1	1	1
	scf1	566788884	1	1	1	1	1	1	1	1	0.00625	0	0.00597015	0	0	0.632546	0.655257	0.738007	0.652174	1	1	1	1	1	1	1	1	1	1	1	1	1	1	1	0.994792	1	1	1	1	1	1	1	1	1
	scf1	566788887	1	1	1	0.590244	0.525641	0.556818	0.589888	0.483146	1	1	1	1	1	1	1	1	1	1	1	1	1	1	1	1	1	1	1	1	1	1	1	1	1	1	1	1	1	1	1	1	1	1
	scf1	566788918	1	1	0.996587	1	0.996656	0.997085	0.991736	0.995037	1	1	0.997835	1	1	0.998498	1	0.997693	0.996667	1	0.996303	0.997674	0.997872	1	0.996139	0.998131	0.996241	1	1	1	1	0.996581	0.998607	0.9968	1	0.99639	0.996269	1	0.995935	0.99635	1	1	1	1
	scf1	566788924	1	1	1	1	1	1	1	0.997525	1	0.995	1	1	1	1	0.99886	1	1	1	0.998148	1	0.735608	0.737589	0.77821	0.82243	1	0.996835	1	0.996241	1	1	1	1	1	1	1	1	1	1	1	1	1	1
	scf1	566788929	1	1	1	1	1	1	1	1	1	1	0.995671	1	1	0.998498	0.998864	0.998845	0.996656	1	1	1	1	1	1	0.994393	1	0.996845	1	1	1	1	1	1	1	1	0.473881	1	1	1	1	0.997085	1	1
	scf1	566788936	1	1	1	0.997732	1	1	1	1	1	1	1	1	1	0.996992	0.996595	1	1	1	0.996303	1	0.73617	0.735849	0.779923	0.820561	1	0.996835	1	0.996241	1	1	1	1	1	1	1	0.996711	1	1	1	1	0.989583	1
	scf1	566788944	0.995413	1	1	0.99093	1	1	0.997253	0.997512	0.995726	1	1	1	1	0.998496	0.998862	1	1	1	1	1	0.997872	0.997642	0.996139	1	0	0.00315457	0	0	0	0.547945	0.543933	0.5664	0.561694	1	1	1	1	1	1	0.997093	1	1
	scf1	566788945	1	1	1	1	1	1	1	1	1	1	1	1	1	1	1	1	1	1	0.998152	0.997664	1	1	1	1	1	0.996835	1	1	1	0.998288	1	1	1	1	1	1	1	0.99635	1	1	1	1
	scf1	566788948	1	1	1	1	1	1	1	1	1	1	1	1	1	0.998496	0.998865	1	0.996667	1	0.998152	0.997674	0.997872	0.997642	1	1	1	1	1	1	0.996479	1	1	0.9984	1	1	0.996269	1	1	0.99635	1	1	1	1
	scf1	566788979	1	1	1	1	1	1	1	1	1	1	1	1	1	1	1	1	0.994624	1	1	1	1	1	1	1	1	1	1	1	1	1	1	1	1	0.993865	1	1	1	1	1	1	1	1
	scf1	566788983	1	1	1	1	1	1	1	1	1	1	1	1	1	1	0.995842	1	1	1	1	1	1	0.993377	1	1	1	1	1	1	1	1	1	1	1	1	1	1	1	1	1	0.995868	1	1
	scf1	566788992	1	0.990291	1	0.995763	1	1	1	1	0	0	0	0	0	0.434629	0.449893	0.44186	0.427027	1	1	1	0.85443	0.771429	0.888889	0.940476	0	0	0	0	0	0.242268	0.242152	0.256039	0.233803	0.450617	1	1	0.533333	1	0.358824	0.333333	0.338235	0.298077
	scf1	566788997	1	1	1	1	1	1	0.994624	1	0	0	0	0	0	0.440141	0.447761	0.443333	0.427027	0.99359	1	1	0.85443	0.77305	0.888889	0.940476	1	1	0.994565	1	0.993789	0.994845	1	1	1	1	1	1	1	1	1	0.995781	1	1
	scf1	566789024	1	1	1	1	0.993056	1	1	1	1	1	1	1	1	1	1	0.998333	1	1	1	1	1	1	1	1	1	1	1	1	1	1	1	1	0.994318	1	0.993464	1	1	1	1	0.995763	1	1
	scf1	566789032	1	1	1	1	1	1	1	1	1	1	1	1	1	1	1	0.998331	1	1	1	1	0.923567	0.842857	0.955056	1	1	1	NA	1	1	1	1	1	1	1	1	1	1	1	1	1	1	1
	scf1	566789043	1	1	1	1	1	1	1	1	1	1	1	1	1	1	1	1	1	1	0.996904	1	1	1	0.988764	0.996	1	1	1	1	1	1	1	1	0.997167	1	1	0.994012	1	1	1	1	1	1
	scf1	566789057	1	1	1	1	1	1	1	1	0	0	0.00763359	0	0	0.929577	0.918803	0.909699	0.86413	1	0.996904	0.995984	1	0.992857	1	0.996032	1	1	0.98913	0.992308	0.993789	0.997423	1	1	0.997167	1	0.993421	1	1	1	1	0.987342	1	0.969697
	scf1	566789061	1	1	0.994152	1	1	1	1	1	1	1	1	1	1	1	0.997863	0.998331	1	1	0.996904	1	1	1	1	1	1	1	0.98913	1	1	1	1	0.997561	1	1	1	1	1	1	0.554545	0.5	0.671642	0.484848
	scf1	566789079	0.0806452	0.101322	0.145729	0.148551	0.142857	0.185366	0.122642	0.154135	0.365079	0.450704	0.248588	0.313131	0.666667	0.573333	0.5	0.467512	0.480392	0.208122	0.0977654	0.104693	0.259434	0.275	0.320896	0.192926	0.134615	0.117073	0.0980392	0.128378	0.125	0.340807	0.328629	0.352321	0.310256	1	1	1	0.579235	1	0.672316	0.680934	0.680556	0.666667
	scf1	566789107	1	1	1	1	1	1	1	1	1	1	1	1	1	1	1	1	1	0.995327	1	0.996466	1	1	1	0.996951	1	1	1	1	1	1	0.998073	1	1	1	1	1	1	1	1	1	1	1
	scf1	566789117	1	1	1	0.996466	0.98324	1	1	1	1	1	1	1	1	1	1	1	1	1	1	1	1	1	1	1	0	0	0	0	0	0.6	0.583815	0.625743	0.619512	1	1	1	1	1	1	1	1	0.991667
	scf1	566789148	1	1	1	1	1	1	1	1	1	1	1	1	1	1	1	1	1	1	1	1	1	1	1	0.987179	1	1	1	1	1	1	1	1	1	1	1	1	1	1	1	1	1	1
	scf1	566789151	1	1	1	1	1	1	1	1	0	0	0	0	0	0.652893	0.621212	0.7	0.607143	1	1	1	1	1	1	1	1	1	1	1	1	1	1	1	1	1	1	1	1	1	0.333333	0.407407	0.666667	0.545455
	scf1	566789164	1	1	1	1	1	1	1	1	1	1	1	1	0	1	1	1	1	1	1	1	1	1	1	1	1	1	1	0.964286	1	1	1	1	1	1	1	0.95	1	1	1	1	1	1
	scf1	566789173	1	1	1	0.428571	0.361111	0.508475	0.45	0.290909	1	1	1	1	1	1	1	1	1	1	1	1	1	1	1	1	1	1	1	1	1	1	1	1	1	1	1	1	1	1	1	1	1	1
	scf1	566789183	1	1	1	1	1	1	1	1	1	1	1	1	1	1	1	1	1	1	1	1	0.630435	0.585366	0.603175	1	1	1	1	1	1	1	1	1	1	1	1	1	1	1	1	1	1	1
	scf1	566789191	1	1	1	1	1	1	1	1	1	1	1	1	1	1	1	1	1	1	0.519231	1	1	1	1	0.727273	1	1	1	1	1	1	1	1	1	1	1	1	1	1	1	1	1	1
	scf1	566789212	1	1	1	1	1	1	1	1	1	1	1	1	1	1	1	1	1	1	1	1	1	1	1	1	1	1	1	1	1	1	1	1	1	1	1	1	1	1	1	1	1	1
	scf1	566789214	1	1	1	1	1	0.983051	1	1	1	1	1	1	1	1	1	1	1	1	1	1	1	1	0.984127	1	1	1	1	1	1	0.72	0.384615	0.28125	0.809524	1	0.904762	1	1	1	1	1	1	1
	scf1	566789237	1	1	1	1	1	1	1	1	1	1	1	1	1	1	1	1	1	1	1	1	0.630435	0.580247	0.603175	0.675325	1	1	1	1	1	1	0.987179	1	1	1	1	1	1	1	1	1	1	1
	scf1	566789258	1	1	1	0.98	1	1	1	1	1	1	0.983333	1	1	1	1	1	1	1	1	1	0.684783	0.743902	0.666667	1	1	1	1	1	1	1	1	1	1	1	1	1	1	1	1	1	1	1
	scf1	566789259	1	1	1	1	1	1	1	1	1	1	1	1	1	1	1	1	1	1	1	1	1	0.987654	1	1	1	1	0.90625	1	1	0.986667	1	1	1	1	1	1	1	1	1	1	1	1
	scf1	566789272	1	1	1	1	1	1	1	1	1	1	1	1	1	0.880851	0.924812	0.740741	0.918367	1	1	1	1	1	1	1	1	1	1	1	1	1	1	1	1	1	1	1	1	1	1	1	1	1
	scf1	566789283	0.95	1	1	1	1	1	1	1	1	1	1	1	1	1	1	1	1	1	1	1	1	1	1	1	1	1	1	1	1	0.688312	0.740741	0.653465	0.612903	1	1	1	1	1	0.384615	0.448276	0.75	0.545455
	scf1	566789284	1	1	1	0.72	0.651163	0.825397	0.714286	0.701754	1	1	1	1	1	0.7	0.768116	0.729167	0.75	1	1	1	1	1	1	1	1	1	1	1	1	0.714286	0.654321	0.656566	0.809524	1	1	1	1	1	1	1	1	1
	scf1	566789290	1	1	1	1	1	1	1	1	1	1	1	1	1	1	1	1	1	1	1	1	0.997214	0.997449	1	1	1	1	1	1	1	1	1	1	1	1	1	1	1	1	1	1	1	1
	scf1	566789312	1	1	1	1	1	1	1	1	1	1	1	1	1	1	1	0.996441	1	1	1	1	1	1	0.992366	1	1	1	1	1	1	1	1	1	1	1	1	1	1	1	1	1	1	1
	scf1	566789316	1	1	0.994949	1	0.995708	0.995851	1	1	1	1	1	0.99696	1	1	0.997319	1	1	0.989418	1	1	1	1	0.996198	0.997685	0.992481	0.428571	0	0.503185	0.472441	0.997396	0.512755	0.59322	0.653722	1	0.986755	1	0.991597	1	1	0.987342	1	1
	scf1	566789330	1	0.993711	1	1	1	1	1	1	1	1	1	1	1	1	1	1	1	1	1	1	0.996255	1	1	1	0.989899	1	1	1	1	1	1	1	1	1	1	1	1	1	0.581818	0.534884	0.657143	0.666667
	scf1	566789338	1	1	1	0.353383	0.314433	0.327778	0.307377	0.328358	1	1	1	1	1	1	1	1	1	1	1	1	0.996241	1	1	0.997191	1	1	1	1	1	1	1	1	1	1	1	1	1	1	1	1	1	1
	scf1	566789339	1	1	1	1	1	1	1	1	1	1	1	1	1	1	1	0.995763	1	1	1	1	1	1	1	1	1	1	1	1	1	1	1	1	1	1	1	1	1	1	1	1	1	1
	scf1	566789349	0	0	0	0	0.00518135	0	0.00408163	0.00746269	0	0	0.00228833	0	0	0	0.00327869	0	0	0	0.00735294	0	0	0.00321543	0	0	0	0	0	0.0153846	0	0	0	0	0	0.992701	1	1	1	1	0.418182	0.410853	0.571429	0.479167
	scf1	566789358	1	1	1	1	0.994792	0.994505	1	1	1	1	1	1	1	0.99631	0.996732	1	1	0.976378	0.479853	1	1	0.996785	1	0.67507	1	0.979167	1	1	0.989691	1	1	1	0.995935	1	0.984375	1	1	1	1	1	1	1
	scf1	566789371	1	1	1	1	1	1	1	1	1	1	1	1	1	1	1	1	1	1	1	1	1	0.996785	1	1	1	1	1	1	1	1	0.996795	1	1	1	1	1	1	1	1	1	1	1
	scf1	566789378	1	0.993789	1	1	1	1	1	1	1	1	1	1	1	1	1	0.995763	1	1	1	1	1	1	1	1	1	1	1	1	1	1	1	1	1	1	1	1	1	1	0.836364	0.876923	1	0.8125
	scf1	566789380	1	1	1	0.680451	0.637306	0.664835	0.746939	0.700375	0.994083	1	1	1	1	1	0.990196	1	1	1	1	0.994444	1	1	1	1	1	1	1	1	1	0.750809	0.763578	0.744	0.678862	1	1	1	1	1	0.574074	0.538462	0.571429	0.666667
	scf1	566789381	1	1	1	0.680451	0.637306	0.67033	0.742857	0.699248	0	0	0	0	0	0.550186	0.472131	0.553191	0.483871	0	0	0.00555556	0.00373134	0	0	0	0	0	0	0	0	0	0	0	0	1	1	1	1	1	0.418182	0.415385	0.571429	0.479167
	scf1	566789386	1	1	1	1	1	1	1	1	1	1	0.997706	1	1	1	0.996721	0.995763	1	0	0.525547	0	0.00743494	0	0	0.324859	1	1	1	1	1	1	1	1	1	1	1	1	1	1	1	1	1	1
	scf1	566789389	1	1	1	1	1	1	1	1	1	0.981651	1	1	1	1	1	1	1	1	0.474453	1	1	1	1	0.670423	1	1	1	1	1	1	1	1	1	1	1	1	1	1	1	1	1	1
	scf1	566789391	1	1	1	1	1	1	1	1	1	1	1	1	1	1	1	1	1	0	0.52381	0	0.00373134	0	0	0.325843	1	1	1	1	1	0.993528	1	0.997326	1	1	1	1	1	1	1	1	1	1
	scf1	566789393	1	1	1	0.680451	0.634021	0.668508	0.745902	0.700375	1	1	1	1	1	1	0.986928	1	1	1	1	1	1	1	1	1	1	1	1	1	1	1	1	1	1	1	1	1	1	1	1	1	1	1
	scf1	566789404	0.991667	1	1	1	1	1	1	1	1	1	1	0.996441	1	1	1	1	1	1	1	1	1	0.996753	1	1	1	0.993007	1	1	1	0.996732	1	1	1	1	1	1	1	1	1	1	1	1
	scf1	566789412	1	1	1	1	1	0.994505	1	1	0.982143	1	1	0.996479	1	0.996296	1	1	1	1	0.470803	1	1	1	1	0.67507	1	1	1	1	1	1	1	1	1	0.992754	1	1	1	1	1	1	1	1
	scf1	566789419	1	1	1	1	1	1	1	1	1	1	1	1	1	1	1	1	1	1	1	1	1	1	1	1	1	1	1	1	1	1	1	1	1	1	0.507812	0	0.5	0.506757	0.581818	0.581395	0.428571	0.520833
	scf1	566789422	1	1	1	0.34717	0.310881	0.320442	0.308642	0.322097	1	1	1	1	1	1	0.990164	1	1	1	0.523985	0.547486	1	1	1	1	1	1	0.99187	0.992308	1	1	1	1	1	1	1	1	1	1	1	1	1	1
	scf1	566789423	1	1	1	0.996241	1	1	1	1	0.994048	1	1	1	1	1	1	1	1	1	1	1	1	0.996743	1	0.994366	1	1	1	1	1	0.996743	1	0.997333	1	1	1	1	1	1	1	1	1	1
	scf1	566789424	1	1	1	1	1	1	1	1	1	1	1	1	1	1	1	1	1	0	1	0.452514	0.312268	0.330097	0.28	0.617318	0.989899	1	1	1	1	1	1	0.997326	1	1	1	1	0.989899	1	1	1	1	1
	scf1	566789441	0.991597	1	1	1	0.994792	1	0.995935	1	0	0.0183486	0	0	0	0	0.00983607	0	0	1	1	1	1	1	1	1	1	1	1	1	0.989691	1	1	1	1	1	1	1	1	1	1	0.992126	1	1
	scf1	566789444	1	1	1	1	1	1	1	1	1	1	1	1	1	1	0.9967	1	1	1	1	1	1	1	1	1	1	1	1	0.992248	1	1	1	1	1	0.992593	0.507812	0	0.494949	0.5	0.62963	0.584615	1	0.520833
	scf1	566789453	0.991736	1	1	1	1	1	0.995918	0.996255	0.994048	1	1	0.996503	1	1	1	1	1	0.992126	1	1	1	0.996764	1	1	1	0.993056	1	1	1	0.993528	0.990385	1	1	1	1	1	1	1	1	1	0.914286	1
	scf1	566789454	1	1	1	1	1	0.994505	1	1	1	1	1	1	1	1	1	1	0.989247	0.992126	1	1	1	1	1	1	1	1	1	1	1	1	1	1	1	1	1	1	1	1	1	1	1	0.979167
	scf1	566789456	0.991736	0.99375	1	1	1	0.994505	0.995918	1	1	1	1	0.996491	1	0.99631	0.993464	1	1	1	1	0.994444	1	1	1	0.997199	1	0.993056	1	1	1	1	1	0.997333	0.995951	1	1	0.980392	1	1	1	1	1	1
	scf1	566789468	0	0	0	0.65283	0.690722	0.675824	0.691057	0.681648	1	1	0.995423	1	1	0.99631	1	1	1	1	1	1	1	1	0.994975	1	1	0.993056	1	1	1	0.996764	1	0.997333	1	0.992754	1	1	1	1	1	0.984615	1	1
	scf1	566789476	1	0.99375	1	1	1	1	1	1	1	1	0.997701	1	1	1	1	1	1	0	0	0	0.679104	0.667742	0.671717	0.674157	1	1	1	1	1	1	1	1	1	1	1	1	1	1	1	1	1	1
	scf1	566789481	0	0	0	0.333333	0.322917	0.353261	0.439024	0.374532	0.994083	0.990741	1	1	1	0.455556	0.522876	0.444915	0.51087	1	1	0.994475	1	1	1	0.997191	1	0.986014	1	1	1	0.724026	0.740385	0.684492	0.650407	1	1	1	0.989899	1	1	1	1	1
	scf1	566789498	1	1	1	1	1	1	1	1	1	1	0.997658	1	1	0.997024	1	1	1	1	0.99635	1	1	1	1	1	0	0.00694444	0.008	0.0078125	0.020202	0.252427	0.250784	0.25876	0.344	1	0.630952	0	0.596774	0.601124	0.418182	0.46875	0.928571	0.319149
	scf1	566789500	1	1	1	1	1	1	1	1	1	1	1	1	1	1	0.994302	1	1	1	1	1	1	1	1	1	1	1	1	1	1	1	1	1	1	1	1	1	1	1	1	1	0.97619	1
	scf1	566789501	1	1	1	1	1	1	1	1	1	1	1	1	1	1	1	0.992218	1	1	1	1	0.327206	0.332278	0.34	0.327824	1	1	1	1	1	1	1	0.99729	1	0.995327	1	1	1	1	1	1	1	1
	scf1	566789511	1	1	0.994012	0.680297	0.666667	0.645503	0.570281	0.630597	0.994083	1	1	1	1	0.997024	1	0.996154	1	1	1	1	1	1	1	0.997238	0.989899	1	1	1	1	0.996743	0.996835	1	1	0.995327	1	1	1	1	1	1	1	1
	scf1	566789512	1	0.9875	1	0.684015	0.671795	0.648936	0.570281	0.632959	0.994152	1	1	0.996479	1	1	1	1	0.991803	1	0.99635	1	0.694853	0.680511	0.725	0.711911	1	0.993103	1	1	1	1	1	0.997305	1	1	1	1	1	0.994318	1	1	1	1
	scf1	566789516	1	1	1	1	1	1	1	1	1	1	1	1	1	1	1	1	1	1	1	1	0.64794	0.663462	0.615	0.640227	1	1	1	1	1	1	1	1	1	1	1	1	1	1	1	1	1	1
	scf1	566789517	0.991803	1	0.994048	1	1	1	1	0.992537	0.994152	1	0.997706	1	1	1	1	0.992308	0.99187	1	1	1	1	0.996774	1	0.997167	1	1	1	1	1	1	1	0.997305	1	1	0.994012	1	1	0.994413	0.882353	0.886364	0.926829	0.8125
	scf1	566789538	1	1	1	1	1	1	1	1	1	1	1	NA	NA	1	1	1	1	1	1	NA	1	1	1	1	NA	1	1	NA	1	NA	1	NA	1	1	1	NA	1	1	NA	1	1	NA
	scf1	566789542	1	1	1	1	1	1	1	1	1	1	1	NA	NA	1	1	1	1	0	0	NA	0	0	0	0.111111	NA	1	1	NA	1	NA	1	NA	1	1	1	NA	1	1	NA	1	1	NA
	scf1	566789547	1	1	1	1	1	1	1	1	1	1	1	NA	NA	1	1	1	1	1	1	NA	1	1	1	1	NA	1	1	NA	1	NA	1	NA	1	1	1	NA	1	1	NA	1	1	NA
	scf1	566789548	1	1	1	1	1	1	1	1	1	1	1	NA	NA	0.0588235	0.0444444	0	0.0344828	1	1	NA	1	1	1	1	NA	1	1	NA	1	NA	1	NA	1	1	1	NA	1	1	NA	1	1	NA
	scf1	566789561	0	0	0	0.5	1	0.666667	0.4	0.333333	1	1	1	NA	NA	0.985294	1	1	1	1	1	NA	1	1	1	1	NA	1	1	NA	1	NA	1	NA	1	1	1	NA	1	1	NA	1	1	NA
	scf1	566789566	1	1	1	1	1	1	1	1	1	1	1	NA	NA	1	1	1	1	1	1	NA	1	1	1	1	NA	1	1	NA	1	NA	0.714286	NA	1	1	1	NA	1	1	NA	1	1	NA
	scf1	566789574	1	1	1	1	1	1	0.8	1	1	1	1	NA	NA	1	1	1	1	1	1	NA	1	1	1	1	NA	1	1	NA	1	NA	1	NA	1	1	1	NA	1	1	NA	1	1	NA
	scf1	566789588	0	0	0	0	0	0.111111	0	0	0	0	0	NA	NA	0	0	0	0	0	0	NA	0	0	0	0	NA	0	0	NA	0	NA	0	NA	0	1	0.95	NA	1	0.969697	NA	0	0.857143	NA
	scf1	566789599	1	1	1	1	1	1	1	1	1	1	1	NA	NA	1	1	1	1	0	0	NA	0.2	0.5	0	0.333333	NA	1	1	NA	1	1	1	NA	1	1	1	NA	1	1	NA	1	1	NA
	scf1	566789604	1	1	1	1	1	1	1	1	1	1	1	NA	NA	1	1	1	1	1	0.75	NA	1	1	1	0.333333	NA	1	1	NA	1	1	1	NA	1	1	1	NA	1	1	NA	1	1	NA
	scf1	566789609	1	1	1	1	0.75	1	1	1	1	1	1	NA	NA	1	1	1	1	0.666667	1	NA	1	1	1	1	NA	1	1	NA	1	1	1	NA	1	1	1	NA	1	1	NA	1	1	NA
	scf1	566789616	1	1	1	1	1	1	1	0.666667	1	1	1	NA	NA	1	1	1	1	1	1	NA	1	1	1	1	NA	1	NA	NA	1	1	1	NA	1	1	1	NA	1	1	NA	1	1	NA
	scf1	566789620	1	1	1	1	1	1	1	1	1	1	1	NA	NA	1	1	1	1	0	0	NA	0.2	0.5	0	0.333333	NA	1	1	NA	1	1	1	NA	1	1	1	NA	1	1	NA	1	1	NA
	scf1	566789625	1	1	1	1	1	1	1	0.666667	1	1	1	NA	NA	1	1	1	1	1	1	NA	1	1	1	1	NA	1	1	NA	1	1	1	NA	1	1	1	NA	1	1	NA	1	1	NA
	scf1	566789631	1	1	1	1	NA	1	1	1	1	1	1	NA	NA	0.0588235	0.0444444	0	0	1	1	NA	1	1	1	0.888889	NA	1	1	NA	1	1	1	NA	1	1	1	NA	1	1	NA	1	1	NA
	scf1	566789643	1	1	1	1	NA	1	1	1	1	1	1	NA	NA	1	1	1	1	1	1	NA	0.8	0.333333	1	0.666667	NA	1	1	NA	1	1	1	NA	1	1	1	NA	1	1	NA	1	1	NA
	scf1	566789648	1	1	1	1	1	1	1	1	1	1	1	NA	NA	1	1	1	1	0	0.25	NA	0.2	0.5	0	1	NA	1	1	NA	1	1	1	NA	1	1	1	NA	1	1	NA	1	1	NA
	scf1	566789649	1	1	1	1	NA	1	1	1	1	1	1	NA	NA	1	1	1	1	0	0.25	NA	0.2	0.5	0	1	NA	1	1	NA	1	1	1	NA	1	1	1	NA	1	1	NA	1	1	NA
	scf1	566789656	1	1	1	0.571429	1	0.777778	0.8	0.666667	1	1	1	NA	NA	1	1	1	1	1	1	NA	1	1	1	0.888889	NA	1	1	NA	1	1	1	NA	1	1	1	NA	1	1	NA	1	1	NA
	scf1	566789656	0	0.125	0.111111	0.384615	1	0.823529	0.375	0.4	1	1	1	NA	NA	1	1	1	1	1	1	NA	1	1	1	1	NA	1	1	NA	1	1	1	NA	1	1	1	NA	1	1	NA	1	1	NA
	scf1	566789657	NA	NA	NA	1	0	0.333333	0.5	1	1	1	1	NA	NA	1	1	1	1	1	1	NA	1	1	1	1	NA	1	1	NA	1	1	1	NA	1	1	0.95	NA	1	0.969697	NA	1	1	NA
	scf1	566789662	NA	NA	NA	0	1	0.666667	0.5	0	0	0	0	NA	NA	0	0	0	0	0	0	NA	0	0	0	0	NA	0	0	NA	0	0	0	NA	0	1	1	NA	1	1	NA	0	0.875	NA
	scf1	566789674	1	1	1	1	1	1	1	1	1	1	1	NA	NA	1	1	1	1	1	1	1	1	1	1	1	NA	1	1	NA	1	0.666667	0.285714	NA	0	1	1	NA	1	1	NA	0	0.875	NA
	scf1	566789676	1	1	1	1	0	0.6	0.857143	1	1	1	1	1	NA	1	1	1	1	1	1	1	1	1	1	1	NA	1	1	NA	1	1	1	NA	1	1	1	NA	1	1	NA	1	1	1
	scf1	566789679	1	1	1	1	0	0.6	0.857143	1	1	1	1	1	NA	1	1	1	1	1	1	1	1	1	1	1	NA	1	1	NA	1	1	1	NA	1	1	1	NA	1	1	NA	1	1	1
	scf1	566789687	1	1	1	0.949153	0.895349	0.853659	0.960784	0.932331	1	1	1	1	1	0.631799	0.785953	0.785408	0.644231	1	1	1	0.977273	0.972973	1	0.972028	NA	1	1	NA	1	0.990991	0.954887	1	0.945652	1	0.98	NA	1	1	1	0.960526	0.981481	1
	scf1	566789690	1	1	1	0.949153	0.895349	0.853659	0.960784	0.932331	0	0	0	0	0	0	0	0	0	1	0.994253	1	0.977273	0.972973	1	0.972028	NA	0	0	NA	0	0.990991	0.917293	0.992701	0.913043	1	1	NA	1	1	1	0.960526	0.981481	1
	scf1	566789695	1	1	1	1	1	1	0.990099	0.992593	1	1	0.99802	1	1	1	0.996644	1	1	1	1	1	1	1	1	1	NA	1	1	NA	1	1	1	1	1	1	1	NA	0.988235	1	1	1	1	1
	scf1	566789700	1	1	1	1	1	1	1	1	1	1	0.998016	1	1	0.987654	1	1	0.990385	1	1	1	1	1	1	1	NA	1	1	NA	1	1	1	1	1	1	1	NA	1	1	1	0.986842	1	1
	scf1	566789701	1	1	1	1	1	1	1	1	0.995434	1	1	1	1	0.995885	1	1	1	1	1	1	1	0.990909	1	1	NA	0	0	NA	0	1	0.962406	0.992754	0.967391	1	1	NA	1	1	1	1	1	1
	scf1	566789720	0	0.0104712	0	0	0.0348837	0.0487805	0.00980392	0	0	0	0	0	0	0	0	0	0	1	1	0.990698	0.977273	0.972973	0.985075	0.972028	NA	1	1	NA	1	0.982143	0.954887	1	0.956044	1	1	NA	1	1	1	0.960526	0.981481	1
	scf1	566789729	1	1	1	1	1	1	1	1	1	1	1	0.996815	1	1	1	1	1	1	1	0.995349	1	1	1	1	NA	1	1	NA	NA	1	1	1	1	1	1	NA	1	1	1	1	1	1
	scf1	566789734	0	0.00529101	0.0151515	0.0176991	0.0119048	0	0.01	0.0075188	0	0	0.00198413	0	0	0.108108	0.0922509	0.121622	0.154762	0	0	0	0	0	0.0149254	0.0070922	NA	0	0	NA	NA	0	0	0	0.0111111	0.993151	0.972603	NA	1	0.988095	0	0	0.489362	0
	scf1	566789738	1	0.994681	1	1	1	1	1	1	0.99537	1	1	0.996825	1	1	1	1	1	1	0.997118	1	1	1	0.984848	0.992806	NA	1	1	NA	NA	1	1	1	1	1	1	NA	1	1	1	1	1	1
	scf1	566789747	1	1	1	1	1	1	1	1	1	1	1	0.996825	1	1	1	1	0.986667	1	1	1	1	1	1	1	NA	1	1	NA	NA	1	1	1	1	1	1	NA	1	1	1	1	1	1
	scf1	566789748	0	0.00531915	0	0	0	0	0	0	0	0	0	0	0	0	0	0	0	1	0.99422	0.995349	0.976562	1	0.984615	0.964029	NA	0	0	NA	NA	0.991071	0.968254	0.992754	0.954545	1	1	NA	1	1	1	0.960526	1	1
	scf1	566789764	0	0.00531915	0	0	0	0	0	0	1	1	0.998016	1	1	0.87931	0.924901	0.875598	0.893333	1	1	1	1	1	0.984848	0.992806	NA	1	1	1	NA	0.991071	1	0.985401	0.966667	1	1	NA	1	1	1	0.973333	1	1
	scf1	566789765	1	1	0.992248	1	1	1	1	1	1	1	0.998016	1	1	1	1	1	1	1	0.997085	1	0.976562	1	1	1	NA	1	1	1	NA	1	1	1	1	1	1	NA	1	1	1	1	1	1
	scf1	566789793	1	1	1	1	1	1	1	0.992481	1	1	0.99802	1	1	0.931034	0.960317	0.937799	0.946667	1	1	1	1	1	0.984848	0.992701	NA	1	1	1	NA	1	1	1	1	1	1	NA	1	1	1	1	1	1
	scf1	566789794	1	1	0.992248	0.964286	0.891566	0.864865	0.969388	0.917293	1	1	1	1	1	0.994286	1	1	1	1	1	1	1	1	0.984848	0.992806	NA	1	1	1	NA	0.00892857	0.031746	0.00724638	0.0561798	1	1	NA	1	1	1	1	1	1
	scf1	566789800	1	1	1	1	1	1	1	1	1	1	1	1	1	1	1	1	1	1	1	1	1	1	1	1	NA	0	0	0	NA	1	0.968254	0.992754	0.966667	1	1	NA	1	1	1	1	1	1
	scf1	566789802	1	0.994652	1	1	1	1	1	1	1	1	1	1	1	1	0.996047	1	1	0.00787402	0	0	0.0234375	0	0.0151515	0.0285714	NA	1	1	1	NA	0.991071	1	1	1	0.992481	1	NA	1	1	1	0.986842	1	1
	scf1	566789821	1	1	0.992248	0.991071	1	1	1	0.992481	1	1	1	1	1	1	1	1	1	0.992063	0.99711	1	0.992126	1	1	1	NA	1	1	1	NA	1	1	1	1	1	1	NA	1	1	0.990291	1	1	1
	scf1	566789822	1	0.994681	1	1	1	1	1	1	1	1	1	0.996825	1	1	1	1	1	0	0.00289855	0	0.03125	0	0.0151515	0.0285714	NA	1	1	1	NA	1	1	1	1	1	1	NA	1	1	1	1	1	1
	scf1	566789834	1	1	1	1	1	1	1	1	1	1	1	1	1	1	1	1	1	1	1	1	1	1	1	1	NA	1	1	1	NA	1	1	1	1	1	1	NA	1	1	1	1	1	1
	scf1	566789839	1	1	1	1	0.987952	1	1	1	0.995392	1	0.998012	0.996825	1	1	0.992095	0.995169	1	1	0.997101	0.995349	1	1	1	1	NA	1	1	1	NA	1	1	1	1	1	1	NA	1	1	1	1	1	1
	scf1	566789846	1	1	1	0.963964	0.891566	0.864865	0.969388	0.91791	0.995413	1	1	0.993671	1	1	1	1	1	1	1	1	1	1	1	1	NA	1	1	1	NA	1	1	1	1	1	1	NA	1	1	1	1	1	1
	scf1	566789854	1	1	1	1	0.987952	1	1	1	0	0	0	0	0	0.122093	0.0753968	0.125	0.108108	1	1	1	1	1	1	1	NA	1	1	1	NA	1	1	1	1	1	1	NA	1	1	1	1	1	1
	scf1	566789859	1	0.994681	1	1	1	1	1	1	1	1	0.995992	0.996825	1	0.994186	0.996047	1	0.986486	1	0.997085	1	1	1	1	0.985612	NA	0	1	1	NA	1	1	1	1	1	1	NA	1	1	1	1	1	1
	scf1	566789863	1	1	1	1	1	1	1	1	1	1	1	1	1	1	1	1	1	1	1	1	1	1	1	0.992806	NA	1	1	1	NA	1	1	1	1	1	1	NA	1	1	1	1	1	1
	scf1	566789876	1	1	1	1	1	0.986486	1	1	1	1	1	0.996815	1	0.994318	0.996047	1	1	0.992063	0.991254	1	1	0.990566	1	1	NA	0	1	1	NA	0.991071	0.992	1	1	1	1	NA	1	1	1	1	1	1
	scf1	566789884	1	0.994652	1	1	1	1	1	1	1	1	1	1	1	1	1	1	1	0	0	0.00465116	0.023622	0	0.0151515	0.0285714	NA	1	1	1	NA	1	1	1	1	1	1	NA	1	1	1	1	1	1
	scf1	566789894	0.991453	0.994681	1	1	1	0.986301	1	1	0.995305	1	0.992032	0.996825	1	1	1	1	1	1	0.994152	1	1	1	1	1	NA	1	1	1	NA	1	1	1	1	0.985075	1	NA	1	1	1	1	1	1
	scf1	566789901	1	1	1	0.966102	0.896552	0.868421	0.969388	0.92029	0.995495	1	1	1	1	0.865922	0.918919	0.872038	0.896104	1	1	1	0.977778	1	1	0.979167	1	1	1	1	1	0.99115	0.977444	0.992806	0.957447	1	1	1	1	1	0.990385	0.962963	1	1
	scf1	566789921	1	1	1	0.640371	0.689139	0.696154	0.644788	0.6	0.996904	0.996575	0.997001	1	1	0.997442	1	1	1	1	1	1	0.996875	1	1	0.996479	1	1	0.994949	1	1	1	0.998028	0.995745	1	1	0.994083	1	1	1	1	1	1	1
	scf1	566789923	1	1	1	1	1	0.996139	1	1	1	1	1	1	1	0.997442	1	1	1	1	0.984848	1	0.53605	0.54386	0.651429	0.528369	1	1	1	1	1	1	1	0.997863	1	1	0.994083	1	1	1	1	0.995951	1	1
	scf1	566789924	1	1	1	0.643357	0.682836	0.696154	0.644788	0.6	1	1	1	1	1	1	1	1	1	1	1	1	0.996885	1	1	1	0	0	0	0	0	0.595568	0.573964	0.561966	0.573232	1	0.52071	0	0.453333	0.515337	0.613169	0.668016	1	0.636986
	scf1	566789926	1	1	1	1	1	1	1	1	1	1	1	1	1	1	1	1	1	1	1	1	1	1	1	1	0	0.00380228	0	0	0	0.598338	0.573674	0.56383	0.573604	1	1	1	1	0.993865	1	1	1	1
	scf1	566789932	0.991304	1	0.994152	0.997642	1	1	1	1	0	0.00359712	0	0	0	0.453552	0.536178	0.45787	0.490323	1	1	1	1	1	1	1	1	1	1	1	1	1	1	1	1	1	1	1	1	1	1	1	0.987179	1
	scf1	566789934	1	0.994709	1	0.992874	1	1	0.995984	1	1	1	1	1	1	1	1	1	0.993548	0.954545	1	1	0.996774	1	1	1	1	1	1	1	1	0.997199	1	1	0.997436	0.993377	0.994048	1	1	1	1	1	1	1
	scf1	566789937	1	0.994681	1	1	1	1	0.996	1	1	0.992806	1	0.995984	1	1	1	1	1	0.954545	1	1	1	1	1	1	1	1	1	1	1	1	1	1	1	1	0.988095	0.984375	1	1	1	1	1	1
	scf1	566789952	1	0.994709	1	1	1	1	0.987952	1	0.993443	0.99639	1	1	1	1	1	1	1	0.954545	1	1	1	1	1	1	1	1	1	1	1	1	1	0.997868	1	1	1	1	1	1	0.995708	1	1	1
	scf1	566789957	0.982609	1	1	0.997636	1	1	1	1	1	0.996403	1	1	1	1	1	0.998408	1	1	1	1	1	0.99635	1	1	0	0	0	0	0	0.593838	0.572277	0.560768	0.566327	1	1	1	1	1	1	1	1	1
	scf1	566789959	1	0.994652	1	1	1	1	0.996	1	1	1	0.998403	1	1	1	1	0.998405	1	0.952381	1	1	1	1	1	1	1	1	1	1	1	1	1	1	1	0.993333	1	1	1	1	0.995708	0.995935	1	1
	scf1	566789965	0.991304	1	1	0.997636	1	1	1	1	0	0	0	0	0	0.454795	0.539033	0.45933	0.493506	1	0.972222	1	0.524116	0.522059	0.634731	0.509225	1	1	1	1	1	1	1	1	1	1	1	1	1	1	1	1	0.987179	1
	scf1	566789969	1	1	0.994152	1	1	1	1	1	1	1	1	1	1	1	1	1	1	0.0454545	0.0277778	0	0.958466	0.970696	0.958084	0.95941	1	1	1	1	1	1	1	1	1	1	1	1	1	1	1	1	1	1
	scf1	566789971	1	0.994737	1	1	1	0.996016	0.996	0.996753	1	1	1	1	1	0.997268	1	1	1	1	0.972222	1	0.523962	0.525547	0.628743	0.509225	1	1	1	0.995885	1	0.997207	0.998028	1	1	1	1	1	1	1	1	1	1	1
	scf1	566789977	1	1	1	0.635934	0.674242	0.685259	0.633466	0.581699	1	1	1	1	1	1	1	1	1	1	1	1	1	1	1	1	1	0.996198	1	1	1	1	1	1	1	1	1	1	1	1	1	1	1	1
	scf1	566789981	1	0.994737	1	0.997636	1	1	0.992	1	0.996732	1	0.996805	1	1	0.994536	1	1	1	0.952381	1	1	1	0.99635	0.994012	1	1	1	1	1	1	1	0.992063	0.997863	0.997449	0.993377	1	1	0.992857	1	1	1	1	1
	scf1	566789983	1	1	1	0.99763	1	1	1	1	0.996732	1	1	1	1	0.99726	1	1	1	1	1	1	1	0.99635	0.994012	1	0	0	0	0	0	0.301676	0.323471	0.294872	0.321429	1	1	0.984375	0.978571	1	1	1	1	1
	scf1	566789988	1	1	0.994118	1	1	1	1	1	1	1	0.998397	1	1	1	1	0.998413	1	1	1	1	0.522581	0.505495	0.407186	0.527881	1	0.996198	0.994924	1	1	0.697479	0.677228	0.703625	0.673469	1	1	1	0.985612	1	0.991342	1	1	1
	scf1	566789990	1	0.994709	1	1	1	1	1	0.996743	1	1	1	1	1	0.997253	1	1	1	1	1	1	0.514469	0.50365	0.407186	0.525926	1	1	1	1	1	0.695531	0.677866	0.705128	0.67602	1	1	1	1	0.993548	0.403433	0.336032	0.371795	0.367647
	scf1	566789992	0.991304	0.994737	1	0.997642	0.992509	0.992032	0.996032	1	0	0	0	0	0	0.449036	0.535185	0.45873	0.490196	0	0.0285714	0	0.472669	0.477941	0.365269	0.485185	1	1	0.994949	1	1	0.692737	0.679842	0.708779	0.678571	1	1	1	1	1	1	1	0.987179	1
	scf1	566790003	1	1	1	1	1	1	1	0.996825	0.993528	1	1	1	1	1	1	1	1	1	1	1	1	1	1	1	0.994819	1	1	1	1	0.714681	0.748527	0.734177	0.756962	0.993377	1	1	0.993056	1	1	1	1	1
	scf1	566790004	0.991453	0.994898	1	1	0.99631	1	0.992218	0.996825	0	0	0	0	0	0.462366	0.5369	0.460443	0.5	0	0	0	0.488889	0.510714	0.596491	0.483636	1	0.996255	1	1	1	0.99723	0.998031	1	1	0.993377	1	1	1	1	0.995798	1	0.9875	0.993151
	scf1	566790009	0.989418	1	1	1	1	0.992386	0.997512	1	0	0	0	0	0	0.642349	0.64986	0.562982	0.659483	1	0.97619	1	0.997636	0.997537	1	1	1	1	0.995074	1	1	0.99591	1	0.998487	0.998168	0.995434	1	1	1	1	0.987842	1	0.991304	0.994624
	scf1	566790010	0.994595	1	1	1	1	1	1	0.998004	0	0	0.00159744	0	0	0.642729	0.649222	0.560411	0.653509	1	1	1	1	1	1	1	1	1	1	1	0.990338	1	1	0.996951	1	1	1	1	1	1	1	1	0.991304	1
	scf1	566790018	1	1	1	1	1	1	0.997512	1	1	1	1	1	1	1	1	1	1	0.0454545	0.428571	0	0.498818	0.49505	0.558394	0.514634	1	0.996269	1	1	0.995169	1	1	1	1	1	1	1	1	0.995614	1	1	1	1
	scf1	566790021	1	1	1	0.712605	0.658477	0.732824	0.6925	0.719682	1	1	1	1	1	1	0.997214	1	0.995726	1	1	1	0.997636	1	0.99635	0.997555	1	1	1	0.996	1	0.997959	0.995406	1	0.998172	1	1	1	1	1	1	1	1	1
	scf1	566790042	1	1	1	0.99697	1	1	0.995902	1	1	1	1	1	NA	0.997297	1	0.997807	1	1	1	1	1	1	0.990099	1	NA	NA	NA	NA	NA	0.31441	0.268817	0.348243	0.310757	1	0.995708	0.993548	1	1	1	0.993243	1	1
	scf1	566790046	1	1	1	1	1	1	1	1	1	1	1	1	1	1	0.998605	0.998723	1	1	1	1	0.50591	0.508642	0.435897	0.510949	NA	NA	NA	NA	NA	0.997024	0.99768	1	1	1	0.995708	1	1	1	1	1	1	1
	scf1	566790054	1	1	1	0.99665	1	1	1	1	0.996942	1	1	1	1	1	1	1	1	1	0.979167	1	0.523585	0.511111	0.589744	0.514706	NA	NA	NA	NA	NA	1	1	0.995585	1	0.990868	1	1	1	0.995614	1	1	0.991379	1
	scf1	566790057	1	1	1	1	1	1	1	0.998012	1	1	1	1	1	1	1	1	1	1	1	1	0.997647	0.997537	1	1	NA	NA	NA	NA	NA	0.464286	0.474654	0.450331	0.457447	1	1	1	1	1	1	1	1	1
	scf1	566790060	0.994709	1	0.992883	0.709244	0.654412	0.731646	0.691542	0.715706	1	0.996441	0.998462	1	1	1	1	0.997449	1	0.0454545	0	0	0.49409	0.48642	0.566176	0.489051	NA	NA	NA	NA	NA	0	0.00230947	0	0	0.986301	1	1	0.995327	1	0.396923	0.288571	0.301724	0.36612
	scf1	566790061	1	1	1	1	1	1	1	1	1	1	1	1	1	1	1	1	1	0.0454545	0.0212766	0	0.969484	0.977887	0.974359	0.973171	NA	NA	NA	NA	NA	1	1	1	1	1	1	1	1	0.991228	1	1	1	0.994536
	scf1	566790066	1	0.990415	0.992883	1	0.997549	1	1	1	1	1	1	1	1	0.996473	0.998607	1	1	1	1	1	0.997647	1	1	1	NA	NA	NA	NA	NA	1	1	1	1	1	1	1	0.990654	1	1	1	0.991304	1
	scf1	566790070	1	1	1	1	0.995086	1	1	0.998012	1	1	1	1	1	1	1	1	1	0.0454545	0.0217391	0	0.969412	0.980198	0.970803	0.973105	NA	NA	NA	NA	NA	1	1	1	1	1	1	0.993548	1	1	1	1	1	1
	scf1	566790071	1	1	1	1	1	0.997455	1	1	1	1	1	1	1	0.998246	1	1	1	1	1	1	0.997653	1	1	1	NA	NA	NA	NA	NA	1	0.997685	0.997792	1	0.990868	0.995708	0.993548	1	1	0.996933	1	1	0.994505
	scf1	566790083	1	1	1	1	0.997537	1	1	1	1	1	1	1	1	1	0.998603	1	0.995763	0.0454545	0.0208333	0	0.969412	0.977723	0.974453	0.97555	NA	NA	NA	NA	NA	1	1	1	1	1	1	1	1	1	1	1	1	1
	scf1	566790084	0.00529101	0.00321543	0	0.682886	0.654321	0.57868	0.656642	0.695825	1	1	0.99845	1	1	1	0.995804	1	1	0.954545	1	1	1	1	0.992647	0.997555	NA	NA	NA	NA	NA	1	0.995392	0.997792	1	0.995434	1	1	1	1	1	0.991429	1	1
	scf1	566790085	0.00529101	0.00643087	0	0.67953	0.652709	0.57868	0.655	0.695825	0.996914	1	0.996914	1	1	0.364273	0.34965	0.440764	0.361345	0.0454545	0.0227273	0	0.477541	0.490099	0.408759	0.487805	NA	NA	NA	NA	NA	0.468657	0.470046	0.447137	0.458886	0.995434	1	1	1	0.995614	0.684049	0.617143	0.634783	0.686813
	scf1	566790089	0.989418	0.996785	1	0.317647	0.34321	0.42132	0.340852	0.301397	1	0.996429	1	1	1	0.589789	0.478992	0.522959	0.523207	0	0	0	0.490566	0.487624	0.558394	0.486553	NA	NA	NA	NA	NA	0.534125	0.531178	0.548673	0.539894	1	1	1	1	1	0.711656	0.671429	0.669565	0.675824
	scf1	566790093	0.015873	0.00321543	0	0.684564	0.657635	0.580153	0.655	0.695825	1	1	0.998454	1	1	1	1	1	1	1	1	1	1	1	1	1	NA	NA	NA	NA	NA	0.997015	0.997696	0.997797	0.99734	1	1	1	1	1	1	1	1	1
	scf1	566790094	1	0.996785	1	0.316583	0.342365	0.419847	0.345865	0.303393	1	1	0.996894	1	1	0.363796	0.350559	0.438059	0.355932	0	0	0	0.490566	0.487624	0.56044	0.487805	NA	NA	NA	NA	NA	0.532934	0.529954	0.546667	0.538667	1	1	1	1	1	0.712074	0.667622	0.669565	0.677596
	scf1	566790105	0	0	0	0	0	0	0	0	0	0	0	0	0	0	0	0	0	0	0	0	0	0	0	0	0	0	0	0	0	0	0	0	0	0.990868	1	1	1	1	0.395706	0.288571	0.298246	0.36612
	scf1	566790107	1	1	1	1	1	1	1	0.998012	1	0.996429	0.996899	0.996269	1	0.998243	1	0.997436	1	1	1	1	1	1	1	0.997561	1	1	1	1	1	0.593103	0.618887	0.582215	0.572939	1	1	1	1	1	1	1	1	1
	scf1	566790108	1	1	1	1	1	1	1	0.998008	1	1	1	1	1	1	0.998599	0.998721	1	1	1	1	0.997642	1	1	1	1	1	1	1	1	1	1	1	1	1	1	0.993548	0.995327	1	0.681957	0.617816	0.634783	0.692308
	scf1	566790109	0.994709	1	1	1	0.995074	0.997462	1	0.998008	1	1	0.998457	1	1	0.998239	1	0.997442	1	1	1	1	0.510638	0.514925	0.441606	0.514634	1	1	1	1	0.991525	1	1	1	1	1	0.995708	1	0.995327	0.995614	1	1	1	1
	scf1	566790116	0	0.00320513	0	0.678451	0.65679	0.57868	0.655	0.693837	0	0	0	0	0	0.414462	0.520337	0.476923	0.476793	1	1	1	0.508274	0.513648	0.437956	0.512195	1	1	1	1	1	0.6	0.616949	0.591141	0.574153	0.995434	1	0.993548	0.995327	1	0.684049	0.617391	0.626087	0.694444
	scf1	566790117	0.994681	1	1	1	0.99505	0.997462	0.992462	0.992032	1	1	1	0.988722	1	0.771127	0.869382	0.911538	0.827004	1	1	1	0.507075	0.512438	0.434307	0.514706	1	1	1	1	1	0.60373	0.614865	0.589438	0.576596	1	1	0.993548	1	1	0.679012	0.621387	0.634783	0.687151
	scf1	566790120	1	0.996795	0.996403	0.998325	1	0.992308	1	1	0.9967	0.99631	0.998387	1	1	1	1	0.998688	1	1	1	1	1	1	1	0.995074	1	0.991736	1	1	0.991525	1	0.998302	1	0.997863	1	0.991379	1	1	0.995614	0.717391	0.669565	0.669565	0.672222
	scf1	566790137	0.038961	0.0384615	0.0265487	0.727778	0.684211	0.531034	0.611465	0.668342	1	1	1	1	1	0.991031	1	1	1	1	1	1	0.984375	0.993103	1	1	1	0.991736	1	1	1	1	1	1	0.996241	0.986486	1	0.990909	1	1	1	1	1	1
	scf1	566790159	1	1	1	0.283237	0.340426	0.478873	0.4	0.335052	1	1	1	1	NA	0.650246	0.536313	0.467532	0.54878	1	1	1	1	1	1	1	0	0	0	0	0	0.318584	0.22549	0.331378	0.307087	0.542857	0.546875	1	0.986301	0.986301	0.645833	0.607843	0.421053	0.717391
	scf1	566790177	0	0	0	0	0	0	0	0	0	0	0	0.0454545	NA	0.609756	0.519553	0.432258	0.47619	0	0	0	0.990991	0.992424	1	1	0	0	0	0	0	0.315556	0.224756	0.330383	0.308594	0.542857	0.538462	1	1	1	0.645833	0.598039	0.421053	0.717391
	scf1	566790178	1	1	1	1	1	1	1	1	0	0	0	0	NA	0.956098	0.98324	0.967532	0.928571	1	1	1	1	1	1	1	1	1	1	1	1	0.995575	1	1	1	1	1	1	1	1	1	1	1	1
	scf1	566790183	1	1	1	0.99422	1	1	1	1	1	1	1	1	NA	1	1	1	1	1	1	1	1	1	1	1	1	1	1	1	1	1	1	1	1	1	1	1	1	1	0.696429	0.652174	0.619048	0.759259
	scf1	566790190	0	0	0	0.716763	0.661972	0.528169	0.598684	0.658031	1	1	1	1	NA	1	1	1	1	1	1	1	1	1	1	1	1	1	1	1	1	1	1	1	1	1	1	1	1	1	1	1	1	1
	scf1	566790193	1	1	1	0.736842	0.629371	0.78169	0.703947	0.746114	1	1	1	1	NA	0.675676	0.585	0.523256	0.55814	1	1	1	1	1	1	1	0.988889	1	1	1	1	0.779167	0.761755	0.761364	0.70412	1	1	1	1	1	0.696429	0.652174	0.619048	0.759259
	scf1	566790204	1	1	1	1	1	1	1	1	1	1	1	1	NA	0.996825	1	1	1	1	1	1	1	1	0.995833	1	1	1	1	1	1	0.554487	0.613208	0.560185	0.592705	1	1	1	0.994048	1	0.619318	0.519126	0.440678	0.574257
	scf1	566790207	1	1	1	1	1	1	1	1	1	1	1	1	NA	1	1	1	1	1	1	1	1	1	1	1	1	1	1	1	1	0.990596	1	1	1	1	1	1	1	1	1	1	1	1
	scf1	566790211	1	1	1	1	1	1	1	0.995	1	1	1	1	NA	0.285256	0.280702	0.339041	0.396947	1	1	1	1	1	1	1	1	1	1	1	1	1	1	1	1	1	1	1	1	1	1	1	1	1
	scf1	566790215	1	1	1	0.994681	1	1	1	1	1	1	1	1	NA	0.99359	1	1	1	1	1	1	0.125698	0.117825	0.0791667	0.127596	1	1	1	1	0.992593	1	1	1	1	1	0.993243	1	1	1	1	0.994737	1	1
	scf1	566790217	1	1	1	1	1	1	1	1	1	1	1	1	NA	1	1	1	1	0	0	0	0.879552	0.884848	0.925	0.873874	1	1	1	1	1	1	1	0.997758	1	1	0.635135	1	1	1	0.994413	0.994737	1	1
	scf1	566790223	1	1	1	0.505319	0.687075	0.685714	0.681818	0.575	1	1	1	1	NA	1	1	1	1	1	1	1	1	1	1	1	1	1	1	1	1	1	1	1	1	1	1	1	1	1	1	1	1	1
	scf1	566790227	0.986301	1	1	1	1	1	1	1	1	1	1	1	NA	0.99361	1	1	0.992366	1	1	1	1	1	1	1	1	1	0.992126	1	1	1	1	1	1	1	1	1	1	1	1	0.994737	1	1
	scf1	566790230	1	1	1	1	1	0.992908	1	1	1	1	1	1	NA	1	1	1	1	1	0.556701	1	1	1	1	0.873112	1	1	1	1	1	1	1	1	1	0.992806	1	1	1	1	1	1	1	0.980392
	scf1	566790236	1	1	1	0.756614	0.639456	0.785714	0.714286	0.755	1	1	1	1	NA	1	1	1	1	1	1	1	0.997175	1	1	1	NA	NA	NA	NA	NA	1	1	1	0.995516	1	1	1	1	1	0.99435	1	1	1
	scf1	566790239	1	1	1	1	1	0.992806	1	1	1	1	1	1	NA	0.996764	1	0.996587	1	1	1	1	1	0.99696	1	1	1	1	1	1	1	1	1	1	1	0.633094	0	0	0.568862	0.496933	0.579545	0.712766	0.833333	0.558824
	scf1	566790251	NA	NA	NA	1	1	1	1	1	1	1	1	1	NA	1	0.994012	1	1	1	1	1	1	1	1	1	1	1	1	1	1	1	1	1	1	1	1	1	0.989362	1	1	1	1	1
	scf1	566790252	NA	NA	NA	0.941176	1	1	1	1	1	1	1	1	NA	0.990741	1	1	1	1	1	1	1	1	1	1	1	1	1	1	1	1	1	1	1	0.985714	1	1	1	1	1	1	1	1
	scf1	566790255	NA	NA	NA	0.882353	1	1	1	1	1	1	1	1	NA	1	1	1	1	1	1	1	1	1	1	1	1	0.966667	1	1	1	1	1	1	1	1	1	1	1	1	1	1	1	1
	scf1	566790262	NA	NA	NA	1	1	1	1	1	1	1	1	1	NA	1	1	1	1	1	0.435294	0.56962	1	1	1	1	1	1	1	1	1	1	1	1	1	0.714286	0	0	0.521277	0.426966	0.493671	0.58427	0.818182	0.462963
	scf1	566790267	NA	NA	NA	1	1	1	1	0.833333	0	0	0	0	NA	0.917431	0.945783	0.907143	0.816327	1	1	1	1	1	1	1	1	1	1	1	1	1	1	0.990991	1	1	0.982759	1	1	1	1	1	1	1
	scf1	566790272	NA	NA	NA	1	1	1	1	1	1	1	1	1	NA	1	1	0.992908	1	1	1	1	0.995951	1	1	1	0	0	0	0	0	0.795699	0.833333	0.863636	0.790698	1	1	1	1	1	1	1	1	1
	scf1	566790275	NA	NA	NA	1	1	1	1	1	1	1	1	1	NA	1	1	1	1	1	1	1	1	1	1	0.994949	1	1	1	1	1	1	1	1	1	1	1	1	1	1	0.5	0.41573	0.181818	0.528302
	scf1	566790280	NA	NA	NA	1	1	1	1	1	1	1	1	1	NA	1	1	1	1	1	1	1	1	1	1	1	1	1	1	1	1	0.204301	0.18254	0.171171	0.232558	1	1	1	1	1	0.512821	0.41573	0.181818	0.528302
	scf1	566790288	NA	NA	NA	1	1	1	1	1	1	1	1	1	NA	1	1	1	1	0.97561	1	1	1	0.995	1	0.994949	1	1	1	1	1	1	1	1	1	0.985714	1	1	1	1	1	1	1	1
	scf1	566790297	NA	NA	NA	1	1	1	1	1	0	0	0	0	NA	0	0	0	0	0	0	0	0	0	0	0	0	0	0	0	0	0	0.015873	0.0363636	0.0232558	1	1	1	1	1	0.5	0.420455	0.181818	0.528302
	scf1	566790316	NA	NA	NA	1	1	1	1	1	1	1	1	1	NA	0.990826	0.987879	0.992857	1	1	1	1	0.995968	1	0.985294	1	1	1	0.956522	1	1	1	1	1	1	0.985714	1	0.982143	1	1	1	1	1	1
	scf1	566790325	NA	NA	NA	1	1	1	1	1	1	1	1	1	NA	1	1	1	1	0	0	0	0.710345	0.689076	0.781609	0.658537	1	1	1	1	1	1	1	0.990991	1	1	1	1	1	1	1	1	1	1
	scf1	566790330	NA	NA	NA	1	1	1	1	1	1	1	1	1	NA	1	1	1	1	0	0	0	0.832653	0.81407	0.860294	0.785714	1	1	1	1	1	1	1	0.990991	1	1	1	1	1	1	1	1	1	1
	scf1	566790332	NA	NA	NA	1	1	1	1	1	1	1	1	1	NA	1	1	1	1	1	1	1	1	1	1	1	1	1	1	1	1	1	1	1	1	1	1	1	1	1	1	1	1	1
	scf1	566790368	NA	NA	NA	1	1	1	1	1	1	1	1	1	NA	1	0.993939	1	1	1	1	0.987179	1	1	1	1	1	1	1	1	1	1	1	1	0.988372	1	1	1	1	1	1	1	0.952381	1
	scf1	566790374	NA	NA	NA	1	1	1	1	1	1	1	1	1	NA	0.0825688	0.0542169	0.0857143	0.183673	0	0	0	0.41129	0.4	0.5	0.40404	1	1	1	1	1	0.204301	0.184	0.162162	0.232558	1	1	1	1	1	0.493506	0.41573	0.190476	0.528302
	scf1	566790376	NA	NA	NA	1	1	1	1	1	1	1	1	1	NA	1	1	1	1	1	1	1	1	0.99	1	0.994949	1	1	1	1	1	1	1	1	1	1	1	1	1	1	1	1	1	0.981132
	scf1	566790377	NA	NA	NA	1	1	1	1	1	1	1	1	1	NA	1	1	1	1	1	1	1	0.991903	1	1	1	1	1	1	1	1	1	0.984	0.963964	0.976744	1	1	1	1	1	0.986842	1	1	1
	scf1	566790380	NA	NA	NA	1	1	1	1	1	1	1	1	1	NA	1	1	1	1	1	1	0.987179	1	1	1	1	1	0.966667	1	1	1	1	1	1	1	1	0.987952	1	1	1	1	1	1	1
	scf1	566790386	NA	NA	NA	1	1	1	1	1	1	1	1	1	NA	1	1	1	1	1	1	1	1	1	1	1	1	1	1	1	1	1	1	1	1	1	1	1	1	1	0.493506	0.41573	0.190476	0.528302
	scf1	566790389	NA	NA	NA	1	1	1	1	1	1	1	1	1	NA	0.990826	1	1	1	1	1	1	1	1	1	1	1	1	1	1	1	1	1	1	1	1	1	1	1	1	1	1	1	1
	scf1	566790391	NA	NA	NA	1	1	1	1	1	1	1	1	1	NA	1	1	1	1	1	1	1	0.169355	0.185	0.139706	0.22	1	1	1	1	1	1	1	1	1	1	1	1	1	1	1	0.988764	1	1
	scf1	566790395	NA	NA	NA	1	1	1	1	1	1	1	1	1	NA	0.0825688	0.0542169	0.0928571	0.1875	1	1	1	0.169355	0.18593	0.139706	0.22	1	1	1	1	1	0.204301	0.16129	0.136364	0.209302	1	0.987952	1	1	0.977528	0.493506	0.41573	0.190476	0.528302
	scf1	566790397	NA	NA	NA	1	1	1	1	1	0	0	0	0	NA	0.930769	0.949721	0.92	0.833333	1	1	1	1	1	1	1	1	1	1	1	1	1	1	1	1	1	1	1	1	1	1	1	1	1
	scf1	566790399	NA	NA	NA	1	1	1	1	1	1	1	1	1	NA	1	0.994382	1	1	1	1	1	0.635379	0.672131	0.593939	1	1	1	1	1	1	1	1	1	1	1	1	1	1	1	1	1	1	1
	scf1	566790400	NA	NA	NA	0.966667	1	1	1	1	1	1	0.954545	1	NA	1	1	1	1	0.991736	0.99435	1	0.996364	0.995816	1	1	1	1	1	1	1	1	1	1	1	1	1	1	1	0.992481	1	0.989362	1	1
	scf1	566790402	NA	NA	NA	1	1	1	1	1	1	1	1	1	NA	1	1	1	1	1	1	1	1	1	1	1	1	1	1	1	1	0.247423	0.19685	0.226891	0.35	1	1	1	1	1	0.486842	0.446809	0.190476	0.528302
	scf1	566790408	NA	NA	NA	0	0	0	0	0	0	0	0	0	NA	0	0	0	0	0	0	0.00819672	0.757353	0.695279	0.73125	0.681223	1	1	1	1	1	1	0.984375	0.966387	0.969697	1	1	1	1	1	1	0.978723	1	1
	scf1	566790410	NA	NA	NA	1	1	1	1	1	1	1	1	1	NA	1	0.997076	1	1	0.336683	0.273764	0.347619	0.951172	0.90411	0.906355	0.913953	1	1	0.964912	1	1	0.962963	0.97992	0.964126	0.983607	1	1	1	1	1	1	1	1	1
	scf1	566790411	NA	NA	NA	1	1	1	1	1	1	1	1	1	NA	1	1	1	1	1	1	1	0.00483092	0.00613497	0	0.03125	1	1	1	1	1	1	1	1	1	1	1	1	1	1	1	1	1	1
	scf1	566790414	NA	NA	NA	1	1	1	1	1	1	1	1	1	NA	1	1	1	1	1	1	1	0.00485437	0.0121951	0	0.0432099	1	1	1	1	1	1	1	1	1	1	1	1	1	1	1	1	1	1
	scf1	566790429	NA	NA	NA	0.176471	0	0.04	0	0	1	1	1	NA	NA	1	1	1	1	1	1	1	1	1	1	1	0.25	0.153846	0.1875	0.142857	0.333333	0.777778	0.866667	0.5	0.45	1	1	1	1	1	1	0.866667	1	1
	scf1	566790446	NA	NA	NA	1	1	1	1	1	NA	NA	NA	NA	NA	0	0	0	0	1	1	1	1	1	1	1	0	0	0	0	0	0	0	0	0.0714286	NA	1	1	1	1	NA	1	NA	NA
	scf1	566790460	NA	NA	NA	1	1	1	1	1	NA	NA	NA	NA	NA	1	0.923077	1	1	1	1	1	1	1	1	1	0	0	0	0	0	0	0	0	0.0833333	NA	1	1	1	1	NA	1	NA	NA
	scf1	566790476	NA	NA	NA	1	1	1	1	1	NA	NA	NA	NA	NA	0.956522	0.923077	1	1	0	0	0	0	0	0	0	0	0	0	0	0	0	0	0	0.0714286	NA	1	1	1	0.977273	NA	1	NA	NA
	scf1	566790487	NA	NA	NA	1	1	1	1	1	NA	NA	NA	NA	NA	1	NA	NA	1	0	0	0	0	0	0	0	1	1	1	1	1	1	1	1	1	NA	1	1	1	1	NA	1	NA	NA
	scf1	566790493	NA	NA	NA	0.928571	1	1	1	0.857143	NA	NA	NA	NA	NA	1	1	1	1	0	0	0	0	0	0	0	1	1	1	1	1	1	1	1	1	NA	1	1	1	1	NA	1	NA	NA
	scf1	566790501	NA	NA	NA	0.307692	0.428571	0.0454545	0.307692	0	NA	NA	NA	NA	NA	1	1	1	1	0	0	0	0	0	0	0	1	1	1	1	1	1	1	1	1	NA	1	1	1	1	NA	1	NA	NA
	scf1	566790504	NA	NA	NA	1	1	1	1	1	NA	NA	NA	NA	NA	1	1	1	1	1	1	1	1	1	1	1	0	0	0	0	0	0	0	0	0.0833333	NA	1	1	1	1	NA	1	NA	NA
	scf1	566790525	NA	NA	NA	0	0	0	0	0	NA	NA	NA	NA	NA	1	1	1	1	NA	NA	NA	NA	NA	NA	NA	1	1	1	1	1	1	1	1	0.923077	NA	1	1	1	1	NA	1	NA	NA
	scf1	566790536	NA	NA	NA	0.714286	0.625	0.958333	0.8	1	NA	NA	NA	NA	NA	1	1	1	1	NA	NA	NA	NA	NA	NA	NA	1	1	1	1	1	1	1	1	1	NA	1	1	1	1	NA	1	NA	NA
	scf1	566790538	NA	NA	NA	0.266667	0.375	0.04	0.25	0	NA	NA	NA	NA	NA	1	1	1	1	NA	NA	NA	NA	NA	NA	NA	1	1	1	1	1	1	1	1	1	NA	1	1	1	1	NA	1	NA	NA
	scf1	566790552	NA	NA	NA	1	1	1	1	1	NA	NA	NA	NA	NA	1	1	1	1	NA	NA	NA	1	NA	NA	1	1	0.583333	0.615385	1	1	1	0.666667	0.75	0.714286	NA	1	1	1	1	NA	1	NA	NA
	scf1	566790565	NA	NA	NA	1	1	1	1	1	NA	NA	NA	NA	NA	1	1	1	1	NA	NA	NA	NA	NA	NA	NA	1	1	1	1	1	1	1	1	1	NA	1	1	1	1	NA	1	NA	NA
	scf1	566790572	NA	NA	NA	0.769231	0.6	0.96	0.75	1	NA	NA	NA	NA	NA	0	0	0	0	NA	NA	NA	NA	NA	NA	NA	1	1	1	1	1	1	1	1	0.923077	NA	1	1	1	1	NA	0.75	NA	NA
	scf1	566790588	NA	NA	NA	1	1	0.967213	1	1	NA	NA	NA	NA	NA	1	1	1	1	NA	NA	NA	0	0	NA	0	1	1	0.956522	1	1	1	1	1	1	NA	1	1	1	1	1	1	1	1
	scf1	566790593	NA	NA	NA	1	1	1	1	1	NA	NA	NA	NA	NA	1	1	1	1	NA	NA	NA	1	1	NA	1	1	1	1	1	1	1	1	1	1	NA	1	1	1	1	1	1	1	1
	scf1	566790595	NA	NA	NA	0.930233	0.833333	0.984127	0.92	1	NA	NA	NA	NA	NA	1	1	1	1	NA	NA	NA	1	1	NA	1	0	0	0	0	0	0	0	0	0	NA	1	1	1	1	1	0.939394	1	1
	scf1	566790600	NA	NA	NA	0.313725	0.365854	0.310811	0.354839	0.232143	NA	NA	NA	NA	NA	0.928571	0.866667	0.941176	0.75	NA	NA	NA	1	1	NA	1	0.333333	0.1	0.296296	0.333333	0.3	0	0.307692	0.352941	0.36	NA	0.460317	0.37	0.414634	0.813472	0.444444	0.408163	1	0.411765
	scf1	566790614	NA	NA	NA	1	1	0.986667	1	1	NA	NA	NA	NA	NA	1	0.9375	1	1	NA	NA	NA	1	1	NA	1	1	1	0.925926	1	1	0.818182	1	1	0.96	NA	0.955224	0.990826	0.954545	0.994819	1	1	1	1
	scf1	566790616	NA	NA	NA	1	1	1	1	1	NA	NA	NA	NA	NA	1	1	1	1	NA	NA	NA	1	1	NA	1	1	1	1	1	1	1	1	1	1	NA	1	1	1	1	1	1	NA	1
	scf1	566790632	NA	NA	NA	0.0263158	0	0	0	0	NA	NA	NA	NA	NA	0	0	0	0	NA	NA	NA	0	0	NA	0	0	0	0	0	0	0	0	0	0	NA	0	0	0	0.439394	0	0	NA	0
	scf1	566790634	NA	NA	NA	0	0	0	0	0	NA	NA	NA	NA	NA	0	0	0	0	NA	NA	NA	0	0	NA	0	0	0	0	0	0	0	0	0	0	NA	0	0	0	0.446154	0	0	NA	0
	scf1	566790677	NA	NA	NA	1	1	1	1	1	NA	NA	NA	NA	NA	0	0	0	0	NA	NA	0	0	0	NA	0	1	1	1	1	1	1	0.9	1	1	NA	1	1	1	1	1	1	1	1
	scf1	566790700	NA	NA	NA	0	0	0	0	0	NA	NA	NA	NA	NA	1	1	1	1	NA	NA	1	1	1	NA	1	1	1	1	1	1	1	1	1	1	NA	1	1	1	1	1	1	1	1
	scf1	566790708	NA	NA	NA	0.608696	0.5625	0.6	0.526316	0.482143	NA	NA	NA	NA	NA	1	1	1	1	NA	NA	1	1	1	NA	1	0.666667	0.444444	0.785714	1	0.5	0.666667	0.7	1	0.636364	NA	0.75	0.59633	0.782609	0.721311	0.727273	0.773585	0.5	0.45
	scf1	566790721	NA	NA	NA	1	1	1	1	1	NA	NA	NA	NA	NA	0	0	0	0	NA	NA	1	0	0	NA	0	1	1	1	1	1	1	0.875	1	1	NA	1	1	1	1	1	1	NA	1
	scf1	566790723	NA	NA	NA	1	1	1	1	1	NA	NA	NA	NA	NA	0	0	0	0	NA	NA	0	0	0	NA	0	1	1	1	1	1	1	0.833333	0.833333	1	NA	1	1	1	1	1	0.964286	1	1
	scf1	566790724	NA	NA	NA	1	1	1	1	1	NA	NA	NA	NA	NA	0	0	0	0	NA	NA	1	0	0	NA	0	1	1	1	1	1	1	1	0.8	1	NA	1	1	1	1	1	1	1	1
	scf1	566790732	NA	NA	NA	1	1	1	1	1	NA	NA	NA	NA	NA	0	0	0	0	NA	NA	1	1	1	NA	1	1	1	1	1	0.8	1	1	1	1	NA	1	1	0.956522	1	1	1	1	1
	scf1	566790741	NA	NA	NA	0	0	0	0	0	NA	NA	NA	NA	NA	0	0	0	0	NA	NA	0	0	0	NA	0	0	0	0	0	0	0	0	0	0	NA	0	0	0	0.46875	0	0	0	0
	scf1	566790766	NA	NA	NA	1	1	0.983871	1	1	NA	NA	NA	NA	NA	1	1	1	1	NA	0	0	0.666667	0.5	0	0.8	1	1	1	1	1	1	1	1	1	NA	1	1	1	1	1	1	1	1
	scf1	566790775	NA	NA	NA	0	0	0	0	0	NA	NA	NA	NA	NA	0	0	0	0	0	0	0	0	0	0	0	0	0	0	0	0	0	0	0	0	1	1	0.991525	1	1	0.945946	0.954545	1	1
	scf1	566790808	NA	NA	NA	0.93617	0.875	0.986667	0.909091	0.953846	NA	NA	NA	NA	NA	0.98	0.966667	0.92	1	0	0	0	0.0689655	0.0512821	0	0.097561	0	0	0	0	0	0	0	0	0	1	1	1	1	1	1	0.954545	1	1
	scf1	566790815	NA	NA	NA	0.909091	0.928571	1	0.913043	0.842105	NA	NA	NA	NA	NA	0.978261	1	0.909091	1	1	1	1	1	1	1	0.97561	0	0	0	0	0	0	0	0	0	1	1	1	1	1	1	0.972222	1	1
	scf1	566790819	NA	NA	NA	0.894737	0.958333	0.981132	1	1	NA	NA	NA	NA	NA	1	1	1	1	1	1	1	1	1	1	1	1	1	1	1	1	1	1	1	1	1	1	1	1	1	1	1	1	1
	scf1	566790824	NA	NA	NA	1	1	1	1	1	NA	NA	NA	NA	NA	1	1	1	1	0	0	0	0	0	0	0	1	1	1	1	1	1	1	1	1	1	1	1	1	1	1	1	1	1
	scf1	566790844	NA	NA	NA	1	1	1	1	1	NA	NA	NA	NA	NA	1	1	1	1	1	1	1	1	1	1	1	1	1	1	1	1	1	1	1	1	1	1	1	1	1	1	1	1	0.866667
	scf1	566790853	NA	NA	NA	0	0	0	0	0	NA	NA	NA	NA	NA	0	0	0	0	0	0	0	0	0	0	0	0	0	0	0	0	0	0	0	0	1	1	1	1	1	0.88	0.921053	1	1
	scf1	566790865	NA	NA	NA	0.785714	0.684211	0.973684	0.793103	0.833333	NA	NA	NA	NA	NA	1	1	1	1	1	1	1	1	1	1	1	1	1	1	1	1	1	1	1	0.941176	1	1	1	1	1	1	0.921053	1	1
	scf1	566790890	NA	NA	NA	1	1	1	1	1	NA	NA	NA	NA	NA	1	1	1	1	1	1	1	1	1	1	1	1	1	1	1	1	1	1	1	1	1	0.419355	0	0.128205	0.298246	0.0833333	0.0789474	1	0
	scf1	566790896	NA	NA	NA	1	1	1	1	1	NA	NA	NA	NA	NA	1	0.962963	1	1	0	0	0	0	0	0	0	1	1	1	1	1	1	1	1	1	1	1	1	1	1	1	1	1	1
	scf1	566790902	NA	NA	NA	0	0	0	0	0	NA	NA	NA	NA	NA	0.978261	1	0.913043	1	1	1	1	1	1	1	0.978261	1	1	1	1	1	1	1	1	0.941176	1	1	0.982143	1	1	1	0.921053	1	1
	scf1	566790917	NA	NA	NA	1	1	1	0.965517	1	NA	NA	NA	NA	NA	1	0.964286	1	1	1	0.980198	1	1	1	1	1	1	1	1	1	1	1	1	1	1	1	1	1	1	1	1	1	1	1
	scf1	566790934	NA	NA	NA	1	1	1	1	1	NA	NA	NA	NA	NA	0	0.037037	0	0	1	1	1	1	1	1	1	1	1	0.964286	1	1	1	1	1	1	1	1	1	1	1	1	1	1	1
	scf1	566790944	NA	NA	NA	1	1	0.974359	1	1	NA	NA	NA	NA	NA	0.0222222	0	0.0869565	0	0	0	0	0	0	0	0	0	0	0	0	0	0	0	0	0.0588235	1	1	0.982143	0.974359	1	1	1	1	1
	scf1	566790956	NA	NA	NA	1	1	1	1	0.888889	NA	NA	NA	NA	NA	1	0.964286	1	1	1	1	1	1	1	1	1	1	1	1	1	1	1	1	1	1	1	1	1	1	1	1	1	1	1
	scf1	566790958	NA	NA	NA	1	1	1	1	1	NA	NA	NA	NA	NA	1	1	1	1	1	1	0.982759	1	1	1	1	0	0	0	0	0	0	0	0	0.0588235	1	0.983871	1	1	1	0.916667	1	1	1
	scf1	566790969	NA	NA	NA	1	1	1	1	1	NA	NA	NA	NA	NA	0.978723	1	0.909091	1	1	1	1	1	1	1	1	1	1	1	1	1	1	1	1	1	1	1	1	1	1	1	1	1	1
	scf1	566790971	NA	NA	NA	0.294118	0.35	0.025641	0.206897	0.166667	NA	NA	NA	NA	NA	0	0	0	0	1	1	1	1	1	1	1	0	0	0	0	0	0	0.0909091	0	0.0454545	1	1	1	1	1	0.916667	1	1	1
	scf1	566790983	NA	NA	NA	1	1	1	1	1	NA	NA	NA	1	NA	1	1	1	1	0	0	0	0	0	0	0	1	1	1	1	1	1	1	1	1	1	1	1	1	0.982759	1	1	1	1
	scf1	566790985	NA	NA	NA	0.105263	0.2	0.264151	0.325581	0.413793	1	NA	NA	1	NA	0.373333	0.386364	0.342857	0.363636	1	1	1	1	1	1	1	0.416667	0.510204	0.578947	0.46875	0.65	0.55	0.684211	0.47619	0.413793	1	1	1	1	1	1	0.957746	1	1
	scf1	566790988	NA	NA	NA	1	1	1	1	0.75	1	1	1	1	1	1	1	1	1	1	1	1	1	1	1	1	1	1	1	1	1	1	1	1	1	1	1	1	1	1	1	1	1	1
	scf1	566791013	NA	NA	NA	NA	NA	1	1	NA	1	1	1	1	1	1	1	1	1	1	1	1	0.0849057	0.0930233	0.0392157	0.0722892	1	1	1	1	1	1	1	1	1	1	1	1	1	1	1	1	1	1
	scf1	566791018	NA	NA	NA	NA	NA	1	1	NA	1	1	1	1	1	1	1	1	1	1	1	1	1	1	1	1	0	0	0	0	0	0	0.0909091	0	0	1	1	0.992424	1	1	1	1	1	1
	scf1	566791023	NA	NA	NA	NA	NA	1	1	NA	0.995025	1	0.996825	1	1	0.990654	1	1	1	1	1	1	1	1	1	1	NA	1	1	1	1	1	1	0.833333	1	1	1	1	1	1	1	1	1	1
	scf1	566791041	NA	NA	NA	NA	NA	1	1	NA	1	1	1	1	1	1	1	1	1	1	1	1	1	0.988506	1	1	1	1	1	1	1	1	1	1	1	1	1	1	1	1	1	1	1	1
	scf1	566791043	NA	NA	NA	NA	NA	NA	1	NA	0	0	0	0	0	0	0	0	0	1	1	1	1	1	1	1	1	1	1	1	1	1	1	1	1	1	1	0.992424	1	1	0.952381	1	0.875	1
	scf1	566791045	NA	NA	NA	NA	NA	1	1	NA	1	1	1	1	1	1	1	1	1	1	1	1	0.0849057	0.104651	0.0392157	0.0843373	1	1	1	1	1	1	0.875	1	1	1	1	1	1	1	1	1	1	1
	scf1	566791056	NA	NA	NA	NA	NA	1	1	NA	1	1	0.996835	1	1	0.990566	1	1	1	1	1	1	0.0952381	0.104651	0.0392157	0.0722892	1	1	1	1	1	1	1	1	1	1	1	1	0.979592	1	1	1	1	1
	scf1	566791082	NA	NA	NA	NA	NA	1	1	NA	1	1	1	1	1	1	1	1	1	1	1	1	1	1	1	1	0.666667	0.857143	0.666667	0.714286	0.875	0.714286	0.857143	1	0.769231	1	1	1	1	1	1	1	1	1
	scf1	566791083	NA	NA	NA	NA	NA	1	1	NA	1	1	1	1	1	0.990431	1	1	0.987013	1	1	1	1	1	1	1	0.333333	0.428571	0.444444	0.428571	0.625	0.428571	0.428571	0.625	0.461538	1	1	1	1	1	1	0.986842	1	1
	scf1	566791085	NA	NA	NA	NA	NA	1	1	NA	0.509901	0.512821	0.509554	0.507177	0.5	0.502392	0.5	0.495238	0.506494	0.5	0.533333	0.533333	0.957143	0.952663	0.980583	0.963636	0.666667	0.714286	0.777778	0.857143	0.875	0.714286	0.857143	1	0.846154	0.519651	0.508876	0.51938	0.515789	0.751351	0.5	0.513158	1	0.516667
	scf1	566791086	NA	NA	NA	NA	NA	1	0	NA	0.497525	0.494505	0.495223	0.497608	0.5	0.488038	0.493333	0.495238	0.493506	0.5	0.5	0.5	0.952381	0.952663	0.980583	0.951515	0.666667	0.714286	0.444444	0.428571	0.5	0.285714	0.428571	0.875	0.538462	0.502183	0.491124	0.488372	0.484211	0.751351	0.5	0.5	0.9375	0.5
	scf1	566791114	NA	NA	NA	NA	NA	0	0	NA	1	0.992701	1	1	1	1	1	0.981132	1	0	0	0	0	0	0	0	0	0	0	0	0	0	0	0	0	1	1	1	1	1	1	1	1	1
	scf1	566791123	NA	NA	NA	NA	NA	NA	NA	NA	1	1	1	1	1	1	1	1	1	1	1	1	0.0873786	0.109756	0.0392157	0.0740741	0	0	0	0	0	0	0	0	0	1	1	1	1	1	1	1	1	1
	scf1	566791149	NA	NA	NA	NA	NA	1	1	NA	0.995025	1	1	1	1	1	1	1	1	1	1	1	1	1	1	1	0	0	0	0	0	0	0.1	0	0	1	1	1	1	1	1	1	1	1
	scf1	566791153	NA	NA	NA	NA	NA	1	1	NA	1	1	1	0.990476	1	1	1	1	1	1	1	1	1	1	1	1	1	1	1	1	1	1	1	1	1	1	1	1	1	1	1	1	1	1
	scf1	566791159	NA	NA	NA	1	NA	1	1	1	1	1	1	1	1	1	1	1	1	0.7	0.6	0.733333	0.585714	0.573964	0.564356	0.566265	1	1	1	1	1	1	1	1	1	1	1	1	1	1	1	1	1	1
	scf1	566791160	NA	NA	NA	1	NA	1	1	1	1	1	1	1	1	1	1	1	1	0.05	0	0	0.915094	0.906433	0.961165	0.927711	1	1	1	1	1	1	1	1	1	1	1	1	1	1	1	1	1	1
	scf1	566791171	NA	NA	NA	0.469231	0.430233	0.583333	0.535088	0.511278	1	0.995495	1	1	1	0.693662	0.614286	0.616	0.654206	1	1	1	0.0747664	0.091954	0.0384615	0.0714286	0	0	0	0	0	0	0	0	0	1	1	1	1	1	0.516393	0.464286	0.509091	0.643678
	scf1	566791194	NA	NA	NA	0.992308	1	1	1	1	0.994169	1	1	0.996785	1	0.996466	1	1	1	1	1	1	1	0.988506	1	1	1	1	1	1	1	1	1	1	1	1	1	0.992126	1	1	1	1	1	1
	scf1	566791211	NA	NA	NA	1	1	0.989583	1	1	0.997059	0.995495	0.995246	1	1	1	0.996441	1	1	1	1	1	1	1	0.980392	0.97619	1	1	1	1	1	0.468966	0.52518	0.544503	0.598639	1	1	1	1	0.994975	0.991803	1	1	1
	scf1	566791218	NA	NA	NA	1	1	1	1	1	1	1	1	1	1	1	1	1	1	1	1	1	1	1	1	1	1	1	1	1	1	1	1	1	1	1	0.994898	1	1	1	1	1	1	1
	scf1	566791239	NA	NA	NA	1	1	0.989583	1	1	1	1	0.996815	1	1	1	1	0.994949	1	NA	NA	NA	1	1	1	NA	NA	NA	NA	NA	NA	1	1	1	1	1	1	1	0.96875	1	1	1	1	1
	scf1	566791263	NA	NA	NA	1	1	1	0.991228	1	1	1	0.996805	0.995098	1	1	0.990244	1	1	NA	NA	NA	1	1	1	NA	NA	NA	NA	NA	NA	1	1	1	0.992537	1	1	1	1	1	1	1	1	1
	scf1	566791264	NA	NA	NA	1	1	1	1	1	1	1	1	1	1	1	1	1	1	NA	NA	NA	1	1	1	NA	NA	NA	NA	NA	NA	0.992754	1	1	1	1	0.427273	0	0.515625	0.415094	0.59	0.694656	1	0.571429
	scf1	566791265	NA	NA	NA	1	1	1	1	1	1	1	1	1	1	1	1	1	1	NA	NA	NA	1	1	1	NA	NA	NA	NA	NA	NA	1	1	1	1	1	0.440367	0.00854701	0.53125	0.433962	0.59	0.692308	1	0.571429
	scf1	566791266	NA	NA	NA	1	1	1	1	1	1	1	1	1	1	1	0.985366	1	1	NA	NA	NA	1	1	1	NA	NA	NA	NA	NA	NA	1	1	1	1	1	1	1	1	0.990476	0.98	0.977099	1	1
	scf1	566791268	NA	NA	NA	0	0	0	0	0	0	0	0	0	0	0	0	0.00505051	0	NA	NA	NA	0	0	0	NA	NA	NA	NA	NA	NA	1	1	1	1	0.467391	0	0	0	0.415094	0.59	0.694656	1	0.571429
	scf1	566791274	NA	NA	NA	1	1	1	1	1	1	0.988235	1	1	1	1	1	1	1	NA	NA	NA	1	1	1	NA	NA	NA	NA	NA	NA	1	1	1	1	1	1	1	1	1	0.7	0.641221	0.755556	0.75
	scf1	566791281	NA	NA	NA	1	1	1	1	1	1	1	1	1	1	1	1	1	1	NA	NA	NA	1	1	1	NA	NA	NA	NA	NA	NA	1	1	1	1	1	1	1	1	1	1	1	0.913043	1
	scf1	566791292	NA	NA	NA	1	1	1	1	1	0.993056	1	1	1	1	1	1	1	1	NA	NA	NA	1	1	1	NA	NA	NA	NA	NA	NA	1	1	1	1	1	1	1	1	1	1	1	1	1
	scf1	566791298	NA	NA	NA	1	1	1	1	1	0.993056	1	1	1	1	0.581921	0.536585	0.624365	0.57971	NA	NA	NA	0	0	0	NA	NA	NA	NA	NA	NA	1	1	1	1	0.989247	1	1	1	0.990566	0.99	1	1	1
	scf1	566791306	NA	NA	NA	1	1	1	1	1	1	1	1	1	1	1	1	1	1	NA	NA	NA	1	1	1	NA	NA	NA	NA	NA	NA	1	1	1	1	0.72973	0.493274	0.493617	0.496063	0.706161	0.995025	1	1	1
	scf1	566791314	NA	NA	NA	0	0	0.0208333	0	0	1	1	1	0.995098	1	0.508475	0.468293	0.515152	0.463768	NA	NA	NA	1	1	1	NA	NA	NA	NA	NA	NA	0	0	0	0	1	0.99115	1	1	1	0.415842	0.305344	0.518519	0.410714
	scf1	566791323	NA	NA	NA	1	1	1	1	1	1	1	1	1	1	1	1	1	1	NA	NA	NA	1	1	1	NA	NA	NA	NA	NA	NA	1	1	1	1	1	1	1	1	1	0.415842	0.3	0.490909	0.428571
	scf1	566791338	NA	NA	NA	0	0	0	0	0	1	1	1	1	1	0.508475	0.470874	0.51269	0.463768	NA	NA	NA	1	1	1	NA	NA	NA	NA	NA	NA	0	0	0	0	1	1	1	1	1	0.421569	0.305344	0.490909	0.413793
	scf1	566791339	NA	NA	NA	1	1	1	1	1	1	1	0.996875	1	1	0.994318	1	1	1	NA	NA	NA	1	1	1	NA	NA	NA	NA	NA	NA	1	1	1	1	0.992647	1	0.991736	1	1	1	1	1	1
	scf1	566791342	NA	NA	NA	0.992308	1	1	1	1	0	0	0	0	0	0.491525	0.529126	0.484848	0.536232	NA	NA	NA	1	1	1	NA	NA	NA	NA	NA	NA	1	1	1	1	1	1	1	1	1	1	1	1	1
	scf1	566791354	NA	NA	NA	1	1	1	1	1	0	0	0	0	0	0.485876	0.533981	0.492386	0.536232	NA	NA	NA	1	1	1	NA	NA	NA	NA	NA	NA	1	1	1	1	1	1	1	1	1	1	1	1	1
	scf1	566791355	NA	NA	NA	0.469231	0.436782	0.583333	0.535088	0.514925	1	1	0.996875	0.995098	1	1	1	1	1	NA	NA	NA	1	1	1	NA	NA	NA	NA	NA	NA	1	0.992063	1	1	1	1	1	1	1	1	1	1	0.982759
	scf1	566791361	NA	NA	NA	1	1	1	1	1	1	1	1	0.985294	0.666667	0.99435	1	1	1	NA	NA	NA	1	1	1	NA	NA	NA	NA	NA	NA	1	1	0.994536	1	0.985185	0.991228	1	1	0.992857	0.990196	1	1	1
	scf1	566791372	NA	NA	NA	1	1	0.989583	1	1	1	1	1	1	1	1	1	1	1	NA	NA	NA	0	0	0	NA	NA	NA	NA	NA	NA	0.992754	1	1	1	1	1	1	1	0.992908	1	1	1	1
	scf1	566791377	NA	NA	NA	1	1	1	1	1	1	0.988235	1	1	1	1	1	1	0.985507	NA	NA	NA	1	1	1	NA	NA	NA	NA	NA	NA	0.557971	0.519685	0.47541	0.465649	1	1	1	1	1	1	1	1	1
	scf1	566791385	NA	NA	NA	0.984615	1	1	1	1	1	1	1	0.995098	1	1	1	1	1	NA	NA	NA	1	1	1	NA	NA	NA	NA	NA	NA	1	1	1	1	1	1	1	1	1	1	1	1	1
	scf1	566791409	NA	NA	NA	NA	NA	NA	NA	NA	NA	NA	NA	NA	NA	NA	NA	NA	NA	NA	NA	NA	NA	NA	NA	NA	NA	NA	NA	NA	NA	NA	NA	NA	NA	1	0.428571	0.333333	NA	1	0.5	NA	1	NA
	scf1	566791492	1	1	1	1	1	1	1	1	0	0	0	0	0	0	0	0	0	0	0	0	0	0	0	0	NA	NA	NA	NA	NA	1	1	0.988372	1	0.993548	1	1	1	0.992754	1	1	1	1
	scf1	566791498	1	1	1	1	1	1	1	1	1	1	1	1	1	1	1	1	1	0	1	1	0.483871	0.54717	0.413793	1	NA	NA	NA	NA	NA	1	1	1	1	1	1	1	1	1	1	1	1	1
	scf1	566791511	1	1	1	1	1	1	0.992857	1	1	1	1	1	1	1	1	1	1	0	1	1	0.492063	0.546296	0.426966	1	NA	NA	NA	NA	NA	1	1	1	1	1	0.982906	1	1	0.992701	1	1	1	1
	scf1	566791514	0	0	0	0.00847458	0	0	0	0	0	0	0	0.0130719	0	0.012987	0	0	0	0	0	0.0104167	0.016129	0	0	0	NA	NA	NA	NA	NA	0	0	0	0	1	1	1	1	1	0.825	0.666667	0.88	0.869565
	scf1	566791522	1	1	1	1	1	1	1	0.993289	1	1	1	1	1	1	1	1	1	1	1	1	1	1	1	1	NA	NA	NA	NA	NA	1	1	1	1	1	1	1	1	1	1	1	1	1
	scf1	566791523	1	1	1	1	1	1	1	1	1	1	1	0.993464	1	1	1	1	1	1	1	1	0.516129	0.466667	0.593023	0.685714	NA	NA	NA	NA	NA	1	1	1	1	1	1	0.961538	1	1	1	1	1	1
	scf1	566791556	0	0	0	0	0	0	0	0	0	0	0	0	0	0	0	0	0	0	0	0	0	0	0	0	NA	NA	NA	NA	NA	0	0	0	0.0140845	0	0	0	0	0.445545	0	0	0.833333	0
	scf1	566791575	1	1	1	1	1	1	1	1	1	1	1	1	1	1	1	0.983333	1	1	1	1	0.5	0.45045	0.573034	0.666667	NA	NA	NA	NA	NA	1	1	1	1	1	1	1	1	1	1	1	1	1
	scf1	566791580	0.511111	0.517241	0.502591	0.508475	0.507772	0.51004	0.5	0.505051	0.504237	0.509317	0.502846	0.503247	0.5	0.496732	0.5	0.504202	0.516667	0.496855	0.5	0.515625	0.683168	0.721591	0.659864	0.610169	NA	NA	NA	NA	NA	0.543103	0.559211	0.552326	0.550725	0.493392	0.513514	0.5	0.507812	0.722772	0.506329	0.508065	1	0.521739
	scf1	566791581	0.0444444	0.0795455	0.0414508	0.101695	0.0466321	0.0321285	0.0602837	0.0572391	0.059322	0.0434783	0.056926	0.0454545	0	0.0588235	0.0416667	0.0588235	0.0833333	0.0880503	0.0701754	0.078125	0.386139	0.465909	0.367347	0.265537	NA	NA	NA	NA	NA	0.5	0.506579	0.505814	0.507246	0.0660793	0.0810811	0.0588235	0.0390625	0.460396	0.132911	0.16129	0.918919	0.0869565
	scf1	566791582	0.511111	0.52809	0.507772	0.516949	0.518135	0.506024	0.503546	0.508418	0.508403	0.509317	0.50566	0.506494	0.5	0.509804	0.52	0.504202	0.516667	0.509434	0.508772	0.515625	0.683168	0.721591	0.659864	0.615819	NA	NA	NA	NA	NA	0.551724	0.565789	0.55814	0.565217	0.510823	0.513514	0.5	0.507812	0.722772	0.512658	0.516129	1	0.521739
	scf1	566791615	1	1	1	1	1	1	1	1	1	1	1	0.993711	1	1	1	0.985915	1	1	0.992647	1	1	1	1	1	0	0	0	0	0	0.84507	0.888889	0.89899	0.879518	1	1	1	1	1	1	0.989011	1	1
	scf1	566791618	1	0.978261	1	0.992248	1	1	1	0.980392	1	1	0.99639	1	1	1	1	1	1	1	1	1	1	1	0.989362	1	1	0.958333	1	1	1	1	0.988889	0.989796	1	0.533679	0.00529101	0	0.448529	0.567839	0.170213	0.230769	1	0.138462
	scf1	566791619	1	0.98913	1	1	1	1	0.986395	1	1	1	1	1	1	1	1	1	1	1	1	1	0.62069	0.483051	0.585106	0.680328	1	1	1	1	1	1	1	1	1	1	1	1	1	1	1	1	1	1
	scf1	566791655	1	1	1	1	1	1	1	1	1	1	1	1	1	1	1	1	1	0	0	0	0.388235	0.516667	0.414894	0.319672	1	1	1	1	1	1	1	1	1	1	1	1	1	1	1	1	1	1
	scf1	566791658	1	1	1	1	1	1	0.993197	1	1	1	0.99639	1	1	1	1	1	1	1	1	1	1	1	1	1	1	1	1	1	1	1	1	1	1	1	1	1	1	1	0.829787	0.769231	0.980392	0.861538
	scf1	566791659	1	1	1	1	1	0.992424	1	1	1	1	1	1	1	1	1	1	1	0.988889	1	1	1	0.991667	1	1	0	0	0	0	0	0.857143	0.888889	0.895833	0.875	1	0.994709	1	0.985294	0.995	1	0.989011	1	1
	scf1	566791678	1	1	1	1	1	1	1	1	1	1	1	1	1	1	1	1	1	1	1	1	0.625	0.483333	0.585106	0.680328	1	1	1	1	1	1	1	1	1	1	0.994709	0.989691	1	1	1	1	1	1
	scf1	566791680	1	1	1	1	1	1	1	1	1	1	1	1	1	1	1	1	0.975	1	1	1	1	1	1	1	1	1	1	1	1	1	1	1	1	1	1	1	1	1	1	1	1	1
	scf1	566791690	NA	0.333333	0	0.0769231	0	0	0	0	0.05	0	0.0666667	0	NA	0	0	0	0	0.0833333	0.0434783	0	0.0769231	0	0.2	0	0	0	0	0	0	0	0	0	0	1	1	1	0.972222	1	0.875	0.935484	1	0.842105
	scf1	566791698	NA	1	1	1	1	1	1	1	1	1	1	1	NA	0.727273	0.5	0.5	0.545455	1	1	1	1	1	1	1	1	1	1	1	1	1	1	1	1	1	1	1	1	1	1	1	1	1
	scf1	566791702	NA	1	1	1	1	1	1	1	1	1	1	1	NA	1	1	1	1	1	1	1	1	1	1	1	1	1	1	1	1	1	1	1	1	1	1	1	1	1	1	1	0.0882353	1
	scf1	566791703	NA	1	1	1	1	1	1	1	1	1	1	1	NA	1	1	1	1	0.909091	1	1	1	1	1	1	1	1	1	1	1	1	1	0.928571	1	1	1	1	1	1	0.875	0.823529	0	0.842105
	scf1	566791709	1	1	1	1	1	1	1	1	1	1	1	1	NA	1	1	1	1	1	1	1	1	1	1	1	1	1	1	1	1	1	1	1	1	1	1	1	1	1	0.875	1	1	1
	scf1	566791714	1	1	0.833333	0.769231	1	0.777778	1	1	0.777778	0.8	1	0.8	NA	1	1	0.888889	1	0.923077	0.863636	0.894737	0.913043	0.888889	1	1	1	0.913043	0.875	1	1	1	1	1	0.928571	1	1	1	1	1	1	1	1	1
	scf1	566791715	1	1	1	1	1	1	1	1	0.0714286	0.3	0	0.2	NA	0.222222	0.454545	0.555556	0.454545	1	1	1	1	1	1	1	1	1	0.941176	1	1	1	1	1	1	1	1	1	1	1	1	0.882353	0.916667	1
	scf1	566791724	1	1	1	1	1	1	1	1	1	1	1	1	NA	1	0.833333	1	1	1	1	1	1	1	1	1	1	1	1	1	1	1	1	1	1	1	1	1	1	0.99	1	1	1	1
	scf1	566791739	1	1	1	0.777778	1	1	0.857143	1	0.9	1	0.916667	1	NA	1	1	1	0.9	1	0.9375	1	1	1	1	1	1	0.95	1	1	1	1	0.923077	0.916667	1	0.987013	1	0.987179	1	1	1	1	1	1
	scf1	566791746	1	1	1	1	1	1	0.857143	1	1	1	1	1	NA	1	1	1	1	1	1	1	1	1	1	0.875	1	1	1	1	1	1	1	1	1	1	1	1	1	1	1	1	1	1
	scf1	566791756	1	1	1	1	1	1	1	1	0.636364	1	1	1	NA	1	1	1	1	1	1	1	1	1	1	1	1	1	1	1	1	1	1	1	1	1	1	1	1	1	1	1	1	1
	scf1	566791760	1	1	1	1	0.916667	1	0.833333	1	0.615385	1	1	1	NA	1	1	1	1	1	1	1	0.947368	1	1	1	1	1	1	1	1	1	1	1	1	0.987342	0.950617	0.962963	0.96	0.99	0.928571	0.9375	0.970588	0.95
	scf1	566791761	1	1	1	1	0.909091	1	0.833333	1	0.555556	1	1	1	NA	1	1	1	1	1	1	1	1	1	1	1	1	1	1	1	1	1	1	1	1	0.987342	0.950617	0.975	0.96	0.989899	0.928571	0.909091	0.970588	0.95
	scf1	566791766	0	0	0.2	0.142857	0.142857	0	0.166667	0	0.4	0	0.1	0	NA	0.333333	0.571429	0.714286	0.4	1	1	1	1	1	1	1	1	1	0.9	1	1	0.9	0.9	0.833333	0.615385	1	1	1	1	1	1	0.90625	1	0.85
	scf1	566791767	1	1	1	0.857143	1	1	1	1	1	1	1	1	NA	1	1	1	1	1	1	0.933333	0.947368	1	1	0.875	0.916667	1	1	1	1	1	0.9	1	1	0.987342	1	1	1	1	1	1	1	1
	scf1	566791772	1	1	0.8	1	1	1	1	1	1	1	0.888889	1	NA	0.875	1	1	1	1	1	0.928571	1	1	0.75	1	1	0.933333	0.9	1	1	1	1	0.833333	1	1	1	1	1	1	1	1	1	1
	scf1	566791774	0.5	1	0.7	0.545455	0.5	0.571429	0.7	0.428571	0.846154	0.875	0.823529	0.666667	NA	0.833333	1	1	1	0.416667	0.521739	0.652174	0.481481	0.571429	0.714286	0.454545	0.65	0.7	0.5625	1	0.666667	0.727273	0.777778	0.9	0.818182	0.516779	0.528302	0.538462	0.543046	0.849246	0.535714	0.564516	1	0.6
	scf1	566791777	0.166667	1	0.4	0.230769	0.166667	0	0.3	0	0.692308	0.875	0.6	0.666667	NA	0.666667	0.75	0.923077	0.9375	0	0.0869565	0.217391	0.185185	0.285714	0.285714	0.272727	0.35	0.566667	0.4375	0.5	0.6	0.272727	0.444444	0.7	0.636364	0.134228	0.167702	0.102564	0.0980392	0.738693	0.142857	0.129032	1	0.125
	scf1	566791779	0.5	1	0.666667	0.705882	0.541667	0.625	0.818182	0.5	0.923077	0.875	0.8125	0.666667	NA	0.833333	1	1	1	0.5	0.608696	0.652174	0.518519	0.571429	0.714286	0.545455	0.65	0.666667	0.6	1	0.666667	0.727273	0.777778	0.9	0.909091	0.54717	0.539877	0.54321	0.571429	0.863415	0.647059	0.578125	1	0.636364
	scf1	566791780	1	1	0.625	0.352941	0.458333	0.625	0.636364	0.375	0.818182	0.857143	0.733333	0.666667	NA	0.823529	1	1	1	0.583333	0.636364	0.619048	0.666667	0.857143	0.6	0.636364	0.75	0.678571	0.5	1	0.666667	0.818182	0.611111	0.833333	0.818182	0.509434	0.527607	0.530864	0.52795	0.84878	0.529412	0.546875	1	0.613636
	scf1	566791781	0.5	1	0.5	0.705882	0.583333	0.625	0.818182	0.5	0.909091	1	0.8	0.666667	NA	0.823529	0.916667	0.846154	1	0.5	0.590909	0.619048	0.592593	0.714286	0.4	0.545455	0.75	0.75	0.785714	1	0.8	0.727273	0.722222	0.888889	0.909091	0.540881	0.539877	0.555556	0.571429	0.863415	0.617647	0.5625	1	0.636364
	scf1	566791795	1	1	1	1	1	1	1	1	1	1	1	1	NA	1	1	1	1	1	1	1	1	1	1	1	1	1	1	1	1	1	0.888889	0.9	0.785714	1	0.990741	1	1	1	1	1	1	1
	scf1	566791796	1	1	1	1	1	1	1	1	0.75	1	1	1	NA	1	1	1	1	1	1	1	0.95	1	1	1	1	1	1	0.75	1	1	1	1	1	1	1	1	1	1	1	1	1	1
	scf1	566791797	1	1	1	1	1	1	1	1	1	1	1	1	NA	0.714286	0.5	0.5	0.555556	1	1	0.928571	1	1	1	1	1	1	1	1	1	1	1	1	1	1	1	1	1	1	1	1	1	1
	scf1	566791799	1	1	1	1	1	1	1	1	0.5	0	0	0	NA	0	0	0	0	1	1	1	1	1	1	1	0	0	0	0.25	0	0	0.142857	0.181818	0.266667	1	1	1	1	1	1	1	1	1
	scf1	566791800	1	1	1	1	1	1	1	1	0	0	0	0	NA	0.6	0.666667	0.444444	0.5	1	1	1	0.947368	1	1	1	1	1	1	1	1	1	1	1	1	1	1	1	1	1	1	1	1	1
	scf1	566791802	1	1	1	1	1	1	1	1	0	0	0	0	NA	0.6	0.666667	0.555556	0.5	1	1	1	0.952381	1	1	1	1	1	1	1	1	1	1	1	1	1	1	1	1	1	1	1	1	1
	scf1	566791806	1	1	1	1	1	1	1	1	0	0	0	0	NA	0	0	0	0	0	0	0	0	0	0	0	0	0	0	0	0	0	0.125	0.181818	0.307692	1	1	1	0.993939	1	1	1	1	1
	scf1	566791818	1	1	1	1	1	1	1	1	0.5	1	1	0.6	NA	0.8	1	1	0.875	1	1	1	0.95	1	1	1	1	1	1	1	1	1	1	1	1	1	1	0.994083	1	0.995536	1	1	1	1
	scf1	566791820	1	1	1	1	1	1	1	1	0	0	0	0.333333	NA	0.6	0.666667	0.666667	0.625	1	1	1	0.95	1	1	0.75	1	1	1	1	1	1	1	1	0.928571	1	1	1	1	1	1	1	1	1
	scf1	566791822	0	0.111111	0	0.0909091	0.0384615	0	0.0714286	0	0.5	0	0	0.333333	NA	0.25	0	0.111111	0.125	0	0	0.0714286	0	0	0	0	0.222222	0.142857	0.222222	0	0	0.142857	0.375	0.1	0.0666667	1	1	1	1	1	0.99	0.93617	1	0.9375
	scf1	566791827	1	1	1	1	1	1	1	1	1	1	1	1	NA	1	1	1	1	1	1	1	1	1	1	1	1	1	1	1	1	1	1	1	1	1	1	1	1	1	1	1	1	1
	scf1	566791829	1	1	1	1	1	1	1	1	NA	1	1	1	NA	0.857143	0.666667	0.2	0.2	1	1	1	1	1	1	1	1	1	1	1	1	1	1	1	1	1	1	1	1	1	1	1	1	1
	scf1	566791841	1	1	1	1	0.96	0.9375	1	1	0	0.75	1	1	NA	0.857143	0.714286	1	1	1	1	1	1	1	1	1	1	1	1	1	1	1	1	1	1	1	1	1	1	1	1	1	1	1
	scf1	566791848	0.461538	0.5625	0.789474	0.666667	0.291667	0.583333	0.5	0.538462	1	1	1	1	NA	0.857143	0.714286	0.428571	0.2	0.611111	0.545455	0.736842	0.5	1	0.384615	0.615385	0	0	0.166667	0	0	0.333333	0	0.166667	0.5	1	1	1	1	0.990654	0.982143	0.952381	1	0.973684
	scf1	566791849	0.6	0.55	0.333333	0.4	0.777778	0.642857	0.64	0.65	1	1	1	1	NA	0.714286	0.857143	1	1	0.944444	0.956522	0.947368	1	0.857143	1	0.857143	1	1	1	1	1	1	1	1	1	1	1	0.974359	1	1	1	0.983607	1	0.973684
	scf1	566791849	1	1	0.56	0.925926	1	0.952381	0.941176	0.961538	1	1	1	1	NA	1	0.857143	1	1	0.92	0.972222	1	0.9	0.869565	0.956522	0.944444	1	1	1	1	1	1	1	1	1	1	1	1	1	1	1	1	1	1
	scf1	566791850	0.533333	0.631579	0.809524	0.7	0.346154	0.666667	0.6	0.7	1	1	0.666667	1	NA	1	1	1	1	1	1	1	1	1	1	1	1	1	1	1	1	1	1	1	1	1	1	1	1	1	1	1	1	1
	scf1	566791851	1	1	1	1	1	1	1	1	1	1	1	1	NA	1	1	1	1	0.666667	0.636364	0.823529	0.631579	1	0.692308	0.692308	1	1	1	1	1	1	1	1	1	1	1	1	1	1	1	1	1	1
	scf1	566791852	0	0	0	0	0	0.0666667	0	0	1	1	0	1	NA	0.5	0.285714	0	0.2	0.176471	0.130435	0.263158	0.105263	0.357143	0.230769	0.0833333	0	0	0.285714	0	0	0	0	0	0	0.991736	1	0.961538	0.953125	1	0.944444	0.85	0.785714	0.914286
	scf1	566791854	0.866667	0.842105	0.894737	0.95	0.962963	0.8	0.8	0.8	1	1	0	1	NA	1	0.714286	1	1	1	1	1	1	0.9375	1	0.923077	1	1	1	1	1	1	1	1	1	1	1	1	1	1	1	1	1	1
	scf1	566791856	0.642857	0.578947	0.388889	0.5	0.777778	0.666667	0.653846	0.631579	1	1	1	1	NA	0.714286	0.857143	1	1	0.947368	0.96	0.95	0.941176	0.9375	1	0.857143	1	1	1	1	1	1	1	1	1	1	1	1	1	1	1	0.983333	1	1
	scf1	566791857	0.533333	0.666667	0.809524	0.65	0.37037	0.625	0.653846	0.73913	1	1	0.5	1	NA	1	0.714286	0.833333	1	1	1	1	1	1	1	1	1	1	1	1	1	1	1	1	1	1	1	1	1	1	0.981818	0.948276	1	0.942857
	scf1	566791861	0.866667	0.761905	0.857143	0.95	0.888889	0.75	0.777778	0.6	1	0.5	0	0	NA	0.857143	0.666667	0.666667	0.5	0.764706	0.76	0.714286	0.65	0.6	1	0.833333	NA	1	0.833333	1	1	0.6	0.5	1	0.6	1	1	0.986842	1	1	0.980769	0.931034	0.846154	0.970588
	scf1	566791873	1	1	1	1	0.961538	0.933333	1	1	0.666667	0.8	1	1	NA	0.833333	0.6	1	1	1	1	1	0.941176	1	0.928571	1	1	1	1	1	1	1	1	1	1	1	1	1	1	1	1	1	1	1
	scf1	566791874	1	1	1	1	0.96	0.9375	1	1	0.666667	0.8	1	1	NA	0.666667	0.6	1	1	0.52381	1	1	0.65	0.384615	0.75	1	1	1	1	1	1	1	1	1	1	1	0.990196	1	1	1	1	1	1	0.970588
	scf1	566791875	0.555556	0.375	0.578947	0.625	0.594595	0.565217	0.578947	0.575	0.25	0.166667	0.142857	0.666667	NA	0.777778	0.8	1	0.666667	0.4	0.472222	0.458333	0.538462	0.263158	0.5	0.571429	1	1	0.5	0.666667	0.333333	0.875	1	0.75	0.909091	0.962025	0.95	0.965035	0.92437	0.960784	0.891089	0.934579	0.884615	0.892308
	scf1	566791876	1	1	0.888889	0.9	0.95	0.909091	0.947368	1	0.5	0.6	0.75	0	NA	0.333333	0.333333	0.333333	1	0.65	0.714286	0.75	0.555556	0.923077	0.384615	0.666667	0	0	0	0	NA	0.333333	1	0	0.75	1	1	1	0.984127	1	0.980392	1	1	0.941176
	scf1	566791877	0	0	0	0	0	0	0	0	0	0	0	0	NA	0	0	0	0	0.529412	0.470588	0.75	0.3125	0.642857	0.333333	0.166667	0	0	0	0	NA	0.333333	1	0	0.666667	0.990196	0.988889	1	0.966102	1	0.977778	0.977273	1	0.870968
	scf1	566791878	1	1	1	0.5	0.857143	0.833333	0.916667	1	0.666667	0.5	0.666667	0	NA	0.333333	0.333333	0	1	0.526316	0.590909	0.764706	0.5625	0.916667	0.5	0.555556	0	0	0	0	NA	0.285714	1	0	0.5	1	1	1	0.966102	1	0.978261	1	1	0.911765
	scf1	566791881	1	1	1	1	1	1	1	1	1	1	1	1	NA	1	1	0.5	1	0.777778	0.809524	0.888889	0.777778	1	0.833333	0.666667	0	0	1	0	NA	0.4	1	1	0.75	1	1	1	1	1	1	1	1	1
	scf1	566791885	0.375	0.0833333	0.272727	0.333333	0	0.1	0.0666667	0.117647	0	0.25	0.5	0	NA	0	0.2	0	0	0.0555556	0.0869565	0	0	0.0714286	0	0	0	0	0	0	NA	0	0	0	0	0.990291	0.988095	0.983607	0.979167	0.988235	0.977273	0.977273	1	0.870968
	scf1	566791888	0.777778	0.941176	0.785714	0.8125	1	0.923077	0.944444	0.857143	1	1	1	1	NA	1	0.8	1	1	0.952381	0.96	1	1	0.923077	1	1	1	1	1	1	NA	1	1	1	1	1	1	1	0.983607	0.987654	1	1	1	1
	scf1	566791889	0.777778	0.941176	0.75	0.8125	1	0.923077	0.944444	0.857143	1	1	1	1	NA	1	1	1	1	1	1	0.947368	1	0.928571	1	1	1	1	1	1	NA	1	1	1	1	1	1	1	1	1	1	1	1	1
	scf1	566791890	1	1	1	1	1	1	0.944444	1	1	1	1	1	NA	0.666667	1	1	1	1	1	1	0.952381	0.9375	1	1	1	0	0	0	NA	0.5	1	0	0.666667	1	1	1	1	1	1	1	1	1
	scf1	566791893	1	0.941176	1	1	0.944444	1	1	0.95	1	0.8	1	1	NA	0.75	0.6	1	1	1	1	1	0.952381	1	1	1	1	1	1	1	NA	1	1	1	1	1	1	1	1	1	1	1	1	0.967742
	scf1	566791895	0.6	0.666667	0.733333	0.642857	0.352941	0.705882	0.684211	0.818182	1	1	1	1	NA	1	1	1	1	1	1	1	1	1	1	1	1	1	1	1	NA	1	1	1	1	1	1	1	1	1	0.981481	0.981818	1	0.967742
	scf1	566791897	1	1	1	1	1	1	1	1	1	1	1	1	NA	0.75	0.6	1	1	1	1	1	1	1	1	1	1	1	1	1	NA	1	1	1	1	1	1	1	1	1	1	1	1	1
	scf1	566791898	1	1	1	1	1	1	1	1	1	1	1	1	NA	0.666667	0.6	1	1	1	1	1	1	1	1	1	1	1	1	1	NA	1	1	1	1	1	1	1	1	1	1	1	1	1
	scf1	566791899	1	1	1	1	1	1	1	1	0.75	1	1	1	NA	1	1	1	1	1	0.928571	0.95	0.818182	0.833333	0.941176	0.9	1	1	1	1	NA	1	1	1	1	1	1	1	1	1	1	1	1	1
	scf1	566791905	1	1	1	1	1	1	0.947368	1	1	1	1	1	NA	0.666667	1	1	1	0.952381	1	1	1	1	1	1	1	1	0	1	NA	0.833333	1	0.5	1	1	1	1	1	1	1	1	1	1
	scf1	566791906	1	1	1	0.9375	1	1	1	1	1	1	1	1	NA	1	1	1	1	1	1	1	1	1	1	1	1	1	0	1	NA	0.833333	NA	0	1	0.988506	1	1	0.978261	1	1	1	1	1
	scf1	566791907	0.375	0.619048	0.5625	0.388889	0.526316	0.588235	0.714286	0.761905	0.5	0.75	1	1	NA	0	0.5	0.714286	1	0.727273	0.833333	0.85	0.736842	1	0.933333	0.857143	0	0	0	0	NA	0.4	1	0.5	0.75	1	0.989899	1	0.983051	1	1	1	1	0.965517
	scf1	566791908	0.875	0.952381	1	0.9375	1	1	1	0.9	1	1	1	1	NA	1	0.75	1	1	1	1	1	0.85	0.8125	0.909091	0.888889	1	1	1	1	NA	1	1	1	1	1	1	1	1	1	1	1	1	0.931034
	scf1	566791910	1	1	1	1	1	1	1	1	0.75	1	1	1	NA	1	1	1	1	1	0.925926	0.944444	1	1	1	1	0.333333	1	1	1	NA	1	1	1	0.8	1	1	1	1	1	1	1	1	1
	scf1	566791912	1	0.95	1	1	0.952381	0.9375	1	0.952381	0.75	0.666667	1	1	NA	0.5	0.5	1	1	1	1	1	0.952381	1	1	1	1	1	1	1	NA	1	1	1	1	1	1	1	1	1	1	1	1	0.964286
	scf1	566791913	1	1	1	0.875	1	1	1	1	1	1	1	1	NA	0	0.333333	1	1	1	1	1	1	1	1	1	1	1	1	1	NA	1	1	1	1	1	1	1	1	1	1	1	1	1
	scf1	566791915	0.285714	0.714286	0.615385	0.5625	0.533333	0.588235	0.75	0.857143	0.666667	1	1	1	NA	0.666667	1	0	1	0.7	0.869565	0.85	0.761905	0.923077	0.888889	0.857143	0	0	0	0	NA	0.4	1	0.5	0.666667	1	1	1	1	0.986111	1	1	1	0.961538
	scf1	566791916	1	1	1	0.928571	0.944444	0.9375	1	1	1	1	1	1	NA	0.333333	0.6	1	1	1	1	1	1	1	1	1	1	1	1	1	NA	1	1	1	1	1	1	1	1	1	1	1	1	1
	scf1	566791917	0.25	0.714286	0.5	0.411765	0.533333	0.529412	0.684211	0.809524	0.5	0.75	1	1	NA	0	0.25	0	1	0.7	0.826087	0.85	0.736842	1	0.916667	0.75	0	0	0.333333	0	NA	0.333333	1	0	0.5	0.989474	1	1	1	0.987013	1	1	1	0.965517
	scf1	566791918	1	1	1	1	0.947368	0.95	1	1	1	1	1	1	NA	0.5	0.5	1	1	1	1	0.954545	0.956522	1	1	1	1	1	1	1	NA	1	1	1	1	0.981132	1	1	1	1	1	1	1	1
	scf1	566791919	0.666667	0.782609	0.714286	0.736842	0.588235	0.714286	0.818182	0.909091	1	0.75	1	1	NA	0.8	0.666667	0.75	1	0.809524	0.967742	0.956522	0.818182	1	0.9375	0.9	0.5	0	1	0	NA	0.666667	1	1	0.8	1	1	1	1	1	1	1	1	0.965517
	scf1	566791922	1	1	1	0.952381	0.947368	0.952381	1	1	1	1	1	1	NA	1	1	0.714286	1	1	1	1	1	1	1	1	1	1	1	1	NA	0.833333	1	1	1	1	1	1	1	0.975309	1	1	1	1
	scf1	566791922	1	0.948718	1	0.9	1	0.878788	0.972973	0.95122	1	1	1	1	NA	0.75	1	0.8	1	1	1	0.931034	1	1	0.954545	1	1	0.666667	1	1	1	0.857143	0.25	1	1	1	1	0.9875	0.970149	1	1	1	0.944444	0.95
	scf1	566791927	1	1	1	1	1	1	1	1	0.25	0.5	0	0	NA	1	0.75	1	0	0.304348	0.290323	0.25	0.434783	0.357143	0.3125	0.454545	1	1	1	1	NA	1	1	1	1	1	0.990196	1	1	1	1	1	1	1
	scf1	566791931	1	1	1	1	0.952381	1	0.958333	1	1	1	1	1	NA	1	1	1	1	1	0.884615	0.916667	0.9	1	1	1	0.25	1	0.666667	1	NA	0.833333	0.5	0.5	0.8	1	1	0.986301	1	1	1	1	1	1
	scf1	566791932	1	1	1	0.941176	0.95	1	0.954545	1	1	1	1	1	NA	1	1	1	1	1	0.896552	0.909091	0.9	1	1	1	0.25	1	0.5	1	NA	0.857143	0.5	0.5	1	1	1	0.986111	1	1	1	1	1	1
	scf1	566791934	0.777778	0.814815	0.785714	0.736842	0.65	0.727273	0.791667	0.954545	1	0.666667	1	1	NA	0.8	0.5	0.75	1	0.105263	0.28	0.136364	0.25	0.266667	0.25	0.444444	1	0	1	NA	NA	1	1	1	1	1	1	1	1	1	1	1	0.941176	1
	scf1	566791936	0.666667	0.758621	0.8	0.681818	0.681818	0.636364	0.777778	0.88	1	0.8	1	1	NA	0.4	0.5	0.555556	1	0.947368	0.909091	0.875	0.947368	1	0.857143	0.888889	1	NA	0.333333	NA	NA	0.8	0.5	0.666667	1	1	0.989899	1	0.982759	0.988235	1	1	1	0.969697
	scf1	566791937	1	1	1	0.95	0.956522	1	0.961538	1	1	1	1	1	NA	1	1	0.8	1	1	1	1	1	1	1	1	1	1	1	NA	NA	0.8	1	0.6	1	1	0.990196	1	1	0.977011	1	1	1	1
	scf1	566791944	1	1	1	1	1	1	1	1	1	0.666667	1	1	NA	1	1	1	1	1	0.96875	1	1	1	1	1	1	NA	0.666667	NA	NA	1	0	0.8	1	1	1	1	1	1	1	1	1	1
	scf1	566791945	1	1	1	1	1	1	1	1	1	1	1	1	NA	0.8	0.333333	1	NA	1	1	0.958333	1	1	1	1	1	1	1	NA	NA	0.8	1	1	1	1	1	1	0.984375	0.988636	1	1	1	1
	scf1	566791946	1	1	1	1	1	1	1	1	1	1	1	1	NA	1	1	1	NA	1	1	1	1	0.941176	1	1	1	1	0.666667	NA	NA	1	0.5	0.75	1	1	1	1	1	1	1	0.982759	1	1
	scf1	566791947	1	1	1	1	1	1	1	1	1	NA	1	1	NA	1	1	1	NA	1	1	1	1	1	1	1	1	1	1	NA	NA	0.8	1	1	1	1	1	1	1	1	1	1	1	1
	scf1	566791948	1	1	1	1	1	1	1	1	1	1	1	1	NA	1	1	1	NA	1	1	1	1	1	1	1	1	1	1	NA	NA	1	1	1	1	1	1	1	1	1	1	1	1	1
	scf1	566791951	1	1	1	1	0.933333	0.8125	1	1	1	1	1	1	NA	0.4	0.333333	0.833333	NA	1	0.954545	0.95	0.882353	1	1	1	1	0	0	NA	NA	0.333333	0	0.8	1	1	0.989796	0.984615	0.983051	0.986842	1	1	1	1
	scf1	566791957	1	1	1	1	1	1	1	1	1	1	1	1	NA	1	1	1	NA	0.1	0.137931	0.2	0.333333	0.25	0.266667	0.5	0.666667	1	0	NA	NA	0.75	0.5	0.833333	1	1	1	1	1	1	1	1	1	1
	scf1	566791963	1	1	1	1	1	1	1	1	1	1	1	1	NA	1	1	1	NA	1	1	1	1	1	1	1	1	1	1	NA	NA	0.666667	1	1	1	1	1	1	1	1	1	1	1	1
	scf1	566791964	1	1	1	1	0.933333	0.947368	1	1	1	1	1	1	NA	0.8	0.5	1	NA	1	1	1	1	1	1	1	1	1	1	NA	NA	1	1	1	1	1	0.990385	0.986301	1	1	1	1	1	1
	scf1	566791966	1	1	1	1	0.896552	0.971429	0.971429	1	1	1	1	1	NA	0.857143	0.777778	1	1	1	0.862069	0.84	0.9	1	1	0.888889	0	0	0.5	NA	NA	0.333333	1	0.8	1	1	1	0.973333	0.96875	1	0.983333	1	1	0.969697
	scf1	566791966	0.925926	0.842105	0.870968	0.755556	0.829268	0.82	0.822581	0.836066	0.5	1	0.833333	1	NA	0.6	1	0.714286	1	0.827586	0.864865	0.8	0.870968	0.818182	0.952381	0.923077	0	0.5	0	NA	NA	1	0.6	0.285714	1	0.982906	0.966387	1	0.896104	1	0.95	0.901408	0.863636	0.818182
	scf1	566791968	1	1	1	1	1	1	1	1	1	1	1	1	NA	1	1	1	1	1	0.966667	0.958333	0.954545	1	1	1	0.5	0	0.5	NA	NA	0.666667	0.75	1	1	1	1	0.973333	1	1	1	1	1	1
	scf1	566791970	1	1	1	1	0.888889	0.942857	0.972973	1	1	1	1	1	NA	0.857143	0.75	1	1	1	0.857143	0.833333	0.9	1	1	0.888889	0	0	0.5	NA	NA	0.333333	0.75	1	1	1	1	0.973333	0.984375	1	1	0.983607	1	1
	scf1	566791973	1	1	1	1	0.962963	0.970588	1	1	1	1	1	1	NA	1	1	1	1	1	1	1	1	1	1	1	0.5	1	1	NA	NA	1	1	1	1	1	1	1	1	1	1	1	1	1
	scf1	566791974	1	1	1	1	0.956522	1	0.965517	1	1	1	1	1	NA	1	1	1	1	0.909091	0.913043	0.9375	0.944444	1	1	1	0.5	1	1	NA	NA	1	1	0.75	1	1	1	1	1	1	1	1	1	1
	scf1	566791976	1	1	1	1	0.956522	1	1	1	1	1	1	1	NA	1	1	1	1	0.166667	0.0454545	0.294118	0.1875	0.111111	0.285714	0.6	0.5	1	1	NA	NA	1	1	1	1	1	1	1	1	1	1	1	1	1
	scf1	566791977	1	1	1	1	0.954545	1	0.962963	1	0	0	0	0	NA	1	0.875	0.9	1	1	0.913043	0.933333	0.941176	1	1	1	0.5	1	1	NA	NA	1	1	0.75	1	1	1	1	1	1	1	1	1	1
	scf1	566791982	1	1	1	1	1	0.961538	1	1	1	1	1	1	NA	1	1	1	1	1	1	1	1	1	1	1	1	1	1	NA	NA	1	1	1	1	1	1	1	1	1	1	1	1	1
	scf1	566791989	1	1	1	1	1	1	0.965517	1	1	1	1	1	NA	1	1	1	1	1	0.958333	0.882353	0.9375	1	1	1	0.666667	0.5	0.6	NA	NA	0.75	0.75	1	1	0.857143	1	0.75	0.923077	1	1	1	1	1
	scf1	566791990	1	1	1	0.92	1	1	0.931034	1	1	1	1	1	NA	1	1	1	1	1	0.958333	0.933333	0.944444	1	1	1	0.666667	0.5	0.6	NA	NA	0.75	1	1	1	0.875	1	0.666667	0.916667	1	1	1	1	1
	scf1	566791992	1	1	1	1	0.95	0.956522	0.965517	1	1	1	1	1	NA	1	1	1	1	1	0.875	0.941176	0.941176	1	1	1	0.666667	1	1	NA	NA	1	1	0.8	1	1	1	1	0.916667	1	1	1	1	1
	scf1	566791994	1	0.952381	1	1	0.95	0.958333	0.964286	1	0.666667	1	1	1	NA	0.666667	0.75	1	1	1	0.85	0.733333	0.888889	0.916667	1	0.8	0.333333	0.5	0.6	NA	NA	0.5	0.75	1	0.75	0.875	1	0.6	0.909091	1	1	1	0.8	0.833333
	scf1	566791997	1	1	1	1	1	1	1	1	1	1	1	NA	NA	0.857143	0.75	1	1	1	1	1	1	1	1	1	1	1	1	NA	NA	1	1	1	1	1	1	1	1	1	1	1	0.75	1
	scf1	566792001	0.928571	0.863636	1	0.884615	1	0.956522	0.962963	0.947368	0.5	0	0	1	NA	1	1	0.8	1	0.9	1	0.866667	0.9375	0.909091	1	1	1	1	1	NA	NA	1	1	1	1	1	1	1	0.916667	1	1	1	1	1
	scf1	566792002	1	0.954545	1	1	1	1	1	0.947368	1	1	1	1	NA	1	1	1	1	0.923077	1	1	1	1	1	1	1	1	1	NA	NA	0.75	1	1	1	1	1	1	1	1	1	1	1	0.833333
	scf1	566792004	1	0.95	1	1	1	1	1	0.947368	NA	1	1	NA	NA	1	1	1	1	0.916667	1	1	1	1	1	1	1	1	1	NA	NA	1	1	1	1	1	1	1	1	1	1	1	1	0.833333
	scf1	566792005	1	1	1	1	1	1	1	1	1	1	1	NA	NA	1	1	1	0.8	1	1	1	1	1	1	1	1	1	1	NA	NA	1	1	1	1	1	1	1	1	1	1	1	1	1
	scf1	566792006	1	1	1	1	1	1	1	1	1	1	1	NA	NA	1	1	1	1	1	1	0.9375	1	1	1	1	1	1	1	NA	NA	1	1	1	1	1	1	1	1	1	1	1	1	1
	scf1	566792009	0.916667	0.8	0.916667	0.916667	0.789474	0.9	0.961538	0.888889	0	NA	0	NA	NA	0.666667	0.75	0.571429	1	0.75	0.833333	0.769231	0.833333	0.875	1	1	0.666667	1	1	NA	NA	1	1	0.8	1	1	1	0.833333	1	1	1	1	0.8	0.833333
	scf1	566792014	1	1	1	1	1	1	1	1	1	1	1	NA	NA	1	1	1	1	0.923077	1	1	1	1	1	1	1	1	1	NA	NA	1	1	1	1	1	1	1	1	1	1	1	1	1
	scf1	566792017	1	1	1	1	1	1	1	1	1	1	1	NA	NA	1	1	1	1	1	1	1	1	1	1	1	0.666667	0.5	0.4	NA	NA	1	0.333333	0.8	1	1	1	1	1	1	1	1	1	1
	scf1	566792020	1	1	1	1	1	1	1	1	0.666667	1	0.5	NA	NA	1	1	1	1	1	1	0.888889	0.947368	0.916667	1	1	1	1	1	NA	1	1	1	1	1	1	1	1	1	1	1	1	1	1
	scf1	566792022	1	1	1	1	0.947368	1	0.962963	1	1	1	1	NA	NA	1	0.857143	1	1	1	0.88	0.888889	0.944444	1	1	1	0.666667	1	1	1	1	1	1	0.8	1	1	1	1	1	1	1	1	1	1
	scf1	566792024	0	0	0	0	0.0625	0	0.0357143	0	0	0	0	NA	NA	0	0	0	0	0	0	0.0625	0.0555556	0.0833333	0	0	0	0	0	0	0	0	0	0	0.2	1	1	1	0.977273	0.987952	0.958333	0.966667	0.931034	0.980392
	scf1	566792028	1	1	1	1	0.909091	0.884615	0.939394	0.894737	0.970588	1	1	1	1	0.953488	0.980769	1	0.958333	0.965517	0.938776	0.930233	0.935484	0.909091	1	1	0.333333	0.666667	0.666667	1	NA	0.857143	1	0.833333	0.909091	1	1	1	0.988636	1	1	1	0.965517	1
	scf1	566792031	1	1	1	1	0.96	0.967742	0.974359	1	1	1	1	1	1	1	1	1	1	1	1	1	1	0.954545	1	1	0.666667	0.666667	0.666667	1	1	0.875	1	0.8	1	1	1	1	0.988636	1	1	1	1	1
	scf1	566792032	1	1	1	1	1	1	0.966667	0.9375	1	1	1	1	1	1	0.982143	1	1	1	0.973684	0.972973	0.956522	1	1	1	0.666667	0.5	0.666667	NA	1	0.833333	1	1	1	1	1	1	1	1	1	1	1	1
	scf1	566792034	1	1	1	1	1	1	0.965517	0.933333	1	1	1	1	1	1	1	1	1	1	0.973684	0.972973	0.952381	1	1	1	0.666667	0.666667	0.666667	1	1	0.857143	1	1	1	1	1	1	1	1	1	1	1	1
	scf1	566792035	1	1	1	1	0.952381	1	0.969697	0.941176	0.030303	0	0.030303	0	0	0.604651	0.649123	0.578313	0.730769	1	0.973684	0.972973	0.956522	1	1	1	0.666667	0.666667	0.666667	NA	1	0.833333	1	1	1	1	1	1	1	1	1	1	0.96	1
	scf1	566792050	1	1	1	1	0.947368	0.962963	0.962963	0.8125	1	1	1	1	1	1	0.982456	1	1	1	0.971429	0.974359	0.952381	1	1	1	0.666667	0.666667	0.6	NA	1	0.857143	1	0.833333	1	0.994318	1	1	1	1	1	1	1	1
	scf1	566792051	1	1	1	1	1	1	1	1	1	1	1	1	1	0.975	0.982456	1	0.96	1	1	1	1	1	1	1	0.666667	1	1	0	NA	1	1	0.833333	1	0.994253	1	1	1	1	1	1	1	1
	scf1	566792052	1	0.941176	0.933333	1	0.944444	0.869565	0.96	0.785714	1	1	0.970588	1	1	0.977778	1	0.988235	0.96	1	0.914286	0.921053	0.904762	0.882353	1	0.916667	0.333333	0.666667	0.5	1	NA	0.875	1	0.833333	0.909091	1	0.9875	1	0.987654	0.977273	1	1	1	0.979167
	scf1	566792059	0	0.125	0.0714286	0	0.117647	0.0952381	0.173913	0.416667	0	0	0.0285714	0	0	0.0243902	0	0.0125	0.04	0.047619	0.142857	0.105263	0.0952381	0.117647	0	0.1	0.666667	0.333333	0.5	0	NA	0.125	NA	0.285714	0.0833333	1	1	1	1	1	1	0.975904	1	1
	scf1	566792074	0	0	0	0	0	0	0	0	0	0	0	0	0	0	0	0	0	0	0	0	0	0	0	0	NA	0	0	0	0	0	NA	0	0	1	1	1	0.987342	1	1	0.987654	1	0.978723
	scf1	566792078	1	1	1	1	0.941176	1	1	0.916667	1	1	0.944444	1	1	0.974359	1	1	0.96	1	1	1	1	0.866667	1	0.888889	NA	1	1	1	1	1	NA	0.75	1	0.994318	1	1	0.974026	1	1	1	0.958333	0.977778
	scf1	566792082	1	1	1	1	1	1	1	1	0.973684	1	1	1	1	1	0.983051	1	1	0	0	0	0	0.0769231	0	0.0909091	NA	1	1	1	1	1	NA	1	1	1	1	1	1	1	1	1	1	1
	scf1	566792088	1	1	1	1	1	1	1	1	1	1	1	1	1	1	1	1	1	1	1	1	1	1	1	1	NA	1	1	1	1	1	NA	1	1	1	0.50625	0	0.43038	0.183908	0	0.0243902	0.958333	0
	scf1	566792091	0	0	0	0	0	0.0384615	0	0	1	1	1	1	1	1	1	1	1	1	1	1	1	1	1	1	NA	1	1	1	1	1	1	1	1	1	1	0.956522	1	1	1	1	1	1
	scf1	566792105	1	1	1	1	1	1	0.965517	1	1	0.967742	1	1	1	0.952381	1	1	1	1	1	1	0.73913	0.666667	0.882353	0.470588	NA	1	1	1	1	1	1	1	1	0.413408	0.99375	1	1	1	1	1	1	1
	scf1	566792117	0.888889	1	0.952381	0.9375	0.866667	0.9375	1	1	0.974359	1	1	1	1	0.975	1	1	1	1	1	1	1	0.954545	1	0.9375	NA	1	1	1	1	1	1	0.5	1	1	1	1	1	1	1	1	0.92	0.976744
	scf1	566792125	0.846154	0.772727	0.954545	0.85	0.705882	1	0.961538	0.909091	0.933333	1	0.829268	0.95	1	0.829268	0.895833	0.942029	0.909091	0.941176	1	1	0.913043	0.8	1	0.9375	NA	1	1	1	1	1	1	0.5	1	0.994186	1	1	1	1	1	0.986667	0.909091	0.97561
	scf1	566792133	0.9	0.75	0.956522	0.888889	0.722222	1	0.923077	0.833333	0.969697	1	0.85	0.9	1	0.871795	0.913043	0.956522	0.909091	0.933333	1	1	0.9	0.952381	0.928571	1	NA	1	1	1	NA	1	1	1	1	1	1	0.984848	1	1	1	1	1	1
	scf1	566792134	0.944444	0.914286	1	0.931034	0.96875	1	1	1	0.455882	0.491525	0.465753	0.487805	0.5	0.715909	0.8	0.782051	0.8	1	1	1	1	1	1	1	NA	0.5	0.625	1	0	0.846154	1	0.875	0.857143	0.841121	0.996139	1	0.992308	1	1	1	1	1
	scf1	566792146	0.923077	0.826087	0.84	0.761905	0.7	0.842105	0.88	0.857143	0.96875	1	1	1	1	0.9375	0.975	0.983333	0.947368	1	1	1	1	1	1	0.916667	NA	1	1	1	1	1	1	1	1	0.41954	0.510345	1	1	1	1	1	1	1
	scf1	566792146	0.833333	1	0.972973	0.941176	0.966667	1	1	0.956522	1	1	1	1	1	0.690141	0.652174	0.695312	0.588235	0.72	0.928571	0.944444	0.975	0.911765	1	0.793103	NA	1	1	1	1	1	1	1	1	1	0.993902	1	1	1	1	1	1	1
	scf1	566792147	1	1	1	1	0.916667	1	1	1	1	1	1	1	1	0.896552	1	0.953125	1	1	1	1	1	1	1	0.933333	NA	1	1	1	NA	1	1	1	1	0.591954	1	1	0.542857	1	1	1	1	1
	scf1	566792147	1	1	1	1	1	1	1	1	0.783333	0.872727	0.925373	0.852941	1	0.577465	0.576087	0.625	0.529412	0.32	0.357143	0.5	0.625	0.676471	0.576923	0.758621	NA	1	0.9	1	0	1	1	1	0.952381	1	1	1	1	1	1	1	1	1
	scf1	566792152	1	1	1	1	1	1	1	1	1	1	1	1	1	1	1	1	1	1	1	1	1	1	1	1	NA	1	1	1	1	1	1	1	1	1	1	1	1	1	1	0.987342	1	1
	scf1	566792158	0.285714	0.37931	0.28	0.466667	0.47619	0.392857	0.208333	0.266667	1	1	1	1	1	1	1	1	1	0.714286	1	0.935484	0.833333	0.909091	1	0.85	NA	1	1	1	1	1	1	1	1	0.99422	1	1	1	1	1	1	1	1
	scf1	566792158	1	1	1	1	1	1	1	1	1	1	1	1	1	0.708333	0.611111	0.682171	0.545455	0.344828	0.275	0.396226	0.511111	0.621622	0.521739	0.757576	NA	1	1	1	1	1	1	1	1	1	1	1	1	1	1	0.988506	1	1
	scf1	566792162	1	1	1	1	1	1	1	1	1	1	1	1	1	0.875	0.906977	0.910714	1	1	1	1	0.9375	1	1	1	NA	1	1	1	1	1	1	1	1	1	1	1	1	1	1	1	1	0.977778
	scf1	566792170	1	1	1	1	1	1	1	1	1	1	1	1	1	0.979167	1	1	1	1	1	1	1	1	1	1	NA	1	1	1	1	0.75	1	1	1	1	1	1	1	1	1	1	1	1
	scf1	566792171	1	1	1	1	1	1	1	0.894737	0.961538	0.964286	0.852941	0.894737	1	0.955556	0.947368	0.97561	1	1	1	1	1	1	1	1	NA	1	1	1	1	1	1	1	1	1	1	1	1	1	1	1	1	1
	scf1	566792171	1	1	1	1	1	1	1	1	0.296296	0.285714	0.240741	0.25	0	0.628571	0.705128	0.663636	0.724138	1	1	1	1	1	1	1	NA	1	1	1	1	1	1	1	1	1	1	1	1	1	1	1	1	1
	scf1	566792175	0.666667	0.642857	0.758621	0.607143	0.521739	0.68	0.689655	0.611111	1	1	1	1	NA	0.971429	1	1	1	1	1	1	1	1	1	1	NA	1	0.8	1	NA	1	0.666667	1	1	0	0.496644	1	0.613333	1	0.987179	1	1	1
	scf1	566792176	1	1	1	1	1	1	1	1	1	1	1	1	NA	0.970588	1	1	1	1	1	1	0.95	1	1	1	NA	1	0.833333	1	1	1	0.75	1	1	1	1	1	1	1	1	1	1	1
	scf1	566792176	1	1	1	1	1	1	1	1	0.288462	0.285714	0.22449	0.285714	0	0.626866	0.714286	0.669811	0.714286	1	0.970588	1	1	1	1	0.958333	NA	0	0.222222	0.75	0	0.769231	0.428571	0.5	0.631579	1	1	1	1	1	1	1	1	1
	scf1	566792178	1	1	1	1	1	1	1	1	1	1	1	1	NA	1	1	1	1	1	1	1	0.952381	0.9375	1	1	NA	1	0.8	1	1	1	0.75	1	1	1	1	1	1	1	1	1	1	1
	scf1	566792178	1	1	1	1	1	1	1	1	1	1	1	1	1	0.712121	0.592105	0.641509	0.551724	0.28	0.151515	0.219512	0.45	0.5	0.368421	0.75	NA	0	0.222222	0.833333	0	0.769231	0.285714	0.5	0.631579	1	1	1	1	1	1	0.987952	1	1
	scf1	566792182	0.5	0.428571	0.285714	0.571429	0.608696	0.44	0.269231	0.411765	1	1	1	1	NA	0.921053	0.957447	0.949153	1	1	0.965517	0.969697	0.965517	0.958333	1	1	NA	NA	1	1	NA	0	0.75	0.75	0	1	1	1	1	1	1	0.987179	1	1
	scf1	566792190	0.4375	0.428571	0.258065	0.484848	0.5	0.448276	0.285714	0.5	1	1	1	1	NA	1	1	1	1	1	1	1	1	1	1	1	NA	NA	1	1	NA	0.166667	0.75	0.8	0.222222	1	1	1	1	1	1	0.987342	1	1
	scf1	566792203	1	1	1	1	1	1	1	1	1	1	1	1	1	1	1	1	1	1	1	1	1	1	1	1	NA	1	1	1	1	1	1	1	1	0.409091	1	1	1	1	1	1	1	1
	scf1	566792204	1	1	1	1	1	1	1	1	1	1	1	1	1	1	1	1	1	1	1	1	1	1	1	1	NA	1	1	1	1	1	1	1	1	0.405714	1	1	1	1	1	1	1	1
	scf1	566792205	1	1	1	1	1	1	1	1	1	1	1	1	1	1	1	1	1	1	1	1	1	1	1	1	NA	1	1	1	1	1	1	1	1	0.406977	1	1	1	1	1	1	1	1
	scf1	566792217	1	1	1	1	1	1	1	1	1	1	1	1	1	1	1	1	1	0	0	0	0.259259	0.333333	0.133333	0.526316	NA	1	1	1	1	1	1	1	1	1	1	1	1	1	1	1	1	1
	scf1	566792224	1	1	1	1	1	1	1	1	1	1	1	1	1	0.490196	0.42623	0.447059	0.357143	0.962963	1	1	1	1	1	1	1	1	1	1	1	1	1	1	1	1	1	1	1	1	1	1	1	1
	scf1	566792228	1	1	1	1	1	1	1	1	1	1	1	1	1	1	1	1	1	1	1	0.972222	0.740741	0.666667	0.875	1	1	1	1	1	1	1	1	1	1	1	1	1	1	1	1	1	1	1
	scf1	566792232	0	0	0	0.65	0.555556	0.470588	0.444444	0.818182	1	1	1	1	1	1	1	1	1	1	1	1	1	1	1	1	1	1	1	1	0.964286	1	1	1	1	1	1	1	1	1	1	1	1	1
	scf1	566792233	1	1	1	1	1	1	1	1	1	1	1	1	1	1	1	1	1	1	1	1	1	1	1	1	0	0	0	0	0	0	0	0	0	1	1	1	1	1	1	1	1	1
	scf1	566792263	NA	1	1	1	1	1	NA	1	1	1	0.875	0.75	NA	1	0.666667	NA	1	1	1	1	1	NA	1	1	1	1	1	1	1	1	1	1	1	1	1	1	1	1	1	NA	NA	NA
	scf1	566792265	NA	1	1	1	1	1	NA	1	0	NA	NA	NA	NA	0	NA	NA	0	1	1	1	1	NA	1	1	1	1	1	1	1	1	1	1	1	1	1	1	1	1	1	NA	NA	NA
	scf1	566792266	NA	1	1	1	1	1	NA	1	0	NA	NA	NA	NA	0	NA	NA	0	1	1	1	1	NA	1	1	1	1	1	1	1	1	1	1	1	1	1	1	NA	1	1	NA	NA	NA
	scf1	566792267	NA	1	1	1	1	1	NA	1	0	NA	NA	NA	NA	0	NA	NA	0	1	1	1	1	NA	1	1	1	1	1	1	1	1	1	1	1	1	1	1	1	1	1	NA	NA	NA
	scf1	566792267	NA	0.333333	0.5	0.428571	0.4	0.333333	NA	0.2	1	1	1	1	NA	1	1	NA	1	1	1	1	1	NA	1	1	0.190476	0.325	0.170213	0.269231	0.324324	0.375	0.25	0.241379	0.142857	0.666667	0.428571	0.5	0	0.333333	0.75	NA	NA	NA
	scf1	566792271	NA	1	NA	NA	NA	NA	NA	NA	1	NA	NA	NA	NA	1	NA	NA	1	1	1	1	1	NA	1	0.666667	1	1	NA	NA	1	1	NA	1	1	1	1	1	NA	1	1	NA	NA	NA
	scf1	566792274	NA	0.333333	1	0.857143	0.8	1	NA	1	1	1	1	1	NA	1	1	NA	1	1	1	1	1	NA	1	1	0.904762	1	0.957447	1	1	1	0.9375	0.965517	0.928571	0.666667	0	0	1	0	0.5	NA	NA	NA
	scf1	566792275	NA	NA	1	1	NA	1	NA	1	1	1	1	1	NA	1	1	NA	NA	0	1	0.75	0	NA	0	1	1	1	1	1	1	1	1	1	1	1	NA	NA	1	NA	1	NA	NA	NA
	scf1	566792295	NA	0	0	0	0	0	NA	0	0	0	0	0	NA	0	0	NA	0	0	0	0	0	NA	0	0	0	0	0	0	0	0	0	0	0	1	1	1	1	1	1	NA	NA	NA
	scf1	566792301	NA	1	1	1	1	1	NA	1	0	0	0	0	NA	0	0	NA	0	1	1	1	1	NA	1	1	1	1	1	1	1	1	1	1	1	1	1	1	1	1	1	NA	NA	NA
	scf1	566792315	NA	1	1	1	1	1	NA	1	1	1	1	1	NA	1	1	NA	1	1	1	1	1	NA	1	1	1	1	1	1	1	1	1	1	1	1	1	1	1	1	1	NA	NA	NA
	scf1	566792343	NA	1	1	1	1	1	NA	1	0.666667	1	1	1	NA	1	1	NA	1	1	1	1	1	NA	1	1	1	1	1	1	1	1	1	1	1	1	1	1	NA	1	1	NA	NA	NA
	scf1	566792344	NA	1	1	1	1	1	NA	1	1	1	1	1	NA	1	1	NA	1	1	1	1	1	NA	1	1	0	0	0	0	0	0	0	0	0	1	1	1	1	1	1	NA	NA	NA
	scf1	566792351	NA	1	1	1	1	1	NA	1	1	1	1	1	NA	1	1	NA	NA	1	1	1	1	NA	1	1	1	1	1	1	1	1	1	1	1	1	1	1	1	1	1	NA	NA	NA
	scf1	566792368	NA	1	1	1	1	1	NA	1	1	1	1	1	NA	1	1	NA	NA	1	0.5	0.5	1	1	1	1	1	1	1	1	1	1	1	1	1	1	1	1	1	1	1	1	NA	1
	scf1	566792372	NA	1	1	1	1	1	NA	1	1	1	1	1	NA	1	1	NA	1	1	1	1	1	1	1	1	1	1	1	1	1	1	1	1	1	1	1	1	1	1	1	0	NA	0
	scf1	566792390	NA	1	NA	1	1	1	NA	1	1	NA	1	1	NA	1	1	NA	1	1	1	1	1	1	1	1	1	0.95	1	1	1	1	0.75	1	0.909091	1	1	1	1	1	NA	0	NA	0
	scf1	566792397	NA	NA	NA	1	1	1	NA	1	1	NA	1	1	NA	1	1	NA	1	1	1	1	1	1	1	1	0	0	0	0	0	0	0.166667	0	0.0909091	1	1	1	1	1	NA	1	NA	1
	scf1	566792398	NA	NA	NA	1	0.8	1	NA	1	1	NA	1	1	NA	NA	1	NA	1	1	1	1	1	1	1	1	1	1	1	1	1	1	1	1	1	1	1	1	1	1	NA	0	NA	0
	scf1	566792418	NA	NA	NA	1	1	1	NA	1	1	NA	1	1	NA	1	1	NA	1	0	0	0	0	0.166667	0	0	1	1	1	1	1	1	1	1	1	NA	1	1	1	1	NA	1	NA	1
	scf1	566792422	NA	1	NA	1	1	1	NA	1	1	NA	1	1	NA	1	1	NA	1	0	0	0	0	0	0	0	0	0	0	0	0	0	0.142857	0	0.0909091	1	1	1	1	1	NA	1	NA	1
	scf1	566792427	NA	NA	NA	NA	0.75	NA	NA	1	1	NA	1	1	NA	1	1	NA	1	1	1	1	1	1	1	1	0.875	0.833333	0.764706	0.833333	1	0.75	1	0.8	0.833333	1	NA	1	1	NA	NA	1	NA	1
	scf1	566792428	NA	1	NA	1	1	1	NA	1	1	NA	1	1	NA	1	1	NA	1	0	0	0	0	0.166667	0	0	1	1	1	1	1	1	1	1	1	1	1	1	1	1	NA	1	NA	1
	scf1	566792433	NA	NA	NA	NA	1	1	NA	1	0.666667	NA	0.75	1	NA	1	NA	NA	1	1	1	1	1	1	1	1	1	1	1	0.8	0.888889	1	0.666667	1	0.857143	1	1	1	1	NA	NA	1	NA	1
	scf1	566792445	NA	1	NA	NA	1	0	NA	0.5	1	NA	1	1	NA	1	1	NA	NA	1	1	1	1	1	1	1	1	0.923077	1	1	1	1	1	1	1	1	1	1	1	NA	NA	1	NA	1
	scf1	566792506	NA	NA	NA	NA	NA	NA	NA	1	1	NA	1	1	NA	1	1	NA	NA	0	0	0	0	0	0	0	0	0	0	0	0	0	1	NA	0.5	NA	NA	1	1	NA	NA	1	NA	1
	scf1	566792514	NA	1	NA	NA	1	1	NA	1	0	NA	0	0	NA	0	0	NA	0	1	1	1	1	1	1	1	1	1	1	1	1	1	1	1	1	NA	NA	1	1	NA	NA	1	NA	1
	scf1	566792521	NA	1	NA	NA	1	1	NA	1	1	NA	1	1	NA	1	1	NA	1	1	1	1	1	1	1	1	1	1	1	1	1	1	1	1	0.888889	NA	NA	1	1	NA	NA	0.5	NA	0.5
	scf1	566792533	NA	1	NA	NA	1	1	NA	1	1	NA	1	1	NA	1	1	NA	1	0	0	0	0	0.166667	0	0	1	1	1	1	1	1	1	1	1	1	NA	1	1	1	NA	1	NA	1
	scf1	566792542	NA	NA	NA	NA	0	0	NA	0	0	NA	0	0	NA	0	0	NA	0	0	0	0	0	0	0	0	0	0	0	0	0	0	0	0	0	NA	NA	0	0	0	NA	0	NA	0
	scf1	566792547	1	1	1	1	1	1	1	1	1	1	1	1	NA	1	1	1	1	1	1	1	1	1	1	1	0	0.0909091	0	0	0	0.111111	0.2	0	0.166667	1	1	1	1	1	1	1	1	1
	scf1	566792549	1	1	1	1	1	1	1	1	1	1	1	1	NA	1	1	1	1	1	1	1	1	1	1	1	0	0	0	0	0	0.125	0.333333	0	0.142857	1	1	1	1	1	1	1	1	1
	scf1	566792586	1	0.979167	0.944444	1	1	1	0.96875	1	0.608871	0.580153	0.763797	0.600683	0.5	0.717949	0.632	0.672414	0.625	0.584615	0.964286	1	0.849462	0.818966	0.734375	1	1	1	1	1	1	0.97561	0.956522	0.976744	0.975	0.961538	0.943662	0.923077	0.941176	0.973684	0.972222	0.97561	1	1
	scf1	566792587	0.9375	0.953488	0.939394	0.792453	0.882353	0.806452	0.925926	0.887097	0.5	0.503817	0.514349	0.508532	0.5	0.534483	0.496	0.525862	0.515625	0.276923	0.958333	0.945946	0.488372	0.447619	0.360656	1	1	1	1	1	1	0.878788	0.761905	0.815789	0.710526	0.772727	0.952381	0.916667	1	0.929577	0.933333	0.944444	0.8	1
	scf1	566792599	1	1	1	0.830189	0.888889	0.833333	0.903226	0.924528	1	1	1	1	1	1	1	1	1	1	0.947368	0.969697	0.873418	0.893617	0.854545	0.818182	1	1	1	1	1	0.823529	0.782609	0.886364	0.769231	0.916667	0.983333	1	1	0.935484	0.939394	1	0.782609	1
	scf1	566792602	0	0	0	0	0	0	0	0	1	1	1	1	1	1	1	1	1	1	1	1	1	1	1	1	1	1	1	1	1	1	1	1	1	1	1	1	1	1	1	1	1	1
	scf1	566792607	1	1	1	1	1	1	1	1	0	0.0151515	0.00436681	0	0	0.0344828	0.015625	0	0	1	1	1	1	1	1	1	1	1	1	1	1	0.966667	1	1	1	1	1	1	1	1	1	1	1	1
	scf1	566792611	1	1	1	1	1	1	1	1	1	1	1	1	1	1	1	0.982759	1	1	1	1	1	1	1	1	0	0	0	0	0	0.705882	0.666667	0.575	0.735294	1	1	1	1	1	1	1	1	1
	scf1	566792616	0	0	0	0	0	0	0	0	0	0	0	0	0	0	0	0	0	0	0	0	0	0	0	0	0	0	0	0	0	0	0	0	0	0.979167	1	1	1	1	0.545455	0.727273	0.714286	0.538462
	scf1	566792619	1	1	1	1	1	1	1	1	0	0	0	0	0	0.0338983	0.015625	0	0	1	1	1	1	1	1	1	1	1	1	1	1	1	1	1	1	1	1	1	1	1	1	0.969697	1	1
	scf1	566792649	1	1	1	1	1	1	1	1	1	1	1	1	1	1	1	1	1	1	1	1	1	1	1	1	1	1	1	1	1	0.294118	0.391304	0.418605	0.289474	1	1	1	1	1	1	1	1	1
	scf1	566792650	1	1	1	1	1	1	1	1	0.995968	1	1	1	1	1	1	1	1	1	1	1	1	1	1	1	1	1	1	1	1	0.411765	0.434783	0.44186	0.394737	1	1	1	1	1	1	1	1	1
	scf1	566792652	1	1	1	1	1	1	1	1	0.548387	0.572519	0.558499	0.56314	0.5	0.619469	0.579365	0.617391	0.5625	1	1	1	1	1	1	1	1	1	1	1	1	0.970588	0.956522	1	1	1	1	1	1	1	1	1	1	1
	scf1	566792655	1	1	1	1	1	1	1	1	0.701613	0.687023	0.649007	1	1	1	0.698413	1	1	1	1	1	1	1	1	1	1	1	1	1	1	1	1	1	1	1	1	1	1	1	1	1	1	1
	scf1	566792661	1	1	1	1	1	1	1	1	NA	NA	NA	NA	NA	1	1	NA	NA	1	0.513514	0.5	0.557377	0.525641	0.644444	1	1	1	1	1	1	1	1	1	1	1	1	1	1	1	1	1	1	1
	scf1	566792668	1	1	1	1	1	1	1	1	1	1	1	1	1	1	1	1	1	1	1	1	1	1	1	1	1	1	1	1	1	1	1	1	1	1	1	1	1	1	1	1	1	1
	scf1	566792675	1	1	1	1	1	1	1	1	1	1	1	1	1	1	1	1	1	1	1	1	1	1	1	1	0	0	0	0	0	0	0	0	0	0.979167	1	0.909091	1	1	1	1	1	1
	scf1	566793424	NA	NA	NA	NA	NA	NA	NA	NA	NA	1	NA	NA	NA	NA	NA	NA	NA	NA	NA	NA	NA	NA	NA	NA	NA	NA	1	NA	NA	NA	NA	NA	NA	1	1	1	NA	NA	1	NA	NA	1
	scf1	566793426	NA	NA	NA	NA	NA	NA	NA	NA	NA	0	NA	NA	NA	NA	NA	NA	NA	NA	NA	NA	NA	NA	NA	NA	NA	NA	1	NA	NA	NA	NA	NA	NA	0	1	1	NA	NA	0	NA	NA	1
	scf1	566793433	NA	NA	NA	NA	NA	NA	NA	NA	NA	1	NA	NA	NA	NA	NA	NA	NA	NA	NA	NA	NA	NA	NA	NA	NA	NA	1	NA	NA	NA	NA	NA	NA	1	1	1	NA	NA	NA	NA	NA	1
	scf1	566793442	NA	NA	NA	NA	NA	NA	NA	NA	NA	1	NA	NA	NA	NA	NA	NA	NA	NA	NA	NA	NA	NA	NA	NA	NA	NA	1	NA	NA	NA	NA	NA	NA	1	1	1	NA	NA	NA	NA	NA	1
	scf1	566793451	NA	NA	NA	NA	NA	NA	NA	NA	NA	1	NA	NA	NA	NA	NA	NA	NA	NA	NA	NA	NA	NA	NA	NA	NA	NA	0	NA	NA	NA	NA	NA	NA	1	1	1	NA	NA	NA	NA	NA	1
	scf1	566793454	NA	NA	NA	NA	NA	NA	NA	NA	NA	1	NA	NA	NA	NA	NA	NA	NA	NA	NA	NA	NA	NA	NA	NA	NA	NA	0	NA	NA	NA	NA	NA	NA	1	1	1	NA	NA	NA	NA	NA	1
	scf1	566793459	NA	NA	NA	NA	NA	NA	NA	NA	NA	1	NA	NA	NA	NA	NA	NA	NA	NA	NA	NA	NA	NA	NA	NA	NA	NA	0	NA	NA	NA	NA	NA	NA	1	1	1	NA	NA	NA	NA	NA	1
	scf1	566793473	NA	NA	NA	NA	NA	NA	NA	NA	NA	1	NA	NA	NA	NA	NA	NA	NA	NA	NA	NA	NA	NA	NA	NA	NA	NA	1	NA	NA	NA	NA	NA	NA	0	1	1	NA	NA	NA	NA	NA	1
	scf1	566793474	NA	NA	NA	NA	NA	NA	NA	NA	NA	1	NA	NA	NA	NA	NA	NA	NA	NA	NA	NA	NA	NA	NA	NA	NA	NA	1	NA	NA	NA	NA	NA	NA	0	1	1	NA	NA	NA	NA	NA	1
	scf1	566793495	NA	NA	NA	NA	NA	NA	NA	NA	NA	NA	NA	NA	NA	NA	NA	NA	NA	NA	NA	NA	NA	NA	NA	NA	NA	NA	0	NA	NA	NA	NA	NA	NA	1	1	1	NA	NA	NA	NA	NA	1
	scf1	566793496	NA	NA	NA	NA	NA	NA	NA	NA	NA	NA	NA	NA	NA	NA	NA	NA	NA	NA	NA	NA	NA	NA	NA	NA	NA	NA	1	NA	NA	NA	NA	NA	NA	0	1	1	NA	NA	NA	NA	NA	1
	scf1	566793498	NA	NA	NA	NA	NA	NA	NA	NA	NA	1	NA	NA	NA	NA	NA	NA	NA	NA	NA	NA	NA	NA	NA	NA	NA	NA	0	NA	NA	NA	NA	NA	NA	1	1	1	NA	NA	NA	NA	NA	1
	scf1	566793539	NA	NA	NA	NA	NA	NA	NA	NA	NA	1	NA	NA	NA	NA	NA	NA	NA	NA	NA	NA	NA	NA	NA	NA	NA	NA	NA	NA	NA	NA	NA	NA	NA	0	1	1	NA	NA	NA	NA	NA	1
	scf1	566793542	NA	NA	NA	NA	NA	NA	NA	NA	NA	1	NA	NA	NA	NA	NA	NA	NA	NA	NA	NA	NA	NA	NA	NA	NA	NA	1	NA	NA	NA	NA	NA	NA	1	1	1	NA	NA	NA	NA	NA	1
	scf1	566793544	NA	NA	NA	NA	NA	NA	NA	NA	NA	0	NA	NA	NA	NA	NA	NA	NA	NA	NA	NA	NA	NA	NA	NA	NA	NA	0	NA	NA	NA	NA	NA	NA	0	1	1	NA	NA	NA	NA	NA	1
	scf1	566793548	NA	NA	NA	NA	NA	NA	NA	NA	NA	1	NA	NA	NA	NA	NA	NA	NA	NA	NA	NA	NA	NA	NA	NA	NA	NA	1	NA	NA	NA	NA	NA	NA	1	1	1	NA	NA	NA	NA	NA	1
	scf1	566793554	NA	1	NA	1	1	1	1	NA	NA	1	NA	NA	NA	NA	NA	NA	1	NA	NA	NA	NA	NA	NA	NA	1	NA	1	NA	1	1	NA	NA	1	1	1	1	NA	1	1	1	NA	1
	scf1	566793557	NA	0	NA	0	0.5	1	1	NA	NA	1	NA	NA	NA	NA	NA	NA	0	NA	NA	NA	NA	NA	NA	NA	0	NA	1	NA	0	0	NA	NA	0	0.666667	0.976744	0.970588	NA	1	0	0	NA	1
	scf1	566793590	NA	1	NA	1	1	1	1	NA	NA	1	NA	NA	NA	NA	NA	NA	1	NA	NA	NA	NA	NA	NA	NA	0	NA	1	NA	1	0	NA	NA	0	1	1	1	NA	1	1	1	NA	1
	scf1	566793597	NA	1	NA	1	1	1	1	NA	NA	1	NA	NA	NA	NA	NA	NA	1	NA	NA	NA	NA	NA	NA	NA	1	NA	1	NA	1	1	NA	NA	1	1	1	1	NA	1	1	1	NA	1
	scf1	566793609	NA	1	NA	1	1	1	1	NA	NA	0	NA	NA	NA	NA	NA	NA	1	NA	NA	NA	NA	NA	NA	NA	1	NA	1	NA	1	1	NA	NA	1	1	1	1	NA	1	1	1	NA	1
	scf1	566793612	NA	1	NA	NA	0.5	0	0	NA	NA	1	NA	NA	NA	NA	NA	NA	1	NA	NA	NA	NA	NA	NA	NA	1	NA	1	NA	1	1	NA	NA	1	1	1	1	NA	1	1	1	NA	1
	scf1	566793618	NA	1	NA	1	0.5	0	0	NA	NA	1	NA	NA	NA	NA	NA	NA	1	NA	NA	NA	NA	NA	NA	NA	1	NA	1	NA	NA	1	NA	NA	1	1	1	1	NA	1	1	1	NA	1
	scf1	566793621	NA	0.5	NA	1	0.75	0.5	0.5	NA	NA	1	NA	NA	NA	NA	NA	NA	1	NA	NA	NA	NA	NA	NA	NA	1	NA	1	NA	NA	1	NA	NA	1	1	1	1	NA	1	1	1	NA	1
	scf1	566793623	NA	NA	NA	0	1	NA	NA	NA	NA	NA	NA	NA	NA	NA	NA	NA	1	NA	NA	NA	NA	NA	NA	NA	1	NA	1	NA	NA	1	NA	NA	1	1	1	1	NA	1	0	1	NA	1
	scf1	566793631	NA	0	NA	1	1	1	1	NA	NA	NA	NA	NA	NA	NA	NA	NA	1	NA	NA	NA	NA	NA	NA	NA	1	NA	NA	NA	NA	1	NA	NA	1	1	1	1	NA	1	1	1	NA	1
	scf1	566793649	NA	1	NA	1	1	1	1	NA	NA	NA	NA	NA	NA	NA	NA	NA	1	NA	NA	NA	NA	NA	NA	NA	1	NA	NA	NA	NA	1	NA	NA	1	1	1	1	NA	1	1	1	NA	1
	scf1	566793658	NA	0	NA	0	0.5	1	1	NA	NA	NA	NA	NA	NA	NA	NA	NA	0	NA	NA	NA	NA	NA	NA	NA	0	NA	NA	NA	NA	0	NA	NA	0	0	0.987342	1	NA	1	0	0	NA	1
	scf1	566793659	NA	1	NA	0	1	1	1	NA	NA	NA	NA	NA	NA	NA	NA	NA	1	NA	NA	NA	NA	NA	NA	NA	1	NA	NA	NA	NA	1	NA	NA	1	1	1	1	NA	1	0	1	NA	1
	scf1	566793664	NA	1	NA	1	1	1	1	NA	NA	NA	NA	NA	NA	NA	NA	NA	1	NA	NA	NA	NA	NA	NA	NA	1	NA	NA	NA	NA	1	NA	NA	1	1	1	1	NA	1	0	1	NA	1
	scf1	566793704	NA	1	NA	1	1	1	1	NA	NA	NA	NA	NA	NA	NA	NA	NA	1	NA	NA	NA	NA	NA	NA	NA	0	NA	NA	NA	NA	0	NA	NA	0	1	1	1	NA	1	1	1	NA	1
	scf1	566793707	NA	1	NA	1	1	1	1	NA	NA	NA	NA	NA	NA	NA	NA	NA	1	NA	NA	NA	NA	NA	NA	NA	0	NA	NA	NA	NA	0	NA	NA	0	1	1	1	NA	1	1	1	NA	1
	scf1	566793716	NA	0	NA	1	0.333333	0	0	NA	NA	NA	NA	NA	NA	NA	NA	NA	0	NA	NA	NA	NA	NA	NA	NA	0	NA	NA	NA	NA	0	NA	NA	0	1	1	0.967742	NA	1	1	1	NA	1
	scf1	566793720	NA	0	NA	0	0.333333	0	0	NA	NA	NA	NA	NA	NA	NA	NA	NA	0	NA	NA	NA	NA	NA	NA	NA	0	NA	NA	NA	NA	0	NA	NA	0	1	1	0.967742	NA	1	0	1	NA	1
	scf1	566793722	NA	1	NA	1	1	1	1	NA	NA	NA	NA	NA	NA	NA	NA	NA	1	NA	NA	NA	NA	NA	NA	NA	1	NA	NA	NA	NA	1	NA	NA	1	1	0.987342	1	NA	1	1	1	NA	1
	scf1	566793726	NA	1	NA	1	1	1	1	NA	NA	NA	NA	NA	NA	NA	NA	NA	1	NA	NA	NA	NA	NA	NA	NA	NA	NA	NA	NA	NA	0	NA	NA	NA	1	1	1	NA	1	1	1	NA	1
	scf1	566793742	NA	1	NA	1	0.666667	1	1	NA	NA	NA	NA	NA	NA	NA	NA	NA	1	NA	NA	NA	NA	NA	NA	NA	1	NA	NA	NA	NA	1	NA	NA	1	0	0.987342	1	NA	1	1	0	NA	1
	scf1	566793743	NA	1	NA	1	1	1	1	NA	NA	NA	NA	NA	NA	NA	NA	NA	0	NA	NA	NA	NA	NA	NA	NA	1	NA	NA	NA	NA	1	NA	NA	1	1	1	1	NA	1	1	1	NA	1
	scf1	566793746	NA	0	NA	1	1	1	1	NA	NA	NA	NA	NA	NA	NA	NA	NA	1	NA	NA	NA	NA	NA	NA	NA	1	NA	NA	NA	NA	1	NA	NA	1	1	1	0.967742	NA	1	1	1	NA	1
	scf1	566793757	NA	0	NA	1	1	1	1	NA	NA	NA	NA	NA	NA	NA	NA	NA	1	NA	NA	NA	NA	NA	NA	NA	1	NA	NA	NA	NA	1	NA	NA	1	1	1	1	NA	1	1	1	1	1
	scf1	566793766	NA	1	NA	1	1	1	1	NA	NA	NA	NA	NA	NA	NA	NA	NA	1	NA	NA	NA	NA	NA	NA	NA	1	NA	NA	NA	1	1	NA	NA	1	1	1	0.967742	NA	1	1	1	1	1
	scf1	566793767	NA	1	NA	1	0.666667	1	1	NA	NA	NA	NA	NA	NA	NA	NA	NA	1	NA	NA	NA	NA	NA	NA	NA	1	NA	NA	NA	1	1	NA	NA	1	1	1	1	NA	1	1	1	1	1
	scf1	566793775	NA	0	NA	1	1	1	1	NA	NA	NA	NA	NA	NA	NA	NA	NA	1	NA	NA	NA	NA	NA	NA	NA	1	NA	NA	NA	1	1	NA	NA	1	1	1	1	NA	1	1	1	1	1
	scf1	566794177	NA	NA	NA	NA	NA	NA	NA	NA	1	NA	1	1	NA	1	NA	1	1	NA	NA	NA	NA	NA	NA	NA	NA	1	NA	NA	NA	NA	NA	NA	1	1	1	1	1	1	1	NA	1	NA
	scf1	566794186	NA	NA	NA	NA	NA	NA	NA	NA	1	NA	0.75	1	NA	1	NA	1	1	NA	NA	NA	NA	NA	NA	NA	NA	0	NA	NA	NA	NA	NA	NA	NA	1	1	1	1	1	1	NA	1	NA
	scf1	566794190	NA	NA	NA	NA	NA	NA	NA	NA	1	NA	1	1	NA	1	NA	1	1	NA	NA	NA	NA	NA	NA	NA	NA	1	NA	NA	NA	NA	NA	NA	NA	1	1	0.75	1	1	0.75	NA	1	NA
	scf1	566794263	NA	NA	NA	NA	NA	NA	NA	NA	1	NA	0.875	1	NA	1	NA	1	1	NA	NA	NA	NA	NA	NA	NA	1	1	NA	NA	NA	NA	NA	NA	NA	0.666667	0.5	0.571429	0.5	0.5	0.428571	NA	NA	NA
	scf1	566794276	NA	NA	NA	NA	NA	NA	NA	NA	1	NA	1	1	NA	1	NA	1	1	NA	NA	NA	NA	NA	NA	NA	1	1	NA	NA	NA	NA	NA	NA	NA	1	1	0.75	1	1	1	NA	NA	NA
	scf1	566795040	NA	NA	NA	NA	NA	NA	NA	NA	NA	NA	NA	NA	NA	NA	NA	NA	NA	NA	NA	NA	NA	NA	NA	NA	NA	NA	NA	NA	NA	NA	NA	NA	1	NA	0	NA	NA	NA	NA	NA	NA	NA
	scf1	566795051	NA	NA	NA	NA	NA	NA	1	NA	NA	NA	NA	NA	NA	NA	NA	NA	NA	NA	NA	NA	NA	NA	NA	NA	NA	NA	NA	NA	NA	NA	NA	NA	1	NA	0	0	NA	NA	NA	NA	NA	NA
	scf1	566795060	NA	NA	NA	NA	NA	NA	0	NA	NA	NA	NA	NA	NA	NA	NA	NA	NA	NA	NA	NA	NA	NA	NA	NA	NA	NA	NA	NA	NA	NA	NA	NA	0	1	0.984375	1	1	1	1	1	1	1
	scf1	566795061	NA	NA	NA	NA	NA	NA	0	NA	NA	NA	NA	NA	NA	NA	NA	NA	NA	NA	NA	NA	NA	NA	NA	NA	NA	NA	NA	NA	NA	NA	NA	NA	0	0.988506	0.984375	1	1	1	1	1	1	1
	scf1	566795071	1	0	0.5	NA	1	0.75	0.25	0	NA	NA	NA	0	NA	NA	NA	0	NA	NA	NA	NA	NA	NA	NA	0	NA	NA	NA	NA	NA	0	NA	NA	0	1	1	1	1	1	1	1	1	1
	scf1	566795078	1	0	0.5	NA	1	1	0.75	0.5	NA	NA	NA	1	NA	NA	NA	1	NA	NA	NA	NA	NA	NA	NA	1	NA	NA	NA	NA	NA	1	NA	NA	1	1	1	1	1	1	1	1	1	1
	scf1	566795093	1	0	0.5	NA	1	1	0.75	0.5	NA	NA	NA	1	NA	NA	NA	1	NA	NA	NA	NA	NA	NA	NA	1	NA	NA	NA	NA	NA	1	NA	NA	NA	1	1	1	1	1	1	1	1	1
	scf1	566795104	1	0	0.5	NA	1	1	0.75	0.5	NA	NA	NA	1	NA	NA	NA	1	NA	NA	NA	NA	NA	NA	NA	1	NA	NA	NA	NA	NA	1	NA	NA	NA	1	1	1	1	1	1	1	1	1
	scf1	566795105	1	1	1	NA	1	0.75	1	1	NA	NA	NA	0	NA	NA	NA	0	NA	NA	NA	NA	NA	NA	NA	1	NA	NA	NA	NA	NA	1	NA	NA	1	1	1	1	1	1	1	1	1	1
	scf1	566795133	1	0.5	0.75	NA	1	1	0.875	0.666667	NA	NA	NA	1	NA	NA	NA	1	NA	NA	NA	NA	NA	NA	NA	1	NA	NA	NA	NA	NA	1	NA	NA	NA	1	1	1	1	1	1	1	1	1
	scf1	566795136	1	1	1	NA	1	1	0.75	0.5	NA	NA	NA	0	NA	NA	NA	0	NA	NA	NA	NA	NA	NA	NA	1	NA	NA	NA	NA	NA	0	NA	NA	NA	0.914894	1	1	1	1	1	1	1	1
	scf1	566795204	1	1	1	NA	1	1	1	1	NA	NA	NA	1	NA	NA	NA	1	NA	NA	NA	NA	NA	NA	NA	1	NA	NA	NA	NA	NA	1	NA	NA	NA	0.505263	1	1	0.45	1	1	0	0.8	1
	scf1	566795209	1	0	0.5	NA	1	1	0.5	0.5	NA	NA	NA	1	NA	NA	NA	1	NA	NA	NA	NA	NA	NA	NA	1	NA	NA	NA	NA	NA	1	NA	NA	NA	0.946809	0.969231	1	1	1	1	0.961538	1	1
	scf1	566795213	1	1	1	NA	1	1	1	1	NA	NA	NA	1	NA	NA	NA	1	NA	NA	NA	NA	NA	NA	NA	1	NA	NA	NA	NA	NA	1	NA	NA	NA	1	1	1	1	0.973684	1	1	1	1
	scf1	566795226	1	1	1	NA	NA	1	1	1	NA	NA	NA	1	NA	NA	NA	1	NA	NA	NA	NA	NA	NA	NA	1	NA	NA	NA	NA	NA	1	NA	NA	NA	1	1	1	1	1	1	1	1	1
	scf1	566795258	0	1	1	NA	NA	0.666667	0.8	1	NA	NA	NA	1	NA	NA	NA	1	NA	NA	NA	NA	NA	NA	NA	NA	NA	NA	NA	NA	NA	1	NA	NA	NA	1	1	1	1	1	1	1	1	1
	scf1	566795264	1	1	1	NA	NA	1	1	1	NA	NA	NA	1	NA	NA	NA	1	NA	NA	NA	NA	NA	NA	NA	NA	NA	NA	NA	1	NA	1	NA	NA	NA	1	1	1	1	1	1	1	1	1
	scf1	566795315	0.987705	0.987124	0.996198	0.97561	0.99322	0.994083	0.989796	0.98913	1	1	1	0.983051	1	0.991379	1	0.987952	1	0	0.00452489	0	0	0.0052356	0	0	0.997653	0.998008	0.997312	1	0.997743	0.997275	0.993834	0.997579	0.996491	0.994012	1	0.989848	0.991453	0.90625	0.963855	0.915663	0.901961	1
	scf1	566795317	0.99187	0.987124	0.996212	0.977876	0.993243	0.994065	0.989865	0.986486	1	1	1	0.983051	1	1	1	0.987952	1	0	0.00452489	0	0	0	0	0	0.997653	1	0.997312	1	0.997743	0.995913	0.994856	0.998789	1	0.994012	1	0.988439	1	0.9375	0.962963	0.916667	0.882353	1
	scf1	566795324	1	1	1	1	1	1	1	1	1	1	1	1	1	1	1	1	1	1	0.995516	1	1	1	1	1	1	1	1	1	1	0.998638	1	0.998789	1	0.994652	1	0.990338	1	1	0.988764	1	1	1
	scf1	566795331	0.923664	0.869565	0.80303	0.953757	0.834646	0.912698	0.925466	0.965347	1	0.983333	0.973154	1	1	0.989362	0.980198	0.957746	0.976744	1	1	1	0.990431	1	1	0.928571	0.260417	0.303797	0.378531	0.29	0.215686	0.349254	0.288591	0.335165	0.335938	0.992481	0.992453	0.983402	0.979695	0.973451	0.985714	0.944	0.961538	0.993103
	scf1	566795333	0.827586	0.384615	0.477273	0.218182	0.755319	0.788235	0.825581	0.849206	1	1	0.974684	1	1	0.979381	0.99	0.971429	0.977273	1	1	1	0.990431	1	1	0.928571	0.743316	0.676471	0.649718	0.699482	0.765	0.663551	0.683973	0.677966	0.639216	1	0.992278	0.991632	0.984772	0.972973	0.955556	0.942149	1	0.985507
	scf1	566795335	0.795181	1	1	1	1	1	1	0.781022	1	1	1	1	1	1	1	1	1	1	1	1	1	1	1	1	1	1	1	1	1	1	1	1	1	1	1	1	1	0.991071	1	0.99187	1	1
	scf1	566795341	0.972973	0.985577	0.990385	0.98773	0.979275	0.980952	0.974522	0.972527	0.973684	1	0.948718	1	1	1	1	1	1	1	1	1	1	1	1	1	0.954976	0.934959	0.925824	0.933174	0.972603	0.961003	0.944093	0.955774	0.938272	1	1	1	0.995025	1	0.993007	0.984252	1	1
	scf1	566795350	1	1	1	1	1	1	1	1	1	1	1	1	1	1	1	0.987952	1	1	0.990991	0.990291	1	1	1	0.928571	1	1	1	1	1	1	1	1	1	0.996479	1	0.996503	1	1	1	1	1	1
	scf1	566795366	0.983936	0.987124	0.992424	0.965217	0.979866	0.982196	0.980066	0.978437	1	1	1	1	1	1	1	1	1	1	1	1	1	1	1	1	1	1	1	1	1	1	1	1	1	0.982332	0.996377	0.9375	0.995327	0.910448	1	0.935065	0.688525	0.898089
	scf1	566795370	0.47561	0.642241	0.532075	0.599562	0.526846	0.488166	0.312292	0.455764	1	1	1	0.982456	1	1	0.992647	0.987805	1	0	0.0045045	0	0	0.00518135	0	0	1	1	1	1	1	1	1	1	1	0.992958	0.98913	0.906574	0.985981	0.970149	1	0.980519	0.688525	0.99359
	scf1	566795377	1	1	0.996212	1	0.993289	1	1	1	1	1	0.993902	1	1	1	1	1	1	0	0.0045045	0	0.00956938	0.00518135	0	0.0714286	1	1	1	1	0.995485	0.998634	1	0.998785	1	1	1	1	1	0.992366	0.993548	1	1	1
	scf1	566795381	1	1	1	1	1	1	1	1	1	1	1	1	1	1	1	1	1	1	1	1	1	1	1	1	1	1	1	1	1	1	1	1	1	1	1	1	1	1	1	1	1	1
	scf1	566795382	0.489879	0.648069	0.532075	0.604348	0.535117	0.504399	0.327815	0.467914	1	0.985075	1	1	1	1	1	1	1	0.988235	1	1	1	1	0.991525	1	0.99061	0.998008	0.997312	1	1	1	0.997945	1	1	0.996479	1	1	1	1	1	1	1	1
	scf1	566795388	1	1	1	1	0.993174	1	1	1	1	1	1	1	1	1	1	1	1	1	0.995495	1	1	1	1	0.928571	1	1	1	1	1	1	0.998972	1	1	1	0.99639	1	1	1	1	1	1	1
	scf1	566795389	1	0.995595	0.992337	1	0.993266	0.99115	0.996689	0.997326	1	0.985075	1	0.982759	1	1	1	1	1	1	1	1	1	1	1	1	0.978873	0.98004	0.981183	0.972093	0.9819	0.987722	0.982492	0.991505	0.980803	1	0.996377	1	1	1	1	1	1	1
	scf1	566795394	0.700405	0.676724	0.746212	0.843478	0.851852	0.865103	0.973422	0.803279	0.945055	0.910448	0.920245	0.947368	1	0.965517	0.992647	1	0.939394	1	1	0.990291	1	1	1	1	0.992941	0.992016	0.994624	0.990698	0.990971	0.976808	0.99075	0.989078	0.98951	0.996479	0.98913	1	0.96729	1	1	1	1	1
	scf1	566795395	0.665306	0.62069	0.690566	0.768212	0.687919	0.732353	0.860927	0.713137	0	0.0597015	0.0609756	0.0508475	0	0.0344828	0.00729927	0.0243902	0.0447761	0.0117647	0	0	0.00478469	0	0	0	0.913146	0.916168	0.922043	0.913953	0.925508	0.905866	0.919836	0.921117	0.902269	0.93662	1	0.934256	0.995305	0.895522	0.935897	0.87013	1	0.897436
	scf1	566795418	1	1	1	1	1	0.997015	1	0.99729	0.043956	0.0895522	0.115854	0.103448	0	0.0689655	0.0218978	0.0731707	0.0895522	1	0.990991	1	1	0.994819	1	1	1	1	1	1	1	1	0.994861	0.996359	0.998252	1	0.996403	1	1	1	0.993631	0.993464	1	1
	scf1	566795419	0.991803	0.991266	1	0.993363	0.993151	1	0.99322	0.986486	0.043956	0.0746269	0.109756	0.103448	0	0.0598291	0.0218978	0.0731707	0.0909091	1	0.995495	1	1	1	1	1	1	1	1	0.995338	1	1	0.994861	0.998786	1	1	1	1	1	1	1	1	1	1
	scf1	566795425	1	1	1	0.997778	1	0.996997	1	1	1	1	1	0.982759	1	1	1	1	1	1	1	1	0.516746	0.46875	1	1	0.997658	1	1	1	0.997743	0.998636	1	0.998786	0.998252	1	1	0.99654	1	0.992537	1	1	1	1
	scf1	566795428	0.702041	1	0.899225	0.878049	0.83737	0.786145	0.681208	0.678378	1	1	1	1	1	1	1	1	1	1	1	1	1	0.994819	1	1	1	0.998004	1	0.997674	1	0.998636	1	1	0.996503	1	1	1	1	1	1	1	1	1
	scf1	566795433	1	0.991266	1	1	1	1	0.993289	1	1	1	1	1	1	1	1	1	1	1	1	1	1	1	1	1	0.662763	0.670659	0.69086	0.667442	0.641723	0.702592	0.675231	0.704739	0.699825	1	1	1	1	1	1	1	1	1
	scf1	566795450	0.102459	0.215517	0.157692	0.365639	0.215753	0.226471	0.191275	0.192935	0.0111111	0	0	0	0	0.00854701	0	0.0121951	0	0	0	0	0.00483092	0	0	0	0.559242	0.54326	0.591892	0.566038	0.585421	0.533426	0.542056	0.522755	0.505282	0.975177	0.97482	0.868512	0.976744	0.977778	0.961783	0.929487	0.919355	0.941935
	scf1	566795466	0.857143	0.853659	0.88	0.816901	0.857143	0.688525	0.830508	0.8	1	1	1	1	NA	0.857143	1	1	1	1	1	1	1	1	1	1	1	1	1	1	1	1	1	1	1	0.155556	0.176	0.323077	0.241935	0.186047	0.184783	0.164384	0.526316	0.323944
	scf1	566795572	0	0	0	0	0	0	0	0	NA	0	0	NA	NA	0	0	0	NA	NA	NA	NA	NA	NA	NA	NA	0	0	0	0	0	NA	0	0	0	1	0.903614	1	0.962025	0.99422	0.986842	0.959596	0.980392	0.962025
[truncated: 7,056 more rows]

## Sheet: B.bal male spec. SNPs only
		sex	F	F	F	M	M	M	M	M	F	F	F	F	F	M	M	M	M	F	F	F	M	M	M	M	F	F	F	F	F	M	M	M	M	F	F	F	F	F	M	M	M	M
		Taxon abbreviation	Bba	Bba	Bba	Bba	Bba	Bba	Bba	Bba	Bsh	Bsh	Bsh	Bsh	Bsh	Bsh	Bsh	Bsh	Bsh	Bsi	Bsi	Bsi	Bsi	Bsi	Bsi	Bsi	Btu	Btu	Btu	Btu	Btu	Btu	Btu	Btu	Btu	BvG	BvG	BvG	BvG	BvG	BvG	BvG	BvG	BvG
AA exchange in B. viridis	#CHROM	POS	BbalSi337F	BbalSi39F	BbalSi41F	BbalSi105M	BbalSi106M	BbalSi12M	BbalSi13M	BbalSi336M	BshaSz16aF	BshaSz24F	BshaSz26F	BshaSz28F	BshaSz31F	BshaSz12M	BshaSz13M	BshaSz29M	BshaSz30M	BsicSi113F	BsicSi135F	BsicSi142F	BsicSi213M	BsicSi214M	BsicSi218M	BsicSi334M	BturaKy111F	BturaKy11F	BturaKy15F	BturaKy3F	BturaKy9F	BturaKy12M	BturaKy13M	BturaKy23M	BturaKy21M	BvGR053F	BvGR073F	BvGR103F	BvGR131F	BvGRO93F	BvGR057M	BvGR067M	BvGR094M	BvGR96bM
	scf1	566785850	0	0	0	0.452174	0.537634	0.477778	0.402062	0.539095	1	1	1	1	1	1	1	1	1	1	1	1	1	1	1	1	1	1	1	1	1	1	1	1	1	1	1	1	1	1	1	1	1	1
	scf1	566786521	1	1	1	0.457143	0.542254	0.511278	0.475936	0.552326	1	1	1	1	NA	0.197605	0.169591	0.207101	0.0869565	NA	NA	NA	0	0	NA	NA	1	1	1	1	1	0.727273	0.825	0.843972	0.767442	1	1	1	1	1	1	1	1	1
	scf1	566786553	1	1	1	0.588571	0.573427	0.571429	0.604278	0.546512	1	1	1	1	NA	1	1	1	1	1	NA	1	1	1	1	NA	1	1	1	1	1	1	1	1	1	1	1	1	1	1	1	1	1	1
	scf1	566786697	0	0	0	0.54918	0.554348	0.603448	0.507576	0.47482	1	1	0.990476	1	NA	1	1	1	1	1	1	1	0.915033	0.905405	0.921053	0.877863	1	1	1	1	1	0.990385	0.991304	1	1	1	1	1	1	1	1	1	0.964286	1
	scf1	566786726	0	0	0	0.529915	0.5625	0.605769	0.495798	0.449153	1	1	1	1	NA	1	1	1	1	0.995	1	1	0.913333	0.910345	0.921053	0.862595	1	1	1	1	1	0.988095	0.977778	1	0.983333	1	0.982456	1	1	1	1	0.875	1	1
	scf1	566786740	1	1	0.977273	0.537815	0.487805	0.440367	0.54918	0.593496	1	1	1	0.975	NA	1	1	1	1	1	1	1	1	0.993007	0.982456	1	1	1	1	1	0.982456	1	1	1	1	1	0.990099	1	1	1	1	1	1	1
	scf1	566786749	0	0	0	0.486239	0.538462	0.575472	0.466102	0.417391	1	1	1	1	NA	1	1	1	1	0.994949	1	1	0.992537	1	1	0.99115	1	1	1	1	0.991228	1	1	1	1	1	1	1	1	1	1	1	1	1
	scf1	566786821	0	0	0	0.454545	0.469388	0.518293	0.447059	0.376404	0	0	0	0	0	0.00606061	0.00917431	0	0	0	0	0	0.0666667	0.0726257	0.056338	0.0947368	1	1	1	0.992481	1	1	1	1	1	1	1	1	1	1	1	1	1	1
	scf1	566786907	1	1	1	0.708333	0.58209	0.59322	0.64	0.754098	1	1	1	1	1	1	1	1	1	1	1	1	1	1	1	1	1	1	1	1	1	0.305085	0.0306122	0.0594059	0.0895522	1	1	1	1	1	0.987654	1	1	1
	scf1	566787713	1	0.995025	1	0.545833	0.522472	0.607527	0.605911	0.547718	NA	NA	NA	NA	NA	0	0	0	0	0	0	0	0	0.00396825	0	0	1	0.993994	1	0.993939	0.994152	0.604119	0.622061	0.650877	0.557103	0.551852	1	1	0.39645	0.996454	1	1	0.608696	1
	scf1	566787733	0.99115	1	1	0.511211	0.46875	0.560241	0.565445	0.483568	NA	NA	NA	NA	NA	1	1	1	1	1	1	1	1	1	1	1	1	1	1	1	1	1	1	1	1	1	1	1	1	1	1	1	1	1
	scf1	566787742	0	0	0	0.486486	0.534161	0.445783	0.439791	0.509434	NA	NA	NA	NA	NA	1	1	1	1	1	1	1	1	1	1	1	1	1	1	1	1	1	1	1	1	1	1	1	1	1	1	1	1	1
	scf1	566787788	1	1	1	0.511211	0.46875	0.560241	0.568421	0.490566	NA	NA	NA	NA	NA	0	0	0	0	1	1	1	1	1	1	1	1	1	1	1	1	1	1	1	1	1	1	0.994595	1	1	1	1	1	1
	scf1	566787797	1	1	1	0.511211	0.465839	0.560241	0.565445	0.488263	NA	NA	NA	NA	NA	1	1	1	1	0.996587	1	1	1	0.995536	1	1	1	1	1	1	1	1	1	1	1	1	0.993056	1	1	1	1	0.992908	1	1
	scf1	566787880	1	1	1	0.82235	0.7713	0.782258	0.823741	0.809668	NA	NA	NA	NA	NA	1	1	1	0.989796	1	1	1	1	1	0.989529	1	1	1	1	1	1	1	1	1	1	1	0.995984	1	1	1	1	1	1	1
	scf1	566787974	1	1	0.985507	0.544118	0.337838	0.443299	0.51	0.530769	NA	NA	NA	NA	NA	1	1	1	1	NA	1	1	1	1	NA	1	1	1	1	1	1	1	1	1	1	1	1	1	1	0.987013	1	1	1	1
	scf1	566788011	0	0	0	0.444444	0.671053	0.556701	0.5	0.473684	NA	NA	NA	NA	NA	1	1	1	1	NA	1	1	1	1	NA	1	1	1	1	0.995763	1	1	1	1	1	1	1	0.988636	1	1	1	1	1	1
	scf1	566788015	1	1	1	0.567164	0.337838	0.452632	0.5	0.534351	NA	NA	NA	NA	NA	1	1	1	1	NA	1	1	1	1	NA	1	0.995098	1	1	1	0.994186	0.995575	1	1	0.995595	1	1	1	1	1	1	0.993506	1	1
	scf1	566788153	1	1	1	0.772727	0.6	0.5	0.666667	0.628571	NA	NA	NA	NA	NA	1	1	1	1	0	0.25	0	0	0	0	0.5	1	0.992647	1	0.993671	1	1	1	1	1	1	1	1	1	0.995575	1	1	1	1
	scf1	566788180	1	1	1	0.772727	0.6	0.5	0.666667	0.628571	NA	NA	NA	NA	NA	1	1	1	1	0	0.25	0	0	0	0	0.5	1	1	1	1	1	1	1	1	1	1	1	1	1	1	1	1	1	1
	scf1	566788186	1	1	1	0.780488	0.6	0.481481	0.666667	0.628571	NA	NA	NA	NA	NA	1	1	1	1	1	1	1	1	1	1	1	0	0	0	0	0	0	0	0.013245	0.012987	1	1	1	1	0.995575	1	1	1	1
	scf1	566788419	0.992188	1	1	0.45614	0.573333	0.554054	0.593939	0.45098	1	0.994505	1	1	1	1	1	0.998498	0.992481	NA	1	NA	NA	NA	NA	1	1	1	1	1	1	1	1	1	1	0.993711	1	1	1	1	1	1	1	1
	scf1	566788533	1	0.996198	1	0.446712	0.561753	0.526119	0.566265	0.465374	1	1	1	1	1	1	0.998765	1	1	1	1	1	1	1	1	1	1	1	1	1	1	1	1	0.99823	0.99763	1	1	1	1	1	1	0.994709	1	1
	scf1	566788577	1	0.991228	1	0.420382	0.543689	0.483333	0.538922	0.464968	1	1	1	1	1	1	1	1	1	1	1	1	1	1	1	1	0.0116279	0	0	0.0107527	0	0.526316	0.483696	0.497758	0.449102	0.551724	1	0.989362	1	1	1	1	1	1
	scf1	566788669	0	0	0	0.575949	0.456311	0.516667	0.457831	0.525316	1	0.990099	0.9975	1	1	1	1	1	1	1	1	1	1	1	1	1	1	1	0.986111	1	1	1	1	1	1	1	1	1	1	0.990291	1	1	1	1
	scf1	566788835	1	1	1	0.838235	0.819355	0.857955	0.848315	0.897727	0.993548	1	1	1	1	1	1	1	1	1	1	1	1	1	0.994083	1	1	1	1	0.992537	0.991935	0.994898	0.996364	1	1	1	1	1	1	1	1	0.990741	1	1
	scf1	566788858	1	1	1	0.426471	0.350649	0.414773	0.438202	0.380682	1	0.99375	1	1	1	0.368421	0.348894	0.262963	0.347826	1	1	0.994475	0.315287	0.339223	0.414201	0.718861	1	0.985401	1	0.985075	1	0.903061	0.90942	0.862745	0.877005	1	0.982456	1	1	1	0.95	0.82243	0.888889	0.890909
	scf1	566788887	1	1	1	0.590244	0.525641	0.556818	0.589888	0.483146	1	1	1	1	1	1	1	1	1	1	1	1	1	1	1	1	1	1	1	1	1	1	1	1	1	1	1	1	1	1	1	1	1	1
	scf1	566789173	1	1	1	0.428571	0.361111	0.508475	0.45	0.290909	1	1	1	1	1	1	1	1	1	1	1	1	1	1	1	1	1	1	1	1	1	1	1	1	1	1	1	1	1	1	1	1	1	1
	scf1	566789284	1	1	1	0.72	0.651163	0.825397	0.714286	0.701754	1	1	1	1	1	0.7	0.768116	0.729167	0.75	1	1	1	1	1	1	1	1	1	1	1	1	0.714286	0.654321	0.656566	0.809524	1	1	1	1	1	1	1	1	1
	scf1	566789338	1	1	1	0.353383	0.314433	0.327778	0.307377	0.328358	1	1	1	1	1	1	1	1	1	1	1	1	0.996241	1	1	0.997191	1	1	1	1	1	1	1	1	1	1	1	1	1	1	1	1	1	1
	scf1	566789380	1	1	1	0.680451	0.637306	0.664835	0.746939	0.700375	0.994083	1	1	1	1	1	0.990196	1	1	1	1	0.994444	1	1	1	1	1	1	1	1	1	0.750809	0.763578	0.744	0.678862	1	1	1	1	1	0.574074	0.538462	0.571429	0.666667
	scf1	566789381	1	1	1	0.680451	0.637306	0.67033	0.742857	0.699248	0	0	0	0	0	0.550186	0.472131	0.553191	0.483871	0	0	0.00555556	0.00373134	0	0	0	0	0	0	0	0	0	0	0	0	1	1	1	1	1	0.418182	0.415385	0.571429	0.479167
	scf1	566789393	1	1	1	0.680451	0.634021	0.668508	0.745902	0.700375	1	1	1	1	1	1	0.986928	1	1	1	1	1	1	1	1	1	1	1	1	1	1	1	1	1	1	1	1	1	1	1	1	1	1	1
	scf1	566789422	1	1	1	0.34717	0.310881	0.320442	0.308642	0.322097	1	1	1	1	1	1	0.990164	1	1	1	0.523985	0.547486	1	1	1	1	1	1	0.99187	0.992308	1	1	1	1	1	1	1	1	1	1	1	1	1	1
	scf1	566789468	0	0	0	0.65283	0.690722	0.675824	0.691057	0.681648	1	1	0.995423	1	1	0.99631	1	1	1	1	1	1	1	1	0.994975	1	1	0.993056	1	1	1	0.996764	1	0.997333	1	0.992754	1	1	1	1	1	0.984615	1	1
	scf1	566789481	0	0	0	0.333333	0.322917	0.353261	0.439024	0.374532	0.994083	0.990741	1	1	1	0.455556	0.522876	0.444915	0.51087	1	1	0.994475	1	1	1	0.997191	1	0.986014	1	1	1	0.724026	0.740385	0.684492	0.650407	1	1	1	0.989899	1	1	1	1	1
	scf1	566789511	1	1	0.994012	0.680297	0.666667	0.645503	0.570281	0.630597	0.994083	1	1	1	1	0.997024	1	0.996154	1	1	1	1	1	1	1	0.997238	0.989899	1	1	1	1	0.996743	0.996835	1	1	0.995327	1	1	1	1	1	1	1	1
	scf1	566789512	1	0.9875	1	0.684015	0.671795	0.648936	0.570281	0.632959	0.994152	1	1	0.996479	1	1	1	1	0.991803	1	0.99635	1	0.694853	0.680511	0.725	0.711911	1	0.993103	1	1	1	1	1	0.997305	1	1	1	1	1	0.994318	1	1	1	1
	scf1	566789921	1	1	1	0.640371	0.689139	0.696154	0.644788	0.6	0.996904	0.996575	0.997001	1	1	0.997442	1	1	1	1	1	1	0.996875	1	1	0.996479	1	1	0.994949	1	1	1	0.998028	0.995745	1	1	0.994083	1	1	1	1	1	1	1
	scf1	566789924	1	1	1	0.643357	0.682836	0.696154	0.644788	0.6	1	1	1	1	1	1	1	1	1	1	1	1	0.996885	1	1	1	0	0	0	0	0	0.595568	0.573964	0.561966	0.573232	1	0.52071	0	0.453333	0.515337	0.613169	0.668016	1	0.636986
	scf1	566789977	1	1	1	0.635934	0.674242	0.685259	0.633466	0.581699	1	1	1	1	1	1	1	1	1	1	1	1	1	1	1	1	1	0.996198	1	1	1	1	1	1	1	1	1	1	1	1	1	1	1	1
	scf1	566790021	1	1	1	0.712605	0.658477	0.732824	0.6925	0.719682	1	1	1	1	1	1	0.997214	1	0.995726	1	1	1	0.997636	1	0.99635	0.997555	1	1	1	0.996	1	0.997959	0.995406	1	0.998172	1	1	1	1	1	1	1	1	1
	scf1	566790060	0.994709	1	0.992883	0.709244	0.654412	0.731646	0.691542	0.715706	1	0.996441	0.998462	1	1	1	1	0.997449	1	0.0454545	0	0	0.49409	0.48642	0.566176	0.489051	NA	NA	NA	NA	NA	0	0.00230947	0	0	0.986301	1	1	0.995327	1	0.396923	0.288571	0.301724	0.36612
	scf1	566790084	0.00529101	0.00321543	0	0.682886	0.654321	0.57868	0.656642	0.695825	1	1	0.99845	1	1	1	0.995804	1	1	0.954545	1	1	1	1	0.992647	0.997555	NA	NA	NA	NA	NA	1	0.995392	0.997792	1	0.995434	1	1	1	1	1	0.991429	1	1
	scf1	566790085	0.00529101	0.00643087	0	0.67953	0.652709	0.57868	0.655	0.695825	0.996914	1	0.996914	1	1	0.364273	0.34965	0.440764	0.361345	0.0454545	0.0227273	0	0.477541	0.490099	0.408759	0.487805	NA	NA	NA	NA	NA	0.468657	0.470046	0.447137	0.458886	0.995434	1	1	1	0.995614	0.684049	0.617143	0.634783	0.686813
	scf1	566790089	0.989418	0.996785	1	0.317647	0.34321	0.42132	0.340852	0.301397	1	0.996429	1	1	1	0.589789	0.478992	0.522959	0.523207	0	0	0	0.490566	0.487624	0.558394	0.486553	NA	NA	NA	NA	NA	0.534125	0.531178	0.548673	0.539894	1	1	1	1	1	0.711656	0.671429	0.669565	0.675824
	scf1	566790093	0.015873	0.00321543	0	0.684564	0.657635	0.580153	0.655	0.695825	1	1	0.998454	1	1	1	1	1	1	1	1	1	1	1	1	1	NA	NA	NA	NA	NA	0.997015	0.997696	0.997797	0.99734	1	1	1	1	1	1	1	1	1
	scf1	566790094	1	0.996785	1	0.316583	0.342365	0.419847	0.345865	0.303393	1	1	0.996894	1	1	0.363796	0.350559	0.438059	0.355932	0	0	0	0.490566	0.487624	0.56044	0.487805	NA	NA	NA	NA	NA	0.532934	0.529954	0.546667	0.538667	1	1	1	1	1	0.712074	0.667622	0.669565	0.677596
	scf1	566790116	0	0.00320513	0	0.678451	0.65679	0.57868	0.655	0.693837	0	0	0	0	0	0.414462	0.520337	0.476923	0.476793	1	1	1	0.508274	0.513648	0.437956	0.512195	1	1	1	1	1	0.6	0.616949	0.591141	0.574153	0.995434	1	0.993548	0.995327	1	0.684049	0.617391	0.626087	0.694444
	scf1	566790137	0.038961	0.0384615	0.0265487	0.727778	0.684211	0.531034	0.611465	0.668342	1	1	1	1	1	0.991031	1	1	1	1	1	1	0.984375	0.993103	1	1	1	0.991736	1	1	1	1	1	1	0.996241	0.986486	1	0.990909	1	1	1	1	1	1
	scf1	566790159	1	1	1	0.283237	0.340426	0.478873	0.4	0.335052	1	1	1	1	NA	0.650246	0.536313	0.467532	0.54878	1	1	1	1	1	1	1	0	0	0	0	0	0.318584	0.22549	0.331378	0.307087	0.542857	0.546875	1	0.986301	0.986301	0.645833	0.607843	0.421053	0.717391
	scf1	566790190	0	0	0	0.716763	0.661972	0.528169	0.598684	0.658031	1	1	1	1	NA	1	1	1	1	1	1	1	1	1	1	1	1	1	1	1	1	1	1	1	1	1	1	1	1	1	1	1	1	1
	scf1	566790193	1	1	1	0.736842	0.629371	0.78169	0.703947	0.746114	1	1	1	1	NA	0.675676	0.585	0.523256	0.55814	1	1	1	1	1	1	1	0.988889	1	1	1	1	0.779167	0.761755	0.761364	0.70412	1	1	1	1	1	0.696429	0.652174	0.619048	0.759259
	scf1	566790223	1	1	1	0.505319	0.687075	0.685714	0.681818	0.575	1	1	1	1	NA	1	1	1	1	1	1	1	1	1	1	1	1	1	1	1	1	1	1	1	1	1	1	1	1	1	1	1	1	1
	scf1	566790236	1	1	1	0.756614	0.639456	0.785714	0.714286	0.755	1	1	1	1	NA	1	1	1	1	1	1	1	0.997175	1	1	1	NA	NA	NA	NA	NA	1	1	1	0.995516	1	1	1	1	1	0.99435	1	1	1
	scf1	566790600	NA	NA	NA	0.313725	0.365854	0.310811	0.354839	0.232143	NA	NA	NA	NA	NA	0.928571	0.866667	0.941176	0.75	NA	NA	NA	1	1	NA	1	0.333333	0.1	0.296296	0.333333	0.3	0	0.307692	0.352941	0.36	NA	0.460317	0.37	0.414634	0.813472	0.444444	0.408163	1	0.411765
	scf1	566790708	NA	NA	NA	0.608696	0.5625	0.6	0.526316	0.482143	NA	NA	NA	NA	NA	1	1	1	1	NA	NA	1	1	1	NA	1	0.666667	0.444444	0.785714	1	0.5	0.666667	0.7	1	0.636364	NA	0.75	0.59633	0.782609	0.721311	0.727273	0.773585	0.5	0.45
	scf1	566790985	NA	NA	NA	0.105263	0.2	0.264151	0.325581	0.413793	1	NA	NA	1	NA	0.373333	0.386364	0.342857	0.363636	1	1	1	1	1	1	1	0.416667	0.510204	0.578947	0.46875	0.65	0.55	0.684211	0.47619	0.413793	1	1	1	1	1	1	0.957746	1	1
	scf1	566791171	NA	NA	NA	0.469231	0.430233	0.583333	0.535088	0.511278	1	0.995495	1	1	1	0.693662	0.614286	0.616	0.654206	1	1	1	0.0747664	0.091954	0.0384615	0.0714286	0	0	0	0	0	0	0	0	0	1	1	1	1	1	0.516393	0.464286	0.509091	0.643678
	scf1	566791355	NA	NA	NA	0.469231	0.436782	0.583333	0.535088	0.514925	1	1	0.996875	0.995098	1	1	1	1	1	NA	NA	NA	1	1	1	NA	NA	NA	NA	NA	NA	1	0.992063	1	1	1	1	1	1	1	1	1	1	0.982759
	scf1	566792232	0	0	0	0.65	0.555556	0.470588	0.444444	0.818182	1	1	1	1	1	1	1	1	1	1	1	1	1	1	1	1	1	1	1	1	0.964286	1	1	1	1	1	1	1	1	1	1	1	1	1
	scf1	566799274	0	0.00367647	0	0.435065	0.473913	0.515748	0.434028	0.513619	1	0.996063	1	1	1	1	0.995763	1	1	1	1	1	1	0.997033	0.995327	1	1	1	1	1	0.996283	1	1	1	0.997442	1	1	0.992347	1	0.991031	1	0.993333	1	0.985915
	scf1	566801785	1	0.993464	0.991597	0.480769	0.516393	0.612903	0.528169	0.517949	1	1	1	1	NA	1	1	1	1	NA	1	1	NA	1	1	1	NA	NA	NA	NA	NA	1	1	1	1	1	1	1	1	1	1	1	1	1
	scf1	566802523	0	0	0	0.48	0.433333	0.243902	0.342105	0.384615	NA	NA	1	NA	NA	NA	1	NA	1	NA	NA	NA	NA	1	NA	NA	NA	NA	NA	1	NA	NA	NA	1	NA	0.551724	1	1	1	0.595745	1	1	1	1
	scf1	566802524	0	0	0	0.461538	0.354839	0.244444	0.297297	0.384615	NA	NA	1	NA	NA	NA	NA	NA	1	NA	NA	NA	NA	1	NA	NA	NA	NA	NA	1	NA	NA	NA	1	NA	0.5	1	1	1	0.5625	1	1	1	1
	scf1	566802555	0	0	0	0.48	0.393939	0.26087	0.333333	0.384615	NA	NA	1	NA	NA	NA	NA	NA	NA	NA	NA	NA	NA	1	NA	NA	NA	NA	NA	1	NA	NA	1	1	NA	0.551724	1	1	1	0.571429	1	1	1	1
	scf1	566802853	0	0	0	0.379562	0.413462	0.584158	0.524752	0.513889	1	1	1	1	1	1	1	1	1	1	1	1	1	1	1	0.994413	1	NA	NA	NA	NA	1	1	1	1	1	1	1	1	1	1	1	1	1
	scf1	566802859	1	1	1	0.620438	0.586538	0.415842	0.475248	0.486111	1	1	1	1	1	1	1	1	1	1	1	1	1	1	1	0.994413	1	NA	NA	NA	NA	0.977778	1	1	1	1	1	1	1	1	1	1	1	1
	scf1	566802905	1	1	1	0.615942	0.586538	0.407767	0.475248	0.486111	1	1	1	1	1	1	1	1	1	1	1	1	1	1	1	1	1	NA	NA	NA	NA	1	1	1	1	1	1	0.962963	1	1	1	1	1	1
	scf1	566802958	0.985915	1	1	0.615942	0.586538	0.407767	0.465347	0.486111	1	1	1	1	1	1	1	1	1	1	1	1	1	1	1	1	1	NA	NA	NA	NA	1	1	1	1	1	1	1	0.984127	0.989011	1	1	1	1
	scf1	566803132	0.991228	1	1	0.482927	0.53012	0.522472	0.515152	0.574359	1	1	1	1	1	0.996885	1	0.995283	1	1	1	1	0.951613	0.976	0.989583	0.939394	NA	NA	NA	NA	NA	1	1	1	1	1	1	1	1	1	1	1	1	1
	scf1	566803137	1	1	1	0.482927	0.524096	0.522472	0.515152	0.574359	1	1	0.99802	1	1	0.996885	1	1	1	1	1	1	1	1	1	1	NA	NA	NA	NA	NA	1	1	1	0.993289	1	1	1	0.990099	1	1	1	1	1
	scf1	566803144	1	1	1	0.482927	0.53012	0.522472	0.515152	0.572165	1	1	1	1	1	1	0.993399	1	1	1	1	1	1	1	1	1	NA	NA	NA	NA	NA	1	1	1	1	1	1	1	1	1	1	1	1	1
	scf1	566803291	0	0	0	0.714286	0.7	0.458333	0.526316	0.538462	1	1	1	1	NA	1	1	1	1	1	1	1	1	1	0.923077	1	1	NA	NA	NA	NA	1	1	1	1	1	1	1	1	1	1	1	1	1
	scf1	566803359	1	1	1	0.285714	0.3	0.52	0.473684	0.461538	1	1	1	1	NA	1	1	0.970588	1	1	0.901961	0.684211	0.972222	0.95	1	0.923077	1	NA	NA	NA	NA	1	1	1	1	1	0.987013	1	1	1	1	1	1	1
	scf1	566803360	1	1	1	0.285714	0.3	0.52	0.473684	0.461538	1	1	1	1	NA	1	1	0.970588	1	1	1	0.982456	1	1	1	1	1	NA	NA	NA	NA	1	1	1	1	1	0.987013	1	1	1	1	1	1	1
	scf1	566803362	0	0	0	0.714286	0.7	0.48	0.526316	0.538462	1	1	1	1	NA	1	1	1	1	1	1	1	1	1	1	1	1	NA	NA	NA	NA	1	1	1	1	1	1	1	0.978261	1	1	1	1	1
	scf1	566803381	1	1	1	0.285714	0.3	0.52	0.473684	0.461538	1	1	0.982456	1	NA	1	1	1	1	1	1	1	1	1	1	1	1	NA	NA	NA	NA	1	1	1	1	1	1	1	1	1	1	1	1	1
	scf1	566803612	0	0	0	0.55625	0.532847	0.618056	0.506849	0.516	1	1	0.995565	1	1	1	0.996212	1	1	1	1	1	0.931818	1	1	0.988372	NA	NA	NA	NA	NA	1	0.97561	1	1	0.418605	0.992857	0.988571	1	0.45	0.513514	0.42963	0.32	0.350877
	scf1	566803638	0	0	0	0.577922	0.545455	0.624113	0.506849	0.520325	0	0	0	0	0	0	0	0	0	1	1	1	1	1	1	1	NA	NA	NA	NA	NA	1	1	1	1	1	1	1	1	1	0.990909	1	1	1
	scf1	566803640	1	1	1	0.704082	0.72619	0.715867	0.746429	0.745303	1	1	1	1	1	1	1	1	1	1	1	1	1	1	1	1	NA	NA	NA	NA	NA	1	1	1	1	1	1	1	1	1	1	1	1	1
	scf1	566803690	0.989362	1	1	0.368794	0.4	0.3125	0.451852	0.455696	1	0.990566	0.997685	1	1	1	1	1	0.980392	1	1	1	1	1	1	1	NA	NA	NA	NA	NA	1	NA	1	1	1	0.984848	0.994118	0.987179	1	1	1	0.958333	1
	scf1	566803724	1	1	1	0.428571	0.454545	0.388889	0.493151	0.483871	1	1	1	1	1	1	1	1	1	1	1	1	1	1	1	1	NA	NA	NA	NA	NA	1	1	1	1	1	1	1	1	1	1	1	1	1
	scf1	566803726	1	1	1	0.422078	0.454545	0.384615	0.489655	0.481781	1	1	1	1	1	0.505263	0.469231	0.515306	0.529412	0	0	0	0	0	0	0	NA	NA	NA	NA	NA	1	1	1	1	1	1	1	1	1	1	1	1	1
	scf1	566803736	1	1	1	0.425806	0.438462	0.366906	0.489655	0.481781	0	0	0	0	0	0	0	0	0	0	0	0	0	0	0	0	NA	NA	NA	NA	NA	0	0	0	0	1	0.984733	1	0.987179	1	1	1	1	1
	scf1	566803768	0	0.00657895	0.00621118	0.5625	0.532847	0.577922	0.487013	0.505882	0	0	0	0	0	0	0	0	0	0	0	0	0	0	0	0	0	NA	NA	NA	NA	0	0	0	0	0.61658	1	1	1	0.638743	0.664557	0.616915	0.645833	0.560976
	scf1	566803779	0	0	0	0.555556	0.528986	0.581699	0.487013	0.507874	1	1	1	1	1	0.994975	1	0.995169	1	1	1	1	0.983051	1	1	1	1	NA	NA	NA	NA	1	1	1	1	1	1	1	1	1	1	0.995025	1	1
	scf1	566803786	1	1	1	0.440994	0.471014	0.418301	0.522581	0.490119	1	1	1	1	1	1	1	1	1	1	1	1	1	1	1	1	1	NA	NA	NA	NA	1	1	1	1	0.994872	1	1	0.993671	1	1	1	1	1
	scf1	566803918	0	0	0	0.447761	0.419118	0.388158	0.455172	0.434483	0	0	0	0	NA	0	0	0	0	0	0	0	0	0	0.0196078	0	0	NA	NA	NA	NA	0	0	0	0	1	1	1	0.99359	1	0.972603	1	1	0.973684
	scf1	566803997	1	1	1	0.5	0.533898	0.536	0.491935	0.519685	0	0	0	0	NA	0	0	0	0	0	0	0	0	0	0	0	NA	NA	NA	NA	NA	0	0	0	0	1	1	1	1	1	1	1	1	1
	scf1	566804095	0	0	0	0.513514	0.470588	0.460317	0.516129	0.488189	1	1	1	1	NA	0.990741	1	1	1	1	1	1	0.983607	1	1	0.992806	NA	NA	NA	NA	NA	1	1	1	0.978261	1	0.993103	0.991189	0.980769	1	1	0.987342	1	1
	scf1	566804651	1	1	1	0.485549	0.566372	0.636364	0.443478	0.587413	1	1	1	1	1	1	1	1	1	1	1	1	1	1	1	1	NA	NA	NA	NA	NA	1	1	1	1	1	1	1	1	1	1	1	1	1
	scf1	566804782	1	1	1	0.538462	0.4375	0.416667	0.357143	0.470588	NA	NA	NA	NA	NA	NA	NA	NA	NA	1	1	1	1	1	1	1	NA	NA	NA	NA	NA	NA	NA	NA	NA	1	1	1	1	1	1	1	1	NA
	scf1	566805074	0	0	0	0.666667	0.444444	0.2	0.428571	0.666667	1	1	1	1	1	1	1	0.983607	1	1	1	1	1	1	1	1	NA	NA	NA	NA	NA	1	1	1	1	1	1	1	1	1	1	1	1	1
	scf1	566809259	0.991736	1	1	0.475177	0.419355	0.494444	0.480583	0.441048	1	1	1	1	1	1	0.996	1	1	1	1	1	1	1	1	1	1	0.989362	1	1	1	1	1	1	1	1	1	1	1	1	1	1	1	1
	scf1	566809410	0	0	0	0.544262	0.472	0.528169	0.521605	0.513784	1	1	1	0.997442	1	1	1	0.99835	1	0.99729	0.997664	1	1	0.99729	1	1	1	1	1	1	1	1	1	1	1	1	1	1	1	0.995951	1	1	1	1
	scf1	566809625	0	0	0	0.490431	0.420886	0.531447	0.51005	0.473577	1	1	1	1	1	1	1	1	1	1	1	1	1	1	1	1	0.99505	1	0.994286	1	1	1	1	1	1	1	1	1	1	1	1	1	0.561798	1
	scf1	566809654	1	1	1	0.664103	0.609665	0.491803	0.547677	0.554023	1	1	1	1	NA	1	1	1	1	NA	1	1	1	NA	NA	1	1	1	1	1	1	1	1	1	1	1	1	1	1	1	1	1	1	1
	scf1	566809791	0	0	0	0.392857	0.422222	0.542484	0.495146	0.465438	1	1	1	1	NA	1	1	1	1	NA	1	1	1	NA	NA	1	1	1	1	1	1	1	1	1	1	1	1	1	1	1	1	1	1	1
	scf1	566810579	0.0121951	0.0515464	0	0.588889	0.508929	0.642857	0.555556	0.608466	1	1	1	1	1	1	1	1	1	1	1	1	1	1	1	1	1	1	1	1	1	1	1	1	1	1	1	1	1	1	1	1	1	0.985294
	scf1	566810582	1	1	1	0.422222	0.517857	0.364286	0.461988	0.396825	1	1	1	1	1	1	1	1	1	1	1	1	1	1	1	1	1	1	1	1	1	1	1	1	1	1	1	1	1	1	1	1	1	1
	scf1	566811504	0	0	0	0.542056	0.367089	0.40566	0.5	0.443548	1	1	1	1	1	1	1	1	1	1	1	1	1	1	1	1	1	1	1	1	1	1	1	1	1	0.990196	1	1	1	1	1	1	1	1
	scf1	566811655	1	1	1	0.375	0.6	0.294118	0.611111	0.125	1	1	1	1	1	1	1	1	1	1	1	1	1	1	1	1	NA	NA	NA	NA	NA	1	1	1	1	1	1	1	1	1	1	1	1	1
	scf1	566811724	1	1	1	0.375	0.6	0.294118	0.611111	0.125	1	1	1	1	1	0.994565	1	1	1	1	1	1	1	1	1	1	NA	NA	NA	NA	NA	1	1	1	1	1	1	1	1	1	0.945946	0.936508	0.909091	0.7
	scf1	566812596	1	1	0.992248	0.514286	0.556291	0.531073	0.468571	0.495726	1	1	1	1	1	1	1	1	1	NA	1	NA	NA	NA	NA	NA	1	1	1	1	1	1	1	1	1	1	1	1	1	1	1	1	1	1
	scf1	566812597	0	0	0	0.488636	0.450331	0.463277	0.525714	0.504274	0	0.0322581	0	0	0	0	0	0	0	NA	NA	NA	NA	NA	NA	NA	1	1	1	1	1	1	1	1	1	1	0.99359	1	0.984127	1	1	1	1	1
	scf1	566812654	1	1	1	0.514286	0.556291	0.536723	0.474286	0.489451	1	1	1	1	1	1	1	1	1	NA	NA	NA	NA	NA	NA	NA	0.994565	1	1	0.993827	1	1	1	0.989583	1	0.989247	1	1	0.984375	1	1	1	1	1
	scf1	566812656	1	1	1	0.511364	0.556291	0.534091	0.474286	0.49789	1	1	1	1	1	1	1	1	1	NA	NA	NA	NA	NA	NA	NA	1	1	1	1	1	1	1	0.994792	1	1	1	1	1	1	1	1	1	1
	scf1	566812665	1	0.994286	1	0.508671	0.549669	0.536723	0.474286	0.495763	1	1	1	1	1	1	1	1	1	NA	NA	NA	NA	NA	NA	NA	1	1	1	1	1	1	0.995575	1	1	1	1	1	1	1	1	1	1	1
	scf1	566812731	1	1	1	0.508475	0.556291	0.539326	0.477273	0.502092	1	1	1	1	1	1	1	1	1	1	1	1	1	NA	1	1	1	0.995122	0.993789	1	1	1	1	1	1	1	1	1	1	1	1	1	1	1
	scf1	566812732	1	1	1	0.514124	0.556291	0.539326	0.482955	0.5	1	1	1	1	1	1	1	1	1	1	1	1	1	NA	1	1	1	1	1	1	1	1	1	1	1	1	1	1	1	1	1	1	1	1
	scf1	566813724	1	1	1	0.533981	0.52518	0.528249	0.473239	0.527711	1	1	1	1	1	1	1	1	1	1	1	1	1	1	1	1	0.996283	1	1	1	1	1	1	1	1	1	1	1	1	1	1	1	1	0.995798
	scf1	566813899	0	0	0	0.408	0.546667	0.504202	0.457143	0.547945	1	1	1	1	NA	1	1	1	NA	1	1	1	1	1	1	1	1	1	1	1	1	1	1	0.956522	1	1	1	1	1	1	1	1	1	1
	scf1	566814183	1	1	1	0.478261	0.585714	0.55914	0.582278	0.54	1	1	1	1	NA	1	1	1	NA	1	1	1	1	1	1	1	1	1	1	1	1	1	1	1	1	1	1	1	1	1	1	1	1	1
	scf1	566814297	0	0	0.00628931	0.540426	0.505747	0.456853	0.532468	0.550847	1	1	0.997046	0.996979	1	1	1	1	1	1	0.993243	1	1	1	1	1	1	1	0.994253	1	1	1	1	1	1	1	0.994924	1	1	1	1	1	0.97619	1
	scf1	566814803	1	1	0.995708	0.543651	0.506438	0.46	0.5	0.48503	1	1	1	1	1	1	1	1	1	0	0.59375	0	0	0	0	0	1	1	1	1	1	1	1	1	1	1	1	1	1	0.995781	0.991736	0.95	0.948718	0.986667
	scf1	566815997	0	0	0	0.5	0.584906	0.611111	0.561404	0.488889	1	1	1	1	1	1	1	1	1	1	1	1	1	1	1	1	1	1	1	1	1	1	1	1	1	1	1	1	1	1	1	1	1	1
	scf1	566816422	0.991701	0.993399	0.996283	0.75625	0.773684	0.778135	0.76947	0.750656	1	NA	1	1	NA	1	1	1	1	NA	1	NA	1	1	1	1	0.525	0.571429	0.5	0.548387	0.5625	0.979675	0.997214	0.99022	0.976	1	1	1	1	1	1	1	1	1
	scf1	566816533	1	1	1	0.477011	0.539823	0.532934	0.54023	0.525253	1	NA	1	1	NA	1	1	1	1	NA	1	NA	1	1	1	1	1	1	1	1	1	1	1	1	1	1	1	0.996711	1	1	1	1	1	1
	scf1	566818442	1	0.985915	1	0.678161	0.557143	0.650794	0.671875	0.559322	1	1	1	1	NA	1	1	1	1	NA	1	1	1	NA	1	1	1	1	1	1	1	1	1	1	1	1	0.992806	1	1	1	1	1	1	1
	scf1	566824329	1	1	1	0.634043	0.56	0.54386	0.586957	0.528302	1	1	1	1	NA	1	1	1	1	1	1	1	1	1	1	1	1	1	1	1	1	1	1	1	0.995305	1	1	1	1	1	0.990291	1	1	1
	scf1	566826193	0	0	0	0.385965	0.44898	0.442478	0.530769	0.414414	1	1	1	1	NA	1	1	1	1	1	1	1	1	1	1	1	1	1	1	1	1	1	1	1	1	1	1	1	1	1	1	1	1	0.971429
	scf1	566826262	1	1	1	0.635417	0.5875	0.564706	0.5	0.604167	NA	1	1	1	NA	NA	NA	NA	NA	NA	1	NA	NA	NA	NA	NA	1	1	1	1	1	1	1	1	1	1	1	1	1	1	1	1	1	1
	scf1	566826914	1	1	1	0.727273	0.46875	0.636364	0.483871	0.5	1	1	1	1	NA	1	1	1	1	NA	NA	NA	NA	NA	NA	NA	1	1	1	1	0.977273	1	1	1	1	1	1	1	1	1	1	1	1	1
	scf1	566829069	1	1	1	0.888889	0.797468	0.722222	0.777778	0.736364	NA	NA	NA	NA	NA	NA	NA	NA	NA	NA	NA	NA	NA	NA	NA	NA	NA	NA	NA	NA	NA	1	1	1	1	1	1	1	1	1	1	1	1	1
	scf1	566829070	1	1	1	0.888889	0.805195	0.719626	0.755556	0.727273	NA	NA	NA	NA	NA	NA	NA	NA	NA	NA	NA	NA	NA	NA	NA	NA	NA	NA	NA	NA	NA	1	1	1	1	1	1	1	1	1	1	1	1	1
	scf1	566829104	0.04	0.0350877	0.0175439	0.297872	0.241935	0.313559	0.390805	0.321429	NA	1	1	1	NA	1	1	1	1	NA	NA	NA	NA	NA	NA	NA	NA	1	1	1	1	NA	1	1	1	1	1	1	1	1	1	1	1	1
	scf1	566830104	0	0	0	0.484211	0.478632	0.455128	0.49697	0.518182	1	1	1	1	1	1	1	1	1	1	1	1	1	1	0.992701	1	1	1	1	1	1	1	1	1	1	0.993976	0.993711	1	1	1	0.997059	1	1	1
	scf1	566831779	1	1	1	0.52381	0.466667	0.530488	0.468927	0.620321	1	1	1	1	1	1	0.996988	1	1	1	1	1	1	1	0.992806	1	1	1	1	1	1	1	1	1	1	1	1	1	1	1	1	1	1	1
	scf1	566832106	1	1	1	0.559006	0.413462	0.55	0.462687	0.554622	1	1	1	1	1	1	1	1	1	1	1	1	1	1	1	1	1	1	1	1	1	1	1	1	1	1	1	1	1	1	1	1	1	1
	scf1	566833406	1	1	1	0.468843	0.537549	0.473485	0.472973	0.478659	1	1	1	1	1	1	1	1	1	1	1	1	0.997602	1	1	1	1	0.99696	1	1	1	1	1	1	1	0.990909	0.995885	1	1	1	1	1	1	1
	scf1	566833412	0	0	0.00363636	0.529586	0.464567	0.522556	0.52862	0.519878	0.997126	1	1	1	1	0.997778	1	0.998597	1	1	1	1	1	0.997537	1	0.997748	1	1	1	1	0.996743	0.994885	1	1	1	1	1	1	1	1	1	1	1	1
	scf1	566833995	1	1	1	0.5	0.481675	0.488789	0.479638	0.463035	0.996667	1	1	1	1	1	1	1	1	1	1	1	1	1	1	1	1	1	1	1	1	1	0.998084	1	1	1	1	1	1	1	1	1	1	1
	scf1	566834499	1	1	0.996732	0.539936	0.439689	0.46332	0.47138	0.529577	1	1	0.997579	0.997245	1	1	1	0.995868	1	0.99187	1	1	1	1	1	1	1	1	1	1	1	1	1	1	1	1	1	0.997596	1	1	1	1	1	1
	scf1	566836605	0.0114943	0.015873	0.0263158	0.508982	0.603774	0.463768	0.544304	0.543624	1	1	1	0.991228	1	1	1	1	1	0.989691	1	1	1	1	1	1	1	1	1	1	1	1	1	1	1	1	1	1	1	1	1	1	1	1
	scf1	566836626	0.0117647	0	0.00892857	0.506024	0.592233	0.459259	0.535484	0.534247	1	1	1	1	1	1	1	1	1	1	1	1	1	1	1	1	1	1	1	1	1	1	1	1	1	1	1	1	1	1	1	1	1	1
	scf1	566839376	1	1	1	0.567227	0.477124	0.585799	0.539683	0.522989	1	1	1	1	1	1	1	1	1	1	1	1	1	1	1	1	1	1	1	1	1	0.995763	1	0.994695	1	1	0.990826	1	1	0.993506	0.993506	1	1	1
	scf1	566839663	1	1	1	0.508982	0.452174	0.455357	0.535294	0.469945	1	1	1	1	NA	1	1	1	1	1	1	1	1	1	1	1	1	1	1	1	1	1	1	1	1	1	0.991304	1	1	1	1	1	1	1
	scf1	566840018	1	1	1	0.475728	0.545455	0.580357	0.569231	0.578947	1	1	1	1	1	0.994681	1	1	1	1	1	1	1	1	1	1	1	1	0.990654	1	1	1	1	1	1	1	1	1	1	1	1	1	1	1
	scf1	566841061	1	1	1	0.779188	0.791367	0.85	0.789617	0.844633	1	1	1	1	NA	1	1	1	1	1	1	1	1	1	1	1	1	0.939394	0.913793	1	0.954545	0.945455	0.988636	0.917647	0.970149	1	0.992278	0.993994	1	0.996564	1	1	1	1
	scf1	566841066	1	1	0.983819	0.718274	0.726619	0.805556	0.737705	0.80226	1	1	1	0.975	1	1	1	1	1	1	1	1	1	1	1	1	1	1	1	1	1	1	1	1	1	1	1	1	1	0.986532	0.967105	0.977376	1	1
	scf1	566841067	1	1	0.97411	0.593909	0.643885	0.694444	0.653005	0.711864	1	1	1	1	1	0.968254	1	1	1	1	1	1	1	1	1	1	1	1	1	1	1	1	1	1	1	1	1	0.997041	1	0.979798	0.973684	0.977376	1	1
	scf1	566841068	1	1	0.954693	0.774112	0.816547	0.830556	0.814714	0.847458	1	0.941176	1	1	1	1	1	1	1	1	1	1	1	1	1	1	1	1	1	1	1	1	1	1	1	1	1	1	1	1	1	1	1	1
	scf1	566841076	1	0.988327	0.922118	0.803922	0.837545	0.823529	0.827586	0.878963	0.806452	1	0.844444	1	1	0.71831	0.685714	0.90625	1	1	1	1	1	1	1	1	1	1	1	1	1	1	1	1	1	0.918239	0.988722	0.940828	0.977477	0.946128	1	0.995475	1	0.952381
	scf1	566842389	1	1	0.991597	0.5	0.442623	0.488263	0.382514	0.427136	1	1	1	1	1	1	1	1	1	1	1	1	1	1	1	1	1	1	1	1	1	1	1	1	1	1	1	1	1	1	1	1	1	1
	scf1	566842454	1	0.991736	1	0.5	0.442623	0.483568	0.382514	0.424242	1	1	0.996865	1	1	1	1	1	0.964286	0	0	0	0	0	0	0	1	1	1	1	1	1	1	1	1	0	0	0.705426	0.618557	0	0.525641	0.443182	0.5	1
	scf1	566842491	1	1	1	0.5	0.446281	0.485849	0.384615	0.426396	0	0	0	0	0	0	0	0	0	1	0.993711	1	1	1	1	1	1	1	1	1	1	1	1	1	1	1	1	1	0.989583	1	1	1	1	1
	scf1	566842987	1	1	1	0.472393	0.404255	0.431579	0.522059	0.525862	1	1	1	1	1	1	1	1	1	1	1	1	1	1	1	1	1	1	1	1	1	1	1	1	1	1	1	1	1	1	1	1	1	1
	scf1	566847262	1	1	1	0.543478	0.409091	0.4875	0.451613	0.394231	0.957447	1	1	1	NA	1	1	1	1	1	1	1	1	1	1	1	1	1	1	1	1	1	1	1	1	1	1	1	1	1	1	1	1	1
	scf1	566852410	0	0	0	0.46	0.480769	0.513889	0.457317	0.57764	1	1	NA	NA	NA	NA	NA	1	1	1	1	1	1	1	1	NA	1	1	1	1	1	1	0.996855	1	1	1	1	1	1	1	1	1	1	1
	scf1	566852411	0	0	0	0.46	0.480769	0.513889	0.460606	0.57764	1	1	NA	NA	NA	NA	NA	1	1	1	1	1	1	1	1	NA	1	1	1	1	1	1	1	1	1	1	1	1	1	1	1	1	1	1
	scf1	566856385	1	1	1	0.565401	0.641711	0.509174	0.484043	0.505814	NA	NA	NA	NA	NA	NA	NA	NA	NA	NA	1	1	NA	1	NA	NA	1	1	1	1	1	1	1	1	1	1	1	1	1	1	1	1	1	1
	scf1	566859531	1	1	1	0.545455	0.529412	0.504348	0.413793	0.540741	1	1	1	1	NA	1	1	0.993421	1	NA	NA	NA	NA	1	NA	NA	1	1	1	1	1	1	1	1	1	1	1	1	1	1	0.988235	1	1	1
	scf1	566859834	1	1	1	0.808743	0.69863	0.706667	0.697778	0.803571	1	1	1	1	1	1	1	1	1	1	1	1	1	1	1	1	1	1	1	1	1	1	1	1	1	1	1	1	1	1	1	1	1	1
	scf1	566861555	0	0	0	0.452941	0.603175	0.54491	0.481283	0.497076	1	1	0.99661	1	NA	1	1	1	0.980952	1	1	1	1	1	0.973684	1	1	0.989691	0.993976	1	1	1	1	1	1	1	1	0.99537	1	1	0.986301	1	1	1
	scf1	566862114	1	1	1	0.464789	0.442857	0.442623	0.47	0.481481	1	1	1	1	NA	0.989011	1	1	1	NA	NA	NA	NA	NA	NA	NA	1	1	1	NA	1	1	1	1	1	1	1	1	1	1	1	1	1	1
	scf1	566862438	0.952381	1	1	0.71161	0.708995	0.701863	0.737179	0.767918	0.996032	1	1	1	NA	1	1	1	1	NA	NA	NA	NA	NA	NA	NA	1	1	NA	NA	1	1	1	1	1	1	0.991803	1	0.992647	1	1	1	1	1
	scf1	566862604	1	1	1	0.583333	0.272727	0.647059	0.5	0.454545	1	1	1	1	NA	1	1	1	1	NA	NA	NA	NA	NA	NA	NA	1	1	1	NA	1	1	1	1	1	1	1	1	1	1	1	1	1	1
	scf1	566862907	1	0.990826	1	0.571429	0.466667	0.51049	0.519481	0.52349	1	1	0.996528	1	1	1	1	0.989796	1	1	0.997312	0.996416	1	1	1	0.992883	1	1	1	1	1	1	1	1	1	1	1	1	0.986111	0.988372	1	1	1	1
	scf1	566862920	1	1	1	0.581818	0.462185	0.517483	0.529032	0.530612	0	0	0.00355872	0	0	0	0	0	0	1	1	1	1	1	1	1	0.609756	0	1	1	0.57971	0.564246	0	0.283525	0.560241	0.991597	1	1	1	1	1	1	1	1
	scf1	566862995	0	0	0	0.517241	0.574468	0.512821	0.615385	0.595745	1	1	1	1	NA	1	1	1	1	1	1	1	1	1	1	0.985714	1	0.954545	1	1	1	1	1	1	1	1	1	1	1	1	1	1	1	1
	scf1	566864474	1	1	0.992701	0.331707	0.418478	0.338889	0.351598	0.526515	1	0.969231	1	1	1	1	1	1	1	1	1	1	0.99505	0.995726	1	1	1	1	1	1	1	1	1	1	1	1	1	1	1	0.994872	1	1	1	1

## Sheet: B.sha male spec. SNPs only
		sex	F	F	F	M	M	M	M	M	F	F	F	F	F	M	M	M	M	F	F	F	M	M	M	M	F	F	F	F	F	M	M	M	M	F	F	F	F	F	M	M	M	M
		Taxon abbreviation	Bba	Bba	Bba	Bba	Bba	Bba	Bba	Bba	Bsh	Bsh	Bsh	Bsh	Bsh	Bsh	Bsh	Bsh	Bsh	Bsi	Bsi	Bsi	Bsi	Bsi	Bsi	Bsi	Btu	Btu	Btu	Btu	Btu	Btu	Btu	Btu	Btu	BvG	BvG	BvG	BvG	BvG	BvG	BvG	BvG	BvG
AA exchange in B. viridis	#CHROM	POS	BbalSi337F	BbalSi39F	BbalSi41F	BbalSi105M	BbalSi106M	BbalSi12M	BbalSi13M	BbalSi336M	BshaSz16aF	BshaSz24F	BshaSz26F	BshaSz28F	BshaSz31F	BshaSz12M	BshaSz13M	BshaSz29M	BshaSz30M	BsicSi113F	BsicSi135F	BsicSi142F	BsicSi213M	BsicSi214M	BsicSi218M	BsicSi334M	BturaKy111F	BturaKy11F	BturaKy15F	BturaKy3F	BturaKy9F	BturaKy12M	BturaKy13M	BturaKy23M	BturaKy21M	BvGR053F	BvGR073F	BvGR103F	BvGR131F	BvGRO93F	BvGR057M	BvGR067M	BvGR094M	BvGR96bM
	scf1	566785007	0.698565	0.691943	0.723404	0.682759	0.728	0.716216	0.74359	0.671429	NA	NA	NA	NA	NA	0.781818	0.758065	0.703125	0.75	0.646825	0.625	0.61991	0.640845	0.644518	0.675926	0.6	0.630952	0.5625	0.458537	0.537037	0.57047	0.514286	0.481203	0.537879	0.603774	1	1	1	1	1	0.753247	0.782051	0.971429	0.808511
	scf1	566785008	0.952153	0.943128	0.965957	0.951724	0.968	0.993243	0.961538	0.942857	NA	NA	NA	NA	NA	0.545455	0.733871	0.703125	0.583333	0.972222	0.989865	0.968326	0.96831	0.966777	0.972222	0.972549	0.60119	0.596591	0.478049	0.555556	0.516779	0.492857	0.488722	0.5	0.509434	1	1	1	1	1	0.753247	0.788462	0.971429	0.787234
	scf1	566785009	1	1	0.991489	1	1	1	0.99359	1	NA	NA	NA	NA	NA	0.554545	0.596774	0.625	0.638889	1	1	0.995475	0.992958	0.993355	1	1	0.785714	0.778409	0.721951	0.759259	0.718121	0.714286	0.804511	0.712121	0.726415	1	1	0.995652	1	1	0.844156	0.897436	0.771429	0.914894
	scf1	566785012	0.990431	0.990521	0.991489	1	0.992	1	0.99359	1	NA	NA	NA	NA	NA	0.7	0.677419	0.75	0.722222	0.555556	0.506757	0.493213	0.510563	0.531561	0.518349	0.498039	0.785714	0.778409	0.809756	0.787037	0.852349	0.807143	0.729323	0.833333	0.858491	1	1	0.995652	1	1	0.922078	0.884615	0.8	0.893617
	scf1	566785348	1	1	1	1	NA	1	1	1	1	1	1	1	NA	0.444444	0.4	0.166667	0.25	NA	1	1	NA	NA	1	1	1	1	1	1	1	1	1	1	1	1	NA	1	1	1	1	1	1	1
	scf1	566785618	1	1	1	1	1	1	1	1	0	0	0	0	NA	0.571429	0.540541	0.4	0.277778	1	1	1	1	1	1	1	1	1	1	1	1	1	1	1	0.990909	1	1	1	1	1	1	1	NA	1
	scf1	566785868	1	0.994083	1	1	1	1	1	1	0	0	0	0	0	0.472313	0.557047	0.510145	0.418182	1	1	0.947368	1	1	1	1	1	1	1	1	1	1	1	1	1	1	1	1	1	1	1	1	1	1
	scf1	566786282	NA	NA	NA	NA	NA	NA	1	NA	0	0	0	0	NA	0.4	0.777778	0.733333	0.866667	1	NA	NA	1	1	NA	NA	1	1	1	1	1	0.976744	1	1	1	1	1	1	1	1	1	1	1	1
	scf1	566786305	NA	NA	NA	NA	NA	NA	1	NA	1	1	1	1	NA	0.730769	0.625	0.615385	0.571429	1	NA	NA	1	1	NA	NA	1	1	1	1	1	0.588235	0.648649	0.643312	0.585714	0.972973	0.9375	0.5	0.2	0	0.555556	0.0454545	0.45	0.518519
	scf1	566786368	NA	NA	NA	NA	NA	NA	1	NA	1	1	1	1	NA	0.592593	0.222222	0.153846	0.133333	1	NA	NA	0.666667	0.666667	NA	NA	1	1	1	1	1	1	1	1	1	1	1	1	1	1	1	1	1	1
	scf1	566786396	NA	NA	NA	NA	NA	NA	1	NA	1	1	1	1	NA	0.592593	0.230769	0.266667	0.133333	1	NA	NA	1	1	NA	NA	1	1	1	1	1	1	1	1	1	1	1	1	1	1	1	1	1	1
	scf1	566786457	1	NA	1	1	1	1	1	1	1	1	0.923077	1	NA	0.627119	0.366667	0.5	0.1875	1	NA	1	1	1	NA	NA	1	0.979592	1	1	1	1	1	1	1	1	1	1	1	1	1	1	1	1
	scf1	566786687	0	0.1	0	0.960227	0.969697	0.944	0.934426	0.955128	0	0	0	0.0119048	NA	0.672619	0.760234	0.794702	0.727273	1	1	1	1	1	1	1	1	1	1	1	1	1	1	1	1	0.993421	1	1	1	1	1	1	1	1
	scf1	566786712	0.871795	0.941176	0.87619	0.94958	0.966292	0.955752	0.919355	0.953846	0	0	0	0	NA	0.510204	0.472727	0.605263	0.347826	1	1	1	1	1	1	0.992366	1	1	1	1	1	1	1	1	1	1	1	1	1	1	1	1	1	1
	scf1	566786879	1	1	0.979381	1	0.985915	1	1	1	0	0	0	0	0	0.316327	0.2375	0.228916	0.142857	1	1	1	1	1	1	1	1	1	1	1	1	0.991525	1	1	1	0.990566	1	1	1	1	1	1	1	1
	scf1	566787180	1	1	1	1	1	1	1	1	0.00675676	0	0.00298507	0	0	0.542636	0.467662	0.48855	0.419753	NA	NA	NA	NA	NA	NA	NA	1	1	1	1	0.994536	1	1	1	1	1	1	1	1	1	1	1	1	1
	scf1	566787186	1	0.995475	0.995413	1	1	1	1	1	1	1	1	1	1	0.465116	0.537313	0.519084	0.580247	NA	NA	NA	NA	NA	NA	NA	1	1	1	1	1	1	1	1	1	1	1	1	1	1	1	1	1	1
	scf1	566787416	1	1	1	1	1	1	1	1	0	0	0	0	0	0.626374	0.591346	0.6625	0.619048	1	1	1	1	0.994475	1	1	1	1	1	1	1	1	1	1	1	1	1	1	1	1	1	1	1	1
	scf1	566787517	1	1	1	1	1	1	1	1	1	1	1	1	1	0.376884	0.391705	0.333333	0.34375	0.99537	1	0.994565	1	1	1	0.995122	1	1	1	1	1	0.996997	1	1	1	1	1	1	0.99375	1	1	1	1	1
	scf1	566788372	1	1	1	1	1	0.993377	1	1	0	0	0	0.00873362	0	0.498382	0.573883	0.507485	0.474074	0.025641	0.922156	0	0	0	0	0.898649	1	0.995238	1	1	1	0.992565	1	1	1	1	1	1	1	1	1	1	1	1
	scf1	566788548	1	1	1	0.997727	0.996	1	1	1	1	0.992857	1	0.997976	1	0.545133	0.472119	0.512883	0.544681	1	1	1	1	1	1	1	1	1	1	1	0.996743	1	1	1	1	1	1	1	1	1	0.991304	1	1	1
	scf1	566788552	1	1	1	1	1	1	1	1	0	0	0	0.0020202	0	0.465364	0.545006	0.496925	0.478814	1	0.995798	1	1	1	1	1	1	1	1	1	1	1	1	1	0.997625	1	1	1	1	1	1	1	1	1
	scf1	566788592	1	1	1	1	1	1	1	1	1	1	1	1	1	0.603922	0.572052	0.601307	0.553398	1	1	1	1	1	1	1	1	1	1	1	1	1	1	1	1	1	1	1	1	1	1	1	1	1
	scf1	566788717	1	1	1	1	1	1	1	0.993671	1	1	1	1	1	0.59761	0.570175	0.602649	0.540816	0.982456	1	1	1	1	1	1	1	1	1	1	1	1	1	1	1	1	1	1	1	1	1	1	1	1
	scf1	566788785	1	1	1	0.985294	1	1	1	1	0.993548	1	1	1	1	0.742105	0.667488	0.669145	0.695652	1	1	1	1	1	1	0.996454	1	1	1	1	1	1	1	1	0.994652	1	1	1	1	0.990291	1	1	1	1
	scf1	566788858	1	1	1	0.426471	0.350649	0.414773	0.438202	0.380682	1	0.99375	1	1	1	0.368421	0.348894	0.262963	0.347826	1	1	0.994475	0.315287	0.339223	0.414201	0.718861	1	0.985401	1	0.985075	1	0.903061	0.90942	0.862745	0.877005	1	0.982456	1	1	1	0.95	0.82243	0.888889	0.890909
	scf1	566788867	1	1	1	1	1	1	1	1	1	1	1	1	1	0.740741	0.668305	0.674074	0.695652	1	1	1	0.996815	1	1	0.996441	1	1	1	1	0.983871	1	1	0.995098	1	0.991304	1	1	1	1	1	1	1	1
	scf1	566788884	1	1	1	1	1	1	1	1	0.00625	0	0.00597015	0	0	0.632546	0.655257	0.738007	0.652174	1	1	1	1	1	1	1	1	1	1	1	1	1	1	1	0.994792	1	1	1	1	1	1	1	1	1
	scf1	566788992	1	0.990291	1	0.995763	1	1	1	1	0	0	0	0	0	0.434629	0.449893	0.44186	0.427027	1	1	1	0.85443	0.771429	0.888889	0.940476	0	0	0	0	0	0.242268	0.242152	0.256039	0.233803	0.450617	1	1	0.533333	1	0.358824	0.333333	0.338235	0.298077
	scf1	566788997	1	1	1	1	1	1	0.994624	1	0	0	0	0	0	0.440141	0.447761	0.443333	0.427027	0.99359	1	1	0.85443	0.77305	0.888889	0.940476	1	1	0.994565	1	0.993789	0.994845	1	1	1	1	1	1	1	1	1	0.995781	1	1
	scf1	566789151	1	1	1	1	1	1	1	1	0	0	0	0	0	0.652893	0.621212	0.7	0.607143	1	1	1	1	1	1	1	1	1	1	1	1	1	1	1	1	1	1	1	1	1	0.333333	0.407407	0.666667	0.545455
	scf1	566789284	1	1	1	0.72	0.651163	0.825397	0.714286	0.701754	1	1	1	1	1	0.7	0.768116	0.729167	0.75	1	1	1	1	1	1	1	1	1	1	1	1	0.714286	0.654321	0.656566	0.809524	1	1	1	1	1	1	1	1	1
	scf1	566789381	1	1	1	0.680451	0.637306	0.67033	0.742857	0.699248	0	0	0	0	0	0.550186	0.472131	0.553191	0.483871	0	0	0.00555556	0.00373134	0	0	0	0	0	0	0	0	0	0	0	0	1	1	1	1	1	0.418182	0.415385	0.571429	0.479167
	scf1	566789481	0	0	0	0.333333	0.322917	0.353261	0.439024	0.374532	0.994083	0.990741	1	1	1	0.455556	0.522876	0.444915	0.51087	1	1	0.994475	1	1	1	0.997191	1	0.986014	1	1	1	0.724026	0.740385	0.684492	0.650407	1	1	1	0.989899	1	1	1	1	1
	scf1	566789687	1	1	1	0.949153	0.895349	0.853659	0.960784	0.932331	1	1	1	1	1	0.631799	0.785953	0.785408	0.644231	1	1	1	0.977273	0.972973	1	0.972028	NA	1	1	NA	1	0.990991	0.954887	1	0.945652	1	0.98	NA	1	1	1	0.960526	0.981481	1
	scf1	566789932	0.991304	1	0.994152	0.997642	1	1	1	1	0	0.00359712	0	0	0	0.453552	0.536178	0.45787	0.490323	1	1	1	1	1	1	1	1	1	1	1	1	1	1	1	1	1	1	1	1	1	1	1	0.987179	1
	scf1	566789965	0.991304	1	1	0.997636	1	1	1	1	0	0	0	0	0	0.454795	0.539033	0.45933	0.493506	1	0.972222	1	0.524116	0.522059	0.634731	0.509225	1	1	1	1	1	1	1	1	1	1	1	1	1	1	1	1	0.987179	1
	scf1	566789992	0.991304	0.994737	1	0.997642	0.992509	0.992032	0.996032	1	0	0	0	0	0	0.449036	0.535185	0.45873	0.490196	0	0.0285714	0	0.472669	0.477941	0.365269	0.485185	1	1	0.994949	1	1	0.692737	0.679842	0.708779	0.678571	1	1	1	1	1	1	1	0.987179	1
	scf1	566790004	0.991453	0.994898	1	1	0.99631	1	0.992218	0.996825	0	0	0	0	0	0.462366	0.5369	0.460443	0.5	0	0	0	0.488889	0.510714	0.596491	0.483636	1	0.996255	1	1	1	0.99723	0.998031	1	1	0.993377	1	1	1	1	0.995798	1	0.9875	0.993151
	scf1	566790009	0.989418	1	1	1	1	0.992386	0.997512	1	0	0	0	0	0	0.642349	0.64986	0.562982	0.659483	1	0.97619	1	0.997636	0.997537	1	1	1	1	0.995074	1	1	0.99591	1	0.998487	0.998168	0.995434	1	1	1	1	0.987842	1	0.991304	0.994624
	scf1	566790010	0.994595	1	1	1	1	1	1	0.998004	0	0	0.00159744	0	0	0.642729	0.649222	0.560411	0.653509	1	1	1	1	1	1	1	1	1	1	1	0.990338	1	1	0.996951	1	1	1	1	1	1	1	1	0.991304	1
	scf1	566790085	0.00529101	0.00643087	0	0.67953	0.652709	0.57868	0.655	0.695825	0.996914	1	0.996914	1	1	0.364273	0.34965	0.440764	0.361345	0.0454545	0.0227273	0	0.477541	0.490099	0.408759	0.487805	NA	NA	NA	NA	NA	0.468657	0.470046	0.447137	0.458886	0.995434	1	1	1	0.995614	0.684049	0.617143	0.634783	0.686813
	scf1	566790089	0.989418	0.996785	1	0.317647	0.34321	0.42132	0.340852	0.301397	1	0.996429	1	1	1	0.589789	0.478992	0.522959	0.523207	0	0	0	0.490566	0.487624	0.558394	0.486553	NA	NA	NA	NA	NA	0.534125	0.531178	0.548673	0.539894	1	1	1	1	1	0.711656	0.671429	0.669565	0.675824
	scf1	566790094	1	0.996785	1	0.316583	0.342365	0.419847	0.345865	0.303393	1	1	0.996894	1	1	0.363796	0.350559	0.438059	0.355932	0	0	0	0.490566	0.487624	0.56044	0.487805	NA	NA	NA	NA	NA	0.532934	0.529954	0.546667	0.538667	1	1	1	1	1	0.712074	0.667622	0.669565	0.677596
	scf1	566790116	0	0.00320513	0	0.678451	0.65679	0.57868	0.655	0.693837	0	0	0	0	0	0.414462	0.520337	0.476923	0.476793	1	1	1	0.508274	0.513648	0.437956	0.512195	1	1	1	1	1	0.6	0.616949	0.591141	0.574153	0.995434	1	0.993548	0.995327	1	0.684049	0.617391	0.626087	0.694444
	scf1	566790159	1	1	1	0.283237	0.340426	0.478873	0.4	0.335052	1	1	1	1	NA	0.650246	0.536313	0.467532	0.54878	1	1	1	1	1	1	1	0	0	0	0	0	0.318584	0.22549	0.331378	0.307087	0.542857	0.546875	1	0.986301	0.986301	0.645833	0.607843	0.421053	0.717391
	scf1	566790177	0	0	0	0	0	0	0	0	0	0	0	0.0454545	NA	0.609756	0.519553	0.432258	0.47619	0	0	0	0.990991	0.992424	1	1	0	0	0	0	0	0.315556	0.224756	0.330383	0.308594	0.542857	0.538462	1	1	1	0.645833	0.598039	0.421053	0.717391
	scf1	566790193	1	1	1	0.736842	0.629371	0.78169	0.703947	0.746114	1	1	1	1	NA	0.675676	0.585	0.523256	0.55814	1	1	1	1	1	1	1	0.988889	1	1	1	1	0.779167	0.761755	0.761364	0.70412	1	1	1	1	1	0.696429	0.652174	0.619048	0.759259
	scf1	566790211	1	1	1	1	1	1	1	0.995	1	1	1	1	NA	0.285256	0.280702	0.339041	0.396947	1	1	1	1	1	1	1	1	1	1	1	1	1	1	1	1	1	1	1	1	1	1	1	1	1
	scf1	566790985	NA	NA	NA	0.105263	0.2	0.264151	0.325581	0.413793	1	NA	NA	1	NA	0.373333	0.386364	0.342857	0.363636	1	1	1	1	1	1	1	0.416667	0.510204	0.578947	0.46875	0.65	0.55	0.684211	0.47619	0.413793	1	1	1	1	1	1	0.957746	1	1
	scf1	566791171	NA	NA	NA	0.469231	0.430233	0.583333	0.535088	0.511278	1	0.995495	1	1	1	0.693662	0.614286	0.616	0.654206	1	1	1	0.0747664	0.091954	0.0384615	0.0714286	0	0	0	0	0	0	0	0	0	1	1	1	1	1	0.516393	0.464286	0.509091	0.643678
	scf1	566791298	NA	NA	NA	1	1	1	1	1	0.993056	1	1	1	1	0.581921	0.536585	0.624365	0.57971	NA	NA	NA	0	0	0	NA	NA	NA	NA	NA	NA	1	1	1	1	0.989247	1	1	1	0.990566	0.99	1	1	1
	scf1	566791314	NA	NA	NA	0	0	0.0208333	0	0	1	1	1	0.995098	1	0.508475	0.468293	0.515152	0.463768	NA	NA	NA	1	1	1	NA	NA	NA	NA	NA	NA	0	0	0	0	1	0.99115	1	1	1	0.415842	0.305344	0.518519	0.410714
	scf1	566791338	NA	NA	NA	0	0	0	0	0	1	1	1	1	1	0.508475	0.470874	0.51269	0.463768	NA	NA	NA	1	1	1	NA	NA	NA	NA	NA	NA	0	0	0	0	1	1	1	1	1	0.421569	0.305344	0.490909	0.413793
	scf1	566791342	NA	NA	NA	0.992308	1	1	1	1	0	0	0	0	0	0.491525	0.529126	0.484848	0.536232	NA	NA	NA	1	1	1	NA	NA	NA	NA	NA	NA	1	1	1	1	1	1	1	1	1	1	1	1	1
	scf1	566791354	NA	NA	NA	1	1	1	1	1	0	0	0	0	0	0.485876	0.533981	0.492386	0.536232	NA	NA	NA	1	1	1	NA	NA	NA	NA	NA	NA	1	1	1	1	1	1	1	1	1	1	1	1	1
	scf1	566791698	NA	1	1	1	1	1	1	1	1	1	1	1	NA	0.727273	0.5	0.5	0.545455	1	1	1	1	1	1	1	1	1	1	1	1	1	1	1	1	1	1	1	1	1	1	1	1	1
	scf1	566791797	1	1	1	1	1	1	1	1	1	1	1	1	NA	0.714286	0.5	0.5	0.555556	1	1	0.928571	1	1	1	1	1	1	1	1	1	1	1	1	1	1	1	1	1	1	1	1	1	1
	scf1	566791800	1	1	1	1	1	1	1	1	0	0	0	0	NA	0.6	0.666667	0.444444	0.5	1	1	1	0.947368	1	1	1	1	1	1	1	1	1	1	1	1	1	1	1	1	1	1	1	1	1
	scf1	566791802	1	1	1	1	1	1	1	1	0	0	0	0	NA	0.6	0.666667	0.555556	0.5	1	1	1	0.952381	1	1	1	1	1	1	1	1	1	1	1	1	1	1	1	1	1	1	1	1	1
	scf1	566791829	1	1	1	1	1	1	1	1	NA	1	1	1	NA	0.857143	0.666667	0.2	0.2	1	1	1	1	1	1	1	1	1	1	1	1	1	1	1	1	1	1	1	1	1	1	1	1	1
	scf1	566791848	0.461538	0.5625	0.789474	0.666667	0.291667	0.583333	0.5	0.538462	1	1	1	1	NA	0.857143	0.714286	0.428571	0.2	0.611111	0.545455	0.736842	0.5	1	0.384615	0.615385	0	0	0.166667	0	0	0.333333	0	0.166667	0.5	1	1	1	1	0.990654	0.982143	0.952381	1	0.973684
	scf1	566791951	1	1	1	1	0.933333	0.8125	1	1	1	1	1	1	NA	0.4	0.333333	0.833333	NA	1	0.954545	0.95	0.882353	1	1	1	1	0	0	NA	NA	0.333333	0	0.8	1	1	0.989796	0.984615	0.983051	0.986842	1	1	1	1
	scf1	566792035	1	1	1	1	0.952381	1	0.969697	0.941176	0.030303	0	0.030303	0	0	0.604651	0.649123	0.578313	0.730769	1	0.973684	0.972973	0.956522	1	1	1	0.666667	0.666667	0.666667	NA	1	0.833333	1	1	1	1	1	1	1	1	1	1	0.96	1
	scf1	566792146	0.833333	1	0.972973	0.941176	0.966667	1	1	0.956522	1	1	1	1	1	0.690141	0.652174	0.695312	0.588235	0.72	0.928571	0.944444	0.975	0.911765	1	0.793103	NA	1	1	1	1	1	1	1	1	1	0.993902	1	1	1	1	1	1	1
	scf1	566792158	1	1	1	1	1	1	1	1	1	1	1	1	1	0.708333	0.611111	0.682171	0.545455	0.344828	0.275	0.396226	0.511111	0.621622	0.521739	0.757576	NA	1	1	1	1	1	1	1	1	1	1	1	1	1	1	0.988506	1	1
	scf1	566792178	1	1	1	1	1	1	1	1	1	1	1	1	1	0.712121	0.592105	0.641509	0.551724	0.28	0.151515	0.219512	0.45	0.5	0.368421	0.75	NA	0	0.222222	0.833333	0	0.769231	0.285714	0.5	0.631579	1	1	1	1	1	1	0.987952	1	1
	scf1	566792224	1	1	1	1	1	1	1	1	1	1	1	1	1	0.490196	0.42623	0.447059	0.357143	0.962963	1	1	1	1	1	1	1	1	1	1	1	1	1	1	1	1	1	1	1	1	1	1	1	1
	scf1	566798882	1	1	1	1	1	1	1	1	0	0	0	0	0	0.627907	0.678571	0.693069	0.708861	1	1	1	1	0.995726	1	1	1	1	1	0.995238	1	1	1	0.995918	1	1	1	1	1	1	1	1	1	1
	scf1	566798914	1	1	1	1	1	1	1	1	0	0	0	0	0	0.622568	0.678571	0.693069	0.708861	1	1	1	1	1	0.993865	1	1	1	1	1	1	0.995215	1	1	1	1	1	1	1	1	1	1	1	1
	scf1	566798934	1	0.983607	1	1	1	1	1	1	1	1	1	1	1	0.376471	0.321429	0.316832	0.282051	1	1	1	1	1	0.993827	1	1	1	0.993007	1	1	1	1	1	1	1	1	1	1	1	0.986301	1	1	1
	scf1	566798997	1	1	1	1	1	1	1	1	1	1	1	1	1	0.758364	0.789062	0.769231	0.709302	1	1	1	1	1	1	1	1	1	0.982301	1	1	1	0.994709	1	0.993902	1	1	1	1	1	1	1	1	1
	scf1	566799018	NA	NA	NA	NA	NA	NA	NA	NA	0.0114943	0	0	0	0	0.481481	0.421875	0.461538	0.604651	NA	NA	NA	1	1	1	1	1	1	1	1	1	1	1	1	1	1	1	1	1	1	1	1	1	1
	scf1	566799105	1	1	1	0.994152	1	0.992481	1	0.985915	1	1	1	1	1	0.5	0.503226	0.510638	0.545455	1	1	1	1	1	1	1	1	1	1	1	1	1	1	1	1	1	1	0.996212	1	0.991379	1	1	1	1
	scf1	566799200	1	1	1	1	1	1	1	1	0	0	0	0	0	0.504065	0.498382	0.493617	0.471264	1	1	1	1	1	1	1	1	1	1	1	1	1	1	1	0.995074	1	1	1	1	1	1	1	1	0.980769
	scf1	566799216	1	1	0.992063	1	1	1	1	1	1	1	1	1	1	0.495935	0.501618	0.502146	0.528736	1	1	1	1	1	1	1	1	1	1	1	1	1	1	0.99639	1	1	1	1	1	1	1	1	1	1
	scf1	566799269	1	1	1	1	1	1	1	1	0	0	0	0	0	0.508475	0.512766	0.497297	0.468354	1	1	1	1	0.994118	1	1	1	1	1	1	0.996324	1	0.997778	1	1	1	1	1	1	1	1	1	1	0.985915
	scf1	566799350	1	0.992481	1	1	1	1	1	1	1	1	1	1	1	0.48503	0.466258	0.492647	0.535211	1	1	1	1	1	1	1	1	1	1	1	1	1	1	1	1	1	1	1	1	1	1	1	1	1
	scf1	566799383	1	1	1	1	1	0.991803	0.993631	1	0	0	0	0	0	0.51497	0.530488	0.507353	0.464789	1	1	1	1	1	1	1	1	1	1	1	1	1	1	1	1	1	1	1	1	1	1	1	1	1
	scf1	566799394	1	1	1	1	1	1	1	1	0.00793651	0	0.0030303	0	0	0.51497	0.530488	0.507353	0.464789	1	1	1	1	1	1	1	0	0	0	0	0	0.372671	0.447619	0.484163	0.502674	1	1	1	1	1	1	1	1	0.947368
	scf1	566799402	1	1	1	1	1	1	1	1	0	0	0.0030303	0	0	0.512048	0.530488	0.511111	0.457143	1	1	1	1	1	1	1	1	1	1	1	1	1	1	1	1	1	1	1	1	1	1	1	1	1
	scf1	566799409	1	1	1	1	1	1	1	1	1	1	1	1	1	0.739264	0.735385	0.736059	0.751773	0.514124	0.645161	0.547619	0.766038	0.77305	0.74	1	0.503356	0.516129	0.511494	0.494681	0.495575	0.501558	0.498807	0.501139	0.487936	1	1	1	1	1	1	1	1	1
	scf1	566799412	1	1	1	1	1	1	1	1	1	1	1	1	1	0.496933	0.473846	0.513011	0.553191	0.491525	0.0806452	0.0238095	0.74717	0.758865	0.71	0.97351	0.0201342	0.0368664	0.0172414	0.0106383	0.0265487	0.0249221	0.00477327	0.0159453	0.0214477	1	1	1	1	1	1	1	1	1
	scf1	566799477	1	1	1	1	1	1	1	1	1	1	1	1	1	0.512821	0.493506	0.52381	0.550725	1	1	1	1	1	1	1	1	1	1	1	1	1	1	1	1	1	1	1	1	1	1	1	1	1
	scf1	566800280	1	1	0.99115	1	0.988372	1	1	0.993197	1	1	1	1	1	0.5	0.576271	0.515789	0.479592	0.992126	0.993056	1	1	1	1	1	NA	NA	NA	NA	NA	0.985915	1	0.977778	0.97619	1	1	1	1	1	1	1	1	1
	scf1	566800295	1	1	1	1	1	1	1	1	1	1	1	1	1	0.5	0.576271	0.513089	0.479592	1	1	1	1	1	1	1	NA	NA	NA	NA	NA	1	1	1	1	1	0.989899	1	1	1	1	1	1	1
	scf1	566800303	1	1	1	1	1	1	1	1	0.986577	1	1	1	1	0.5	0.576271	0.513089	0.484536	1	1	1	1	1	1	1	NA	NA	NA	NA	NA	1	0.987179	1	1	1	1	1	1	1	1	1	1	1
	scf1	566800642	1	1	0.985294	1	1	1	1	1	0	0	0	0	0	0.440367	0.43609	0.497778	0.505747	1	1	1	1	1	1	1	NA	NA	NA	NA	NA	1	1	1	1	1	1	1	1	1	1	1	1	1
	scf1	566800669	1	1	1	1	1	1	1	1	1	1	1	1	1	0.559633	0.56391	0.502222	0.5	1	1	1	1	0.99115	1	1	NA	NA	NA	NA	NA	1	1	1	1	1	1	1	1	1	1	1	1	1
	scf1	566801025	1	1	1	1	1	1	1	1	1	1	1	1	1	0.582447	0.521569	0.507246	0.437086	1	1	1	1	1	0.994924	1	NA	NA	NA	NA	NA	NA	NA	NA	NA	1	1	1	0.987179	1	1	1	1	1
	scf1	566801057	1	1	1	1	1	1	1	1	1	1	0.998478	1	1	0.587766	0.522593	0.507282	0.446667	1	1	1	0.996979	1	1	1	NA	NA	NA	NA	NA	NA	NA	NA	NA	1	1	1	1	0.994048	1	1	1	1
	scf1	566802802	1	1	1	1	1	1	1	1	1	1	1	1	1	0.566176	0.602273	0.690909	0.714286	1	1	1	1	1	1	1	1	NA	NA	NA	NA	1	1	0.962963	1	1	1	1	1	1	1	1	1	1
	scf1	566802879	1	1	1	1	1	1	1	0.993056	0	0	0.0416667	0	0	0.809859	0.858209	0.821138	0.693878	0.8125	0.881988	0.873134	0.868852	0.915493	0.90099	0.865922	0	NA	NA	NA	NA	1	1	0.909091	0.808219	1	1	1	1	1	0.584615	0.458824	0.583333	0.548387
	scf1	566802961	1	1	1	1	1	1	1	1	1	1	1	1	1	0.190141	0.149254	0.190083	0.306122	1	1	1	1	1	1	1	1	NA	NA	NA	NA	1	1	1	1	1	1	1	1	1	1	1	1	1
	scf1	566803469	1	1	1	1	1	1	1	1	0.00581395	0	0	0	0	0.521739	0.514563	0.54717	0.530612	1	1	1	0.988764	1	1	1	NA	NA	NA	NA	NA	1	1	1	1	1	1	0.984252	1	1	1	1	1	1
	scf1	566803544	1	1	1	1	1	1	1	1	1	1	1	1	1	0.480874	0.466019	0.45283	0.469388	1	1	1	1	1	1	0.989899	NA	NA	NA	NA	NA	1	1	1	1	1	1	1	1	1	1	1	1	1
	scf1	566803707	1	0.992481	1	1	1	1	1	1	1	1	1	1	1	0.507937	0.469231	0.515306	0.529412	1	1	1	1	1	1	1	NA	NA	NA	NA	NA	1	1	1	1	0.992188	1	1	1	1	1	1	1	1
	scf1	566803714	1	1	1	1	1	1	1	0.995968	1	1	0.997685	0.995935	1	0.505263	0.469231	0.515306	0.529412	1	1	1	1	1	1	1	NA	NA	NA	NA	NA	1	1	1	1	1	1	1	1	1	1	1	1	1
	scf1	566803726	1	1	1	0.422078	0.454545	0.384615	0.489655	0.481781	1	1	1	1	1	0.505263	0.469231	0.515306	0.529412	0	0	0	0	0	0	0	NA	NA	NA	NA	NA	1	1	1	1	1	1	1	1	1	1	1	1	1
	scf1	566803727	1	1	0.992857	1	1	1	1	1	0.00490196	0	0	0	0	0.489474	0.530769	0.484694	0.480392	1	1	1	1	1	1	1	NA	NA	NA	NA	NA	1	1	1	1	1	1	1	1	1	1	1	1	1
	scf1	566803770	0.990826	1	1	0.993711	1	1	1	1	1	1	0.997788	1	1	0.522843	0.483871	0.541063	0.540541	1	1	1	1	1	1	1	1	NA	NA	NA	NA	1	1	1	1	0.994898	1	1	1	1	1	1	1	1
	scf1	566803921	1	1	1	1	1	1	0.993103	1	1	1	1	1	NA	0.127119	0.153226	0.170732	0.160714	1	1	1	1	1	1	1	1	NA	NA	NA	NA	1	1	1	1	1	1	1	1	1	1	1	1	1

## Sheet: B.sic male spec. SNPs only
		sex	F	F	F	M	M	M	M	M	F	F	F	F	F	M	M	M	M	F	F	F	M	M	M	M	F	F	F	F	F	M	M	M	M	F	F	F	F	F	M	M	M	M
		Taxon abbreviation	Bba	Bba	Bba	Bba	Bba	Bba	Bba	Bba	Bsh	Bsh	Bsh	Bsh	Bsh	Bsh	Bsh	Bsh	Bsh	Bsi	Bsi	Bsi	Bsi	Bsi	Bsi	Bsi	Btu	Btu	Btu	Btu	Btu	Btu	Btu	Btu	Btu	BvG	BvG	BvG	BvG	BvG	BvG	BvG	BvG	BvG
AA exchange in B. viridis	#CHROM	POS	BbalSi337F	BbalSi39F	BbalSi41F	BbalSi105M	BbalSi106M	BbalSi12M	BbalSi13M	BbalSi336M	BshaSz16aF	BshaSz24F	BshaSz26F	BshaSz28F	BshaSz31F	BshaSz12M	BshaSz13M	BshaSz29M	BshaSz30M	BsicSi113F	BsicSi135F	BsicSi142F	BsicSi213M	BsicSi214M	BsicSi218M	BsicSi334M	BturaKy111F	BturaKy11F	BturaKy15F	BturaKy3F	BturaKy9F	BturaKy12M	BturaKy13M	BturaKy23M	BturaKy21M	BvGR053F	BvGR073F	BvGR103F	BvGR131F	BvGRO93F	BvGR057M	BvGR067M	BvGR094M	BvGR96bM
	scf1	566786886	1	0.986842	1	0.857143	0.971429	0.983051	0.925926	0.952381	1	1	1	1	1	1	1	1	1	1	1	1	0.72093	0.73913	0.783784	0.807692	1	1	1	1	1	0.983051	0.989796	1	1	1	1	1	1	1	1	1	1	1
	scf1	566787265	0.5	0.512195	0.502222	0.503185	0.496124	0.495652	0.5	0.512987	0.473684	0.481481	0.5	0.483871	NA	0.464286	0.531915	0.466667	0.529412	1	1	1	0.230769	0.411765	0.5625	0.666667	1	1	1	1	1	1	1	1	1	1	0.788288	1	1	1	0.78	0.756906	0.5	0.745455
	scf1	566787266	0.990826	1	0.99115	0.993631	0.968992	0.991304	0.983607	0.980519	1	1	1	1	NA	1	1	1	1	0	0	0.0714286	0.769231	0.588235	0.375	0.333333	1	1	1	1	1	1	1	1	1	1	1	1	1	1	1	1	1	1
	scf1	566787723	1	1	1	0.995833	1	1	1	1	NA	NA	NA	NA	NA	0.0496894	0.038835	0.0163043	0.126582	0.0727848	0.0771277	0.0791367	0.100324	0.111111	0.115207	0.125	1	1	1	1	1	1	1	0.998249	1	1	1	1	1	0.996441	1	1	1	1
	scf1	566788783	1	1	1	1	1	1	1	1	1	1	1	1	1	1	0.997543	1	1	1	1	1	0.640127	0.648936	0.692308	0.718861	1	0.985507	0.992424	0.992537	1	0.994898	1	1	1	1	1	1	1	1	1	1	1	1
	scf1	566788820	1	1	1	0.990196	1	1	0.994382	1	1	0.993711	1	1	1	1	1	1	1	1	1	1	0.315287	0.349823	0.410714	0.718861	1	0.992701	1	1	1	1	1	1	1	1	1	1	1	1	1	1	1	1
	scf1	566788858	1	1	1	0.426471	0.350649	0.414773	0.438202	0.380682	1	0.99375	1	1	1	0.368421	0.348894	0.262963	0.347826	1	1	0.994475	0.315287	0.339223	0.414201	0.718861	1	0.985401	1	0.985075	1	0.903061	0.90942	0.862745	0.877005	1	0.982456	1	1	1	0.95	0.82243	0.888889	0.890909
	scf1	566788866	1	1	1	1	1	1	1	1	1	1	1	1	1	1	0.997543	1	1	1	1	1	0.318471	0.34507	0.414201	0.721429	1	0.992701	1	1	1	1	1	1	1	1	1	1	1	1	1	1	1	1
	scf1	566788869	1	1	1	1	1	1	1	1	1	1	1	1	1	0.997361	1	1	1	1	1	1	0.316294	0.34507	0.414201	0.718861	1	0.992701	1	1	1	0.994898	1	0.995074	1	0.991304	1	1	1	1	1	1	1	1
	scf1	566788924	1	1	1	1	1	1	1	0.997525	1	0.995	1	1	1	1	0.99886	1	1	1	0.998148	1	0.735608	0.737589	0.77821	0.82243	1	0.996835	1	0.996241	1	1	1	1	1	1	1	1	1	1	1	1	1	1
	scf1	566788936	1	1	1	0.997732	1	1	1	1	1	1	1	1	1	0.996992	0.996595	1	1	1	0.996303	1	0.73617	0.735849	0.779923	0.820561	1	0.996835	1	0.996241	1	1	1	1	1	1	1	0.996711	1	1	1	1	0.989583	1
	scf1	566789237	1	1	1	1	1	1	1	1	1	1	1	1	1	1	1	1	1	1	1	1	0.630435	0.580247	0.603175	0.675325	1	1	1	1	1	1	0.987179	1	1	1	1	1	1	1	1	1	1	1
	scf1	566789476	1	0.99375	1	1	1	1	1	1	1	1	0.997701	1	1	1	1	1	1	0	0	0	0.679104	0.667742	0.671717	0.674157	1	1	1	1	1	1	1	1	1	1	1	1	1	1	1	1	1	1
	scf1	566789501	1	1	1	1	1	1	1	1	1	1	1	1	1	1	1	0.992218	1	1	1	1	0.327206	0.332278	0.34	0.327824	1	1	1	1	1	1	1	0.99729	1	0.995327	1	1	1	1	1	1	1	1
	scf1	566789512	1	0.9875	1	0.684015	0.671795	0.648936	0.570281	0.632959	0.994152	1	1	0.996479	1	1	1	1	0.991803	1	0.99635	1	0.694853	0.680511	0.725	0.711911	1	0.993103	1	1	1	1	1	0.997305	1	1	1	1	1	0.994318	1	1	1	1
	scf1	566789516	1	1	1	1	1	1	1	1	1	1	1	1	1	1	1	1	1	1	1	1	0.64794	0.663462	0.615	0.640227	1	1	1	1	1	1	1	1	1	1	1	1	1	1	1	1	1	1
	scf1	566789923	1	1	1	1	1	0.996139	1	1	1	1	1	1	1	0.997442	1	1	1	1	0.984848	1	0.53605	0.54386	0.651429	0.528369	1	1	1	1	1	1	1	0.997863	1	1	0.994083	1	1	1	1	0.995951	1	1
	scf1	566789965	0.991304	1	1	0.997636	1	1	1	1	0	0	0	0	0	0.454795	0.539033	0.45933	0.493506	1	0.972222	1	0.524116	0.522059	0.634731	0.509225	1	1	1	1	1	1	1	1	1	1	1	1	1	1	1	1	0.987179	1
	scf1	566789971	1	0.994737	1	1	1	0.996016	0.996	0.996753	1	1	1	1	1	0.997268	1	1	1	1	0.972222	1	0.523962	0.525547	0.628743	0.509225	1	1	1	0.995885	1	0.997207	0.998028	1	1	1	1	1	1	1	1	1	1	1
	scf1	566789988	1	1	0.994118	1	1	1	1	1	1	1	0.998397	1	1	1	1	0.998413	1	1	1	1	0.522581	0.505495	0.407186	0.527881	1	0.996198	0.994924	1	1	0.697479	0.677228	0.703625	0.673469	1	1	1	0.985612	1	0.991342	1	1	1
	scf1	566789990	1	0.994709	1	1	1	1	1	0.996743	1	1	1	1	1	0.997253	1	1	1	1	1	1	0.514469	0.50365	0.407186	0.525926	1	1	1	1	1	0.695531	0.677866	0.705128	0.67602	1	1	1	1	0.993548	0.403433	0.336032	0.371795	0.367647
	scf1	566789992	0.991304	0.994737	1	0.997642	0.992509	0.992032	0.996032	1	0	0	0	0	0	0.449036	0.535185	0.45873	0.490196	0	0.0285714	0	0.472669	0.477941	0.365269	0.485185	1	1	0.994949	1	1	0.692737	0.679842	0.708779	0.678571	1	1	1	1	1	1	1	0.987179	1
	scf1	566790004	0.991453	0.994898	1	1	0.99631	1	0.992218	0.996825	0	0	0	0	0	0.462366	0.5369	0.460443	0.5	0	0	0	0.488889	0.510714	0.596491	0.483636	1	0.996255	1	1	1	0.99723	0.998031	1	1	0.993377	1	1	1	1	0.995798	1	0.9875	0.993151
	scf1	566790046	1	1	1	1	1	1	1	1	1	1	1	1	1	1	0.998605	0.998723	1	1	1	1	0.50591	0.508642	0.435897	0.510949	NA	NA	NA	NA	NA	0.997024	0.99768	1	1	1	0.995708	1	1	1	1	1	1	1
	scf1	566790054	1	1	1	0.99665	1	1	1	1	0.996942	1	1	1	1	1	1	1	1	1	0.979167	1	0.523585	0.511111	0.589744	0.514706	NA	NA	NA	NA	NA	1	1	0.995585	1	0.990868	1	1	1	0.995614	1	1	0.991379	1
	scf1	566790060	0.994709	1	0.992883	0.709244	0.654412	0.731646	0.691542	0.715706	1	0.996441	0.998462	1	1	1	1	0.997449	1	0.0454545	0	0	0.49409	0.48642	0.566176	0.489051	NA	NA	NA	NA	NA	0	0.00230947	0	0	0.986301	1	1	0.995327	1	0.396923	0.288571	0.301724	0.36612
	scf1	566790085	0.00529101	0.00643087	0	0.67953	0.652709	0.57868	0.655	0.695825	0.996914	1	0.996914	1	1	0.364273	0.34965	0.440764	0.361345	0.0454545	0.0227273	0	0.477541	0.490099	0.408759	0.487805	NA	NA	NA	NA	NA	0.468657	0.470046	0.447137	0.458886	0.995434	1	1	1	0.995614	0.684049	0.617143	0.634783	0.686813
	scf1	566790089	0.989418	0.996785	1	0.317647	0.34321	0.42132	0.340852	0.301397	1	0.996429	1	1	1	0.589789	0.478992	0.522959	0.523207	0	0	0	0.490566	0.487624	0.558394	0.486553	NA	NA	NA	NA	NA	0.534125	0.531178	0.548673	0.539894	1	1	1	1	1	0.711656	0.671429	0.669565	0.675824
	scf1	566790094	1	0.996785	1	0.316583	0.342365	0.419847	0.345865	0.303393	1	1	0.996894	1	1	0.363796	0.350559	0.438059	0.355932	0	0	0	0.490566	0.487624	0.56044	0.487805	NA	NA	NA	NA	NA	0.532934	0.529954	0.546667	0.538667	1	1	1	1	1	0.712074	0.667622	0.669565	0.677596
	scf1	566790109	0.994709	1	1	1	0.995074	0.997462	1	0.998008	1	1	0.998457	1	1	0.998239	1	0.997442	1	1	1	1	0.510638	0.514925	0.441606	0.514634	1	1	1	1	0.991525	1	1	1	1	1	0.995708	1	0.995327	0.995614	1	1	1	1
	scf1	566790116	0	0.00320513	0	0.678451	0.65679	0.57868	0.655	0.693837	0	0	0	0	0	0.414462	0.520337	0.476923	0.476793	1	1	1	0.508274	0.513648	0.437956	0.512195	1	1	1	1	1	0.6	0.616949	0.591141	0.574153	0.995434	1	0.993548	0.995327	1	0.684049	0.617391	0.626087	0.694444
	scf1	566790117	0.994681	1	1	1	0.99505	0.997462	0.992462	0.992032	1	1	1	0.988722	1	0.771127	0.869382	0.911538	0.827004	1	1	1	0.507075	0.512438	0.434307	0.514706	1	1	1	1	1	0.60373	0.614865	0.589438	0.576596	1	1	0.993548	1	1	0.679012	0.621387	0.634783	0.687151
	scf1	566790325	NA	NA	NA	1	1	1	1	1	1	1	1	1	NA	1	1	1	1	0	0	0	0.710345	0.689076	0.781609	0.658537	1	1	1	1	1	1	1	0.990991	1	1	1	1	1	1	1	1	1	1
	scf1	566790330	NA	NA	NA	1	1	1	1	1	1	1	1	1	NA	1	1	1	1	0	0	0	0.832653	0.81407	0.860294	0.785714	1	1	1	1	1	1	1	0.990991	1	1	1	1	1	1	1	1	1	1
	scf1	566790374	NA	NA	NA	1	1	1	1	1	1	1	1	1	NA	0.0825688	0.0542169	0.0857143	0.183673	0	0	0	0.41129	0.4	0.5	0.40404	1	1	1	1	1	0.204301	0.184	0.162162	0.232558	1	1	1	1	1	0.493506	0.41573	0.190476	0.528302
	scf1	566790391	NA	NA	NA	1	1	1	1	1	1	1	1	1	NA	1	1	1	1	1	1	1	0.169355	0.185	0.139706	0.22	1	1	1	1	1	1	1	1	1	1	1	1	1	1	1	0.988764	1	1
	scf1	566790395	NA	NA	NA	1	1	1	1	1	1	1	1	1	NA	0.0825688	0.0542169	0.0928571	0.1875	1	1	1	0.169355	0.18593	0.139706	0.22	1	1	1	1	1	0.204301	0.16129	0.136364	0.209302	1	0.987952	1	1	0.977528	0.493506	0.41573	0.190476	0.528302
	scf1	566790408	NA	NA	NA	0	0	0	0	0	0	0	0	0	NA	0	0	0	0	0	0	0.00819672	0.757353	0.695279	0.73125	0.681223	1	1	1	1	1	1	0.984375	0.966387	0.969697	1	1	1	1	1	1	0.978723	1	1
	scf1	566791523	1	1	1	1	1	1	1	1	1	1	1	0.993464	1	1	1	1	1	1	1	1	0.516129	0.466667	0.593023	0.685714	NA	NA	NA	NA	NA	1	1	1	1	1	1	0.961538	1	1	1	1	1	1
	scf1	566791575	1	1	1	1	1	1	1	1	1	1	1	1	1	1	1	0.983333	1	1	1	1	0.5	0.45045	0.573034	0.666667	NA	NA	NA	NA	NA	1	1	1	1	1	1	1	1	1	1	1	1	1
	scf1	566791581	0.0444444	0.0795455	0.0414508	0.101695	0.0466321	0.0321285	0.0602837	0.0572391	0.059322	0.0434783	0.056926	0.0454545	0	0.0588235	0.0416667	0.0588235	0.0833333	0.0880503	0.0701754	0.078125	0.386139	0.465909	0.367347	0.265537	NA	NA	NA	NA	NA	0.5	0.506579	0.505814	0.507246	0.0660793	0.0810811	0.0588235	0.0390625	0.460396	0.132911	0.16129	0.918919	0.0869565
	scf1	566791619	1	0.98913	1	1	1	1	0.986395	1	1	1	1	1	1	1	1	1	1	1	1	1	0.62069	0.483051	0.585106	0.680328	1	1	1	1	1	1	1	1	1	1	1	1	1	1	1	1	1	1
	scf1	566791655	1	1	1	1	1	1	1	1	1	1	1	1	1	1	1	1	1	0	0	0	0.388235	0.516667	0.414894	0.319672	1	1	1	1	1	1	1	1	1	1	1	1	1	1	1	1	1	1
	scf1	566791678	1	1	1	1	1	1	1	1	1	1	1	1	1	1	1	1	1	1	1	1	0.625	0.483333	0.585106	0.680328	1	1	1	1	1	1	1	1	1	1	0.994709	0.989691	1	1	1	1	1	1
	scf1	566792105	1	1	1	1	1	1	0.965517	1	1	0.967742	1	1	1	0.952381	1	1	1	1	1	1	0.73913	0.666667	0.882353	0.470588	NA	1	1	1	1	1	1	1	1	0.413408	0.99375	1	1	1	1	1	1	1
	scf1	566792217	1	1	1	1	1	1	1	1	1	1	1	1	1	1	1	1	1	0	0	0	0.259259	0.333333	0.133333	0.526316	NA	1	1	1	1	1	1	1	1	1	1	1	1	1	1	1	1	1
	scf1	566792599	1	1	1	0.830189	0.888889	0.833333	0.903226	0.924528	1	1	1	1	1	1	1	1	1	1	0.947368	0.969697	0.873418	0.893617	0.854545	0.818182	1	1	1	1	1	0.823529	0.782609	0.886364	0.769231	0.916667	0.983333	1	1	0.935484	0.939394	1	0.782609	1
	scf1	566798912	0	0	0	0	0.0232558	0.0227273	0.03125	0	1	1	1	0.992958	1	1	0.992857	1	1	1	1	1	0.284946	0.32618	0.32716	0.305164	1	0.994565	1	0.995238	1	1	1	1	1	1	1	1	1	1	1	1	1	1
	scf1	566799034	1	1	1	1	1	1	1	1	1	1	1	1	1	1	1	1	1	0	0	0	0.458333	0.48951	0.474747	0.536765	1	1	1	1	1	1	1	1	1	1	1	1	1	1	1	1	1	1
	scf1	566799161	1	1	1	1	1	0.992424	1	1	0.994286	1	1	1	1	1	1	1	1	1	1	1	0.560484	0.540404	0.439655	0.456989	1	1	1	1	1	1	1	1	1	1	1	0.996212	1	1	1	1	1	1
	scf1	566799199	1	0.985816	1	1	1	0.984962	1	1	1	1	1	1	1	0.995902	1	1	1	0	0	0	0.433735	0.454545	0.560345	0.534759	1	1	1	1	1	0.994819	1	0.99278	1	1	1	1	1	0.991379	1	1	1	1
	scf1	566799472	1	1	1	1	1	1	1	1	1	1	1	1	1	1	1	1	1	1	1	1	0.753788	0.737589	0.798995	0.517007	1	1	1	1	1	1	1	1	1	1	1	1	1	1	1	1	1	1
	scf1	566800184	1	1	1	1	1	1	1	1	1	1	1	1	1	1	1	1	1	1	1	1	0.561728	0.56	0.533333	0.571429	NA	NA	NA	NA	NA	1	NA	NA	1	1	1	1	1	1	1	1	1	1
	scf1	566800186	1	1	1	1	1	1	1	1	1	1	1	1	1	1	1	1	1	1	1	1	0.561728	0.56	0.528926	0.571429	NA	NA	NA	NA	NA	1	NA	NA	1	1	1	1	1	1	1	1	1	1
	scf1	566800194	1	1	1	1	1	1	1	1	1	1	1	1	1	1	1	1	1	0	0	0.0116279	0.441718	0.439306	0.479339	0.425641	NA	NA	NA	NA	NA	1	NA	NA	1	1	1	1	0.988764	1	1	1	1	1
	scf1	566800251	1	0.995122	1	1	1	1	1	1	1	1	1	1	1	1	1	1	1	0.996016	1	1	0.598485	0.623616	0.601093	0.642857	NA	NA	NA	NA	NA	1	1	1	1	1	1	1	0.994012	1	1	0.992366	1	1
	scf1	566800342	1	1	0.99115	0.992701	1	1	1	1	1	1	1	1	1	1	0.995763	1	0.989796	1	1	1	0.71875	0.822222	0.803279	0.847826	NA	NA	NA	NA	NA	1	1	1	1	1	1	1	1	1	1	1	1	1
	scf1	566800384	1	1	1	1	1	1	1	1	0.986577	1	1	1	1	1	1	1	1	0.992126	1	1	0.673077	0.716981	0.753623	0.82	NA	NA	NA	NA	NA	1	1	0.988889	1	1	1	1	1	1	1	1	1	1
	scf1	566800449	1	1	1	0.996855	1	1	0.992593	1	0.996552	1	1	0.996885	1	0.993994	1	1	1	0	0	0	0.278351	0.222222	0.2	0.102273	NA	NA	NA	NA	NA	1	1	1	1	1	1	0.994764	1	1	1	1	1	1
	scf1	566800456	1	1	1	1	1	1	1	1	0.996552	1	0.998512	1	1	1	1	1	1	1	1	1	0.7	0.740385	0.761194	0.892045	NA	NA	NA	NA	NA	1	1	0.996124	1	1	1	1	1	1	1	1	1	1
	scf1	566800462	1	1	1	1	1	1	1	1	1	1	1	1	NA	1	1	1	0.989691	1	1	1	0.410256	0.5	0.517241	0.87931	NA	NA	NA	NA	NA	1	1	1	1	1	1	1	1	1	1	1	1	1
	scf1	566800566	1	1	1	1	1	1	1	1	0.997024	1	1	1	1	1	0.997976	1	1	1	1	1	0.752	0.762712	0.802326	0.885417	NA	NA	NA	NA	NA	1	1	1	1	1	1	1	1	1	1	1	1	1
	scf1	566800577	1	1	1	1	1	1	0.994924	1	1	1	0.998609	0.997268	1	0.997059	0.997976	0.997525	1	1	1	1	0.753968	0.737705	0.797753	0.881443	NA	NA	NA	NA	NA	1	1	0.98855	1	0.995475	1	1	0.994737	0.995671	1	0.995074	0.985915	1
	scf1	566800581	1	1	1	1	1	1	1	1	1	1	0.997218	1	1	0.997059	1	1	1	1	1	1	0.748031	0.743802	0.804598	0.88601	NA	NA	NA	NA	NA	1	1	1	1	1	1	1	1	1	1	1	1	1
	scf1	566800599	0.992063	1	1	1	1	0.994681	1	1	1	1	1	1	1	1	1	1	0.994083	1	0.995098	1	0.76	0.743802	0.825581	0.872449	NA	NA	NA	NA	NA	1	1	0.992366	1	1	1	1	1	1	1	1	1	1
	scf1	566800623	1	1	1	1	1	1	1	1	1	1	1	1	1	1	1	1	1	1	1	1	0.745902	0.754386	0.807692	0.80531	NA	NA	NA	NA	NA	1	0.990099	1	1	1	1	1	1	1	1	1	1	1
	scf1	566800673	1	1	1	1	1	0.978723	1	1	1	1	1	1	1	1	1	0.995536	1	0	0	0	0.254098	0.245614	0.202532	0.210526	NA	NA	NA	NA	NA	1	1	1	1	0.988764	1	1	1	1	1	1	1	1
	scf1	566800957	1	1	1	1	1	1	1	1	1	0.995968	1	0.995475	1	1	1	1	0.993377	0	0	0.00311526	0.516923	0.52518	0.412371	0.537906	NA	NA	NA	NA	NA	NA	NA	NA	NA	1	1	0.985507	1	1	1	1	1	1
	scf1	566800974	1	1	1	1	1	1	0.987179	1	1	1	1	1	1	1	1	1	0.993377	0	0	0.00311526	0.516923	0.52518	0.410256	0.537906	NA	NA	NA	NA	NA	NA	NA	NA	NA	1	1	1	1	1	1	1	1	1
	scf1	566801074	1	1	1	1	1	1	1	1	1	1	1	1	1	1	1	1	1	1	1	1	0.475758	0.450512	0.580808	0.452297	NA	NA	NA	NA	NA	NA	NA	NA	NA	1	1	1	1	1	1	1	1	1
	scf1	566802805	1	1	1	1	1	1	1	1	1	1	1	1	1	1	0.988636	1	1	1	0.993865	1	0.598291	0.510638	0.57	0.606742	1	NA	NA	NA	NA	1	1	1	1	1	1	1	1	1	1	1	1	1
	scf1	566802819	1	1	1	1	1	1	1	1	0.493151	0.410256	0.423423	0.608696	0.5	0.198529	0.215909	0.4	0.714286	1	1	1	0.596639	0.514085	0.57	0.605556	1	NA	NA	NA	NA	1	1	1	1	1	1	1	1	1	0.590909	0.464286	0.583333	0.548387
	scf1	566802855	1	1	1	1	1	1	1	1	1	1	1	0.962963	1	1	0.992481	1	1	1	1	1	0.578512	0.514085	0.564356	0.603352	1	NA	NA	NA	NA	1	1	1	1	1	1	1	1	1	1	1	1	1
	scf1	566802978	1	1	1	1	1	1	1	1	1	1	1	1	1	1	0.992537	1	1	1	1	1	0.57377	0.517483	0.542553	0.603352	1	NA	NA	NA	NA	1	1	1	1	1	1	1	1	1	1	1	1	1
	scf1	566802980	1	1	1	1	1	1	1	1	0.485714	0.266667	0.5	0.296296	0	1	0.932836	1	0.693878	1	1	1	0.57377	0.517483	0.542553	0.603352	1	NA	NA	NA	NA	1	1	1	1	1	1	1	1	1	1	1	1	1
	scf1	566802988	1	1	1	1	1	1	1	1	1	1	1	1	1	1	1	1	1	1	1	1	0.57377	0.521127	0.57	0.603352	1	NA	NA	NA	NA	1	1	1	1	1	1	1	1	1	1	1	1	1
	scf1	566803409	1	1	1	1	1	1	1	1	0.973958	0.98125	0.953168	0.969697	1	0.929167	0.932331	0.83908	0.905405	0	0	0	0.752066	0.770833	0.833333	0.80292	0	NA	NA	NA	NA	1	1	1	0.956522	1	1	1	1	1	1	1	1	1
	scf1	566804300	1	1	1	0.993827	1	0.992248	1	1	1	1	0.997628	1	1	1	1	1	1	0.99505	1	1	0.723684	0.704348	0.785388	0.520179	1	NA	NA	NA	NA	1	1	1	1	1	1	1	1	1	1	1	1	1
	scf1	566804542	1	1	1	1	1	1	1	1	1	1	1	1	1	1	1	0.997773	1	0.971429	0.990783	1	0.436364	0.49697	0.494845	0.425532	NA	NA	NA	NA	NA	1	1	1	1	1	0.991597	1	1	1	1	1	1	1
	scf1	566804610	0	0	0	0	0	0	0.00862069	0	0.993789	1	0.997917	0.992857	1	1	1	1	1	0.992857	1	1	0.430303	0.49697	0.494845	0.425532	NA	NA	NA	NA	NA	1	1	0.991736	1	1	1	1	1	0.991667	1	0.980392	1	1
	scf1	566804624	0.988636	1	1	1	1	1	1	1	1	1	1	1	1	1	1	1	1	1	1	1	0.442424	0.49697	0.489796	0.425532	NA	NA	NA	NA	NA	1	1	1	1	1	1	1	1	1	1	1	1	1
	scf1	566804834	1	1	1	1	1	1	1	1	NA	1	NA	NA	NA	NA	NA	NA	NA	0	0.0232558	0	0.307692	0.424242	0.285714	0.45	NA	NA	NA	NA	NA	NA	NA	NA	NA	1	1	1	1	1	1	1	1	1
	scf1	566804841	1	1	1	1	1	1	1	1	NA	1	NA	NA	NA	NA	NA	NA	NA	0	0.0232558	0	0.32	0.424242	0.285714	0.45	NA	NA	NA	NA	NA	NA	NA	NA	NA	1	1	0.992424	1	1	0.974359	1	1	1
	scf1	566804909	1	1	1	1	1	1	1	1	0	0.5	1	NA	NA	NA	0	NA	NA	1	1	1	0.692308	0.571429	0.583333	0.571429	NA	NA	NA	NA	NA	NA	NA	NA	0	1	1	1	1	1	1	1	1	1
	scf1	566807619	1	1	1	1	1	1	1	1	1	1	1	1	1	1	1	1	1	1	0.978261	1	0.587629	0.643678	0.614035	0.508772	1	1	1	1	1	1	1	1	1	1	1	1	1	1	1	1	1	1
	scf1	566809251	1	1	0.993631	1	1	1	0.995122	1	1	1	1	1	1	1	1	1	1	1	1	1	0.579235	0.475248	0.402439	0.456989	1	1	1	1	1	1	1	1	1	1	1	1	1	1	1	1	1	1
	scf1	566809586	1	1	1	1	1	1	1	1	0.995475	1	0.998363	0.992188	1	1	0.996753	1	1	1	0.993691	1	0.421725	0.408907	0.469613	0.494545	0.994975	0.99505	1	1	1	0.9967	1	1	1	1	1	1	1	0.988764	1	0.993976	1	1
	scf1	566810351	NA	NA	1	1	1	1	1	1	NA	0	1	NA	NA	NA	0	NA	0	1	1	1	0.407407	0.5	0.571429	0.375	1	1	NA	1	1	1	NA	NA	NA	1	1	1	1	1	1	1	1	1
	scf1	566810352	NA	NA	1	1	1	1	1	1	NA	1	1	NA	NA	NA	1	NA	1	0	0	0	0.538462	0.478261	0.4	0.6	1	1	NA	1	1	1	NA	NA	NA	1	1	1	1	1	1	1	1	1
	scf1	566815685	1	1	0.995902	1	1	1	1	1	1	1	0.99865	1	1	1	1	1	1	1	1	1	0.5625	0.522124	0.439024	0.487603	1	1	1	1	1	1	0.998035	1	1	1	1	1	1	1	1	1	1	0.994012
	scf1	566846339	1	0.992593	1	1	1	1	1	1	1	1	1	1	NA	1	1	NA	NA	0.0224215	0.0364372	0.00423729	0.4	0.471154	0.324786	0.482412	1	1	1	1	1	1	1	1	1	1	1	0.99187	0.988764	1	1	0.992908	1	1
	scf1	566846340	1	1	1	1	1	1	1	1	1	1	1	1	NA	1	1	NA	NA	0.0223214	0.0321285	0.00421941	0.4	0.463768	0.333333	0.472637	1	1	1	1	1	1	0.952381	1	1	0.996466	0.995968	1	1	0.996109	0.986111	1	1	1
	scf1	566860122	1	1	NA	1	0.9375	1	0.882353	1	0.495935	0.5	0.502439	0.529801	NA	0.5	0.494048	0.518325	0.5	NA	0	0	0.333333	0.4	0.6	0.5	0.505929	0.510769	0.498551	0.508475	0.5	0.503906	0.499255	0.502058	0.510319	0.996094	0.750958	0.786408	0.741935	1	0.752874	0.796	0.759036	0.505882
	scf1	566862978	1	1	1	1	1	1	1	1	1	1	1	1	NA	1	1	1	1	1	1	1	0.493421	0.514124	0.536842	0.52518	1	1	1	1	1	1	1	1	1	1	1	1	1	1	1	1	1	1

## Sheet: B.tur male spec. SNPs only
		sex	F	F	F	M	M	M	M	M	F	F	F	F	F	M	M	M	M	F	F	F	M	M	M	M	F	F	F	F	F	M	M	M	M	F	F	F	F	F	M	M	M	M
		Taxon abbreviation	Bba	Bba	Bba	Bba	Bba	Bba	Bba	Bba	Bsh	Bsh	Bsh	Bsh	Bsh	Bsh	Bsh	Bsh	Bsh	Bsi	Bsi	Bsi	Bsi	Bsi	Bsi	Bsi	Btu	Btu	Btu	Btu	Btu	Btu	Btu	Btu	Btu	BvG	BvG	BvG	BvG	BvG	BvG	BvG	BvG	BvG
AA exchange in B. viridis	#CHROM	POS	BbalSi337F	BbalSi39F	BbalSi41F	BbalSi105M	BbalSi106M	BbalSi12M	BbalSi13M	BbalSi336M	BshaSz16aF	BshaSz24F	BshaSz26F	BshaSz28F	BshaSz31F	BshaSz12M	BshaSz13M	BshaSz29M	BshaSz30M	BsicSi113F	BsicSi135F	BsicSi142F	BsicSi213M	BsicSi214M	BsicSi218M	BsicSi334M	BturaKy111F	BturaKy11F	BturaKy15F	BturaKy3F	BturaKy9F	BturaKy12M	BturaKy13M	BturaKy23M	BturaKy21M	BvGR053F	BvGR073F	BvGR103F	BvGR131F	BvGRO93F	BvGR057M	BvGR067M	BvGR094M	BvGR96bM
	scf1	566785610	1	1	1	1	1	1	0.989691	1	0.978723	1	1	1	NA	1	1	1	1	1	1	1	1	1	1	1	1	1	1	1	0.992248	0.852632	0.842767	0.858025	0.881818	1	1	1	1	1	1	1	NA	1
	scf1	566785654	0.0142857	0	0.0119048	0.008	0	0	0	0	0	0	0	0	NA	0	0	0	0	0	0	0	0	0.0277778	0	0	1	1	1	1	1	0.863158	0.852564	0.85443	0.885714	1	1	1	1	1	1	1	NA	1
	scf1	566785840	0.01	0	0	0	0.00537634	0	0	0	0	0	0	0	0	0	0	0	0	0	0	0	0	0	0	0	0.991342	1	1	1	1	0.684385	0.742105	0.694196	0.73384	1	1	1	1	1	1	1	0.979167	1
	scf1	566785854	1	1	1	1	1	1	1	0.995885	1	1	0.998158	1	1	1	0.997763	1	1	1	1	1	1	1	1	1	1	1	0.98917	0.995968	0.995633	0.68543	0.740838	0.694878	0.73384	0.995763	1	1	1	1	1	1	1	1
	scf1	566785891	1	1	1	1	1	1	1	0.995885	1	0.995215	1	1	1	1	1	1	1	1	1	1	1	1	1	1	1	1	1	1	1	0.684385	0.740838	0.695556	0.73384	1	1	1	1	1	0.987179	1	1	1
	scf1	566785900	0	0	0.00574713	0	0.00537634	0	0	0	0.0046729	0	0	0	0	0	0	0.00289017	0	0	0	0	0	0	0	0	0	0	0	0	0	0.311258	0.259162	0.302895	0.269962	1	1	1	0.994737	0.990909	1	1	0.979167	1
	scf1	566785922	0.010101	0	0	0	0	0	0	0.00411523	0	0	0	0	0	0	0	0	0	0	0	0	0	0	0	0	1	1	1	1	1	0.614754	0.626415	0.587349	0.623656	1	1	1	1	1	1	1	0.979167	1
	scf1	566785923	0	0	0	0	0	0	0	0.00411523	0	0	0	0	0	0	0.00225225	0	0	0	0	0	0	0	0	0	1	1	1	1	1	0.614754	0.631579	0.588589	0.625668	1	0.994652	1	1	1	1	1	0.979167	1
	scf1	566785924	1	1	1	1	1	1	1	1	0.995305	0.995238	0.998155	1	1	1	1	1	1	1	1	1	1	1	1	0.991071	1	1	1	1	1	0.607438	0.630597	0.58982	0.625668	1	1	1	1	1	1	1	1	1
	scf1	566785939	0.99	1	1	1	1	1	1	1	0	0	0.00184162	0	0	0	0	0	0	0	0	0	0	0	0	0	0.993902	1	1	1	1	0.598326	0.627376	0.584615	0.608939	0.985185	1	1	0.990654	1	0.978261	1	0.958333	1
	scf1	566785944	1	1	1	0.991304	1	1	1	1	1	1	1	0.995098	1	1	1	0.997093	1	0.95	1	1	1	1	1	1	1	1	1	1	1	0.599156	0.623574	0.584098	0.61236	1	0.994186	1	1	1	1	1	1	1
	scf1	566785959	1	1	1	1	1	0.994444	1	1	0.995305	1	1	1	1	1	0.997758	1	1	1	1	1	1	1	1	1	1	1	1	1	0.99375	0.603376	0.625	0.582822	0.608939	1	1	1	1	1	1	1	1	1
	scf1	566785977	1	1	0.994253	0.995671	1	1	1	1	0.995349	1	1	1	1	1	1	1	1	1	1	1	1	1	1	1	0	0	0	0	0	0.39749	0.375	0.417683	0.391061	1	1	1	1	0.992481	1	0.993289	1	1
	scf1	566786027	1	1	1	1	1	1	1	0.995868	1	1	1	0.995074	1	0.996732	1	0.99711	1	0.0222222	0.0101523	0.0882353	0	0	0	0	1	1	1	1	1	0.603376	0.625	0.582822	0.608939	1	0.994186	1	1	1	1	1	1	1
	scf1	566786273	1	1	1	1	1	1	1	1	1	1	1	1	1	0.8	0.885321	0.925532	0.791045	1	1	1	0.962963	1	1	1	0.985401	1	1	1	1	0.890909	0.866995	0.884774	0.895105	1	1	1	1	1	0.959184	0.92	0.85	0.916667
	scf1	566786305	NA	NA	NA	NA	NA	NA	1	NA	1	1	1	1	NA	0.730769	0.625	0.615385	0.571429	1	NA	NA	1	1	NA	NA	1	1	1	1	1	0.588235	0.648649	0.643312	0.585714	0.972973	0.9375	0.5	0.2	0	0.555556	0.0454545	0.45	0.518519
	scf1	566786343	NA	NA	NA	NA	NA	NA	1	NA	1	1	1	1	NA	1	1	1	1	1	NA	NA	1	1	NA	NA	1	1	1	1	1	0.571429	0.64	0.64557	0.583333	1	1	1	1	1	1	1	1	1
	scf1	566786356	NA	NA	NA	NA	NA	NA	1	NA	1	1	1	1	NA	1	1	1	1	1	NA	NA	1	1	NA	NA	1	1	1	1	1	0.795181	0.817568	0.821656	0.785714	1	1	1	1	1	0.777778	0.565217	0.7	0.814815
	scf1	566786495	1	1	1	0.994286	1	1	1	1	0	0	0	0	NA	0	0.00584795	0	0	0	NA	0	0	0	0	NA	1	1	1	0.986301	1	0.769231	0.850267	0.866667	0.814815	1	1	1	1	1	1	1	1	1
	scf1	566786521	1	1	1	0.457143	0.542254	0.511278	0.475936	0.552326	1	1	1	1	NA	0.197605	0.169591	0.207101	0.0869565	NA	NA	NA	0	0	NA	NA	1	1	1	1	1	0.727273	0.825	0.843972	0.767442	1	1	1	1	1	1	1	1	1
	scf1	566786522	0	0	0	0	0	0	0	0	0	0	0	0	NA	0	0	0	0	NA	NA	NA	0	0	NA	NA	1	1	1	1	1	0.727273	0.825	0.843972	0.767442	1	1	1	1	1	1	1	1	1
	scf1	566786540	1	1	0.972222	1	1	1	1	1	1	1	1	1	NA	1	1	1	1	NA	NA	NA	1	1	NA	NA	1	1	0.991453	1	1	0.76	0.850267	0.866667	0.814815	1	1	1	1	1	1	1	1	1
	scf1	566786708	0	0	0	0.0677966	0.0337079	0.0265487	0.032	0.03125	0	0	0	0	NA	0	0	0	0	0	0	0	0	0	0	0.00769231	0.991736	1	1	1	0.991667	0.881818	0.765766	0.887417	0.805556	1	1	1	1	1	1	1	0.96	1
	scf1	566786818	1	1	1	1	0.993197	0.993865	1	1	1	1	1	0.994845	1	1	1	1	1	1	1	1	1	1	1	1	1	0.992647	1	1	1	0.577889	0.486339	0.592275	0.491803	1	1	1	0.98913	1	1	1	1	1
	scf1	566786822	1	1	1	1	1	1	1	0.994475	1	1	0.99631	1	1	1	1	1	1	1	1	0.994475	1	1	1	1	1	0.992647	1	1	1	0.585859	0.491713	0.592275	0.504132	1	1	1	1	1	1	1	1	1
	scf1	566786833	1	1	1	1	0.993151	1	1	1	0.993506	1	1	1	1	1	1	1	1	0.995516	1	1	0.994413	1	1	1	1	1	1	1	1	0.585	0.480874	0.587983	0.491935	1	1	NA	1	1	1	1	1	1
	scf1	566786982	1	0.994286	1	1	1	1	1	1	0	0	0	0	0	0	0.00772201	0	0	0	0	0	0	0	0	0.015873	1	1	1	1	1	0.610329	0.603306	0.545455	0.615385	1	0.990291	0.994949	1	1	0.523077	0.531429	0	0.607843
	scf1	566787407	1	1	0.991597	1	1	1	1	1	0.991597	1	1	1	1	1	1	1	1	1	0.995025	0.987654	1	0.994505	1	1	1	1	1	1	1	0.575419	0.529968	0.56	0.533708	1	1	1	1	1	1	1	1	1
	scf1	566787496	1	1	0.991453	0.990385	1	1	1	0.984375	0	0	0	0	0	0	0	0	0	0.0052356	0.00497512	0	0	0	0	0	1	1	1	1	1	0.575419	0.528481	0.562044	0.533708	1	0.992958	1	1	1	1	1	1	1
	scf1	566787573	1	1	1	1	1	1	1	1	NA	NA	NA	NA	NA	1	1	1	1	1	1	1	1	1	1	1	1	1	1	1	1	0.741722	0.791908	0.744444	0.646617	1	0.980392	1	1	1	0.981481	1	1	1
	scf1	566787574	1	1	1	1	1	1	1	1	NA	NA	NA	NA	NA	1	1	1	1	1	1	1	1	1	1	1	1	0.982759	1	1	1	0.741722	0.791908	0.745856	0.646617	1	1	1	1	1	1	1	1	0.97561
	scf1	566787576	1	1	1	1	1	1	1	1	NA	NA	NA	NA	NA	1	1	1	1	1	1	1	1	1	1	1	1	1	1	1	1	0.741722	0.791908	0.744444	0.646617	1	1	1	1	1	1	1	1	1
	scf1	566787577	1	1	1	1	1	1	1	1	NA	NA	NA	NA	NA	1	1	1	1	1	1	1	1	1	1	1	1	1	1	1	1	0.741722	0.791908	0.75	0.646617	1	1	1	1	0.990654	1	1	1	1
	scf1	566787581	1	1	1	1	1	1	1	1	NA	NA	NA	NA	NA	1	1	1	1	1	1	1	1	1	1	1	1	1	1	1	1	0.732026	0.791908	0.737705	0.641791	0.992126	1	1	1	1	1	1	1	1
	scf1	566787585	1	1	1	1	1	1	1	1	NA	NA	NA	NA	NA	1	1	1	1	1	1	1	1	1	1	1	1	1	1	1	1	0.732026	0.791908	0.736264	0.641791	1	1	1	1	1	1	1	1	1
	scf1	566787635	0	0	0	0	0	0	0	0	NA	NA	NA	NA	NA	0	0	0	0	1	1	1	1	1	1	1	1	1	1	1	1	0.732026	0.791908	0.73224	0.641791	1	1	1	1	1	1	1	1	1
	scf1	566787713	1	0.995025	1	0.545833	0.522472	0.607527	0.605911	0.547718	NA	NA	NA	NA	NA	0	0	0	0	0	0	0	0	0.00396825	0	0	1	0.993994	1	0.993939	0.994152	0.604119	0.622061	0.650877	0.557103	0.551852	1	1	0.39645	0.996454	1	1	0.608696	1
	scf1	566787827	1	1	1	1	1	1	1	1	NA	NA	NA	NA	NA	0	0	0	0	0.00341297	0	0	0	0.00446429	0	0	1	1	1	1	1	0.533569	0.55	0.608247	0.511111	1	1	1	1	0.988571	1	0.992908	1	1
	scf1	566787847	0	0	0	0	0	0.00403226	0	0	NA	NA	NA	NA	NA	0.00487805	0	0	0	0	0.00228311	0	0	0	0	0.00934579	1	1	1	1	1	0.560748	0.570128	0.601436	0.535809	1	1	1	1	1	1	1	1	1
	scf1	566787848	0	0	0	0.00288184	0	0	0	0	NA	NA	NA	NA	NA	0	0	0	0	0.00682594	0	0	0	0	0.00520833	0	0.996255	1	1	0.996914	1	0.560465	0.570128	0.599284	0.534392	1	0.992	1	1	1	1	1	1	1
	scf1	566787987	0.506579	0.488095	0.507246	0.509728	0.478261	0.480447	0.497354	0.504	NA	NA	NA	NA	NA	0.0392157	0.0540541	0.0512821	0.05	NA	0.0491803	0	0.333333	0	NA	0.0218978	1	1	1	1	1	0.642384	0.621302	0.597701	0.585987	1	1	1	1	1	1	1	1	1
	scf1	566788401	1	1	1	0.996491	1	1	1	1	0.991561	1	0.992634	1	1	1	1	0.998498	1	NA	0.993506	NA	NA	NA	NA	1	0	0	0	0	0	0.449814	0.49162	0.428571	0.480469	1	1	1	1	1	1	1	1	1
	scf1	566788455	1	0.986667	1	1	1	1	1	1	1	1	1	1	1	1	0.998279	1	1	1	0.997006	0.99654	0.9875	1	1	1	0	0	0	0	0	0.449814	0.49162	0.428986	0.486275	1	1	1	1	1	1	1	1	1
	scf1	566788486	1	1	1	1	1	1	1	1	1	1	0.996324	0.995633	1	1	0.998282	0.998498	1	1	0.997006	1	1	1	1	0.99631	1	1	1	1	1	0.548148	0.50838	0.571429	0.513725	1	1	1	1	1	1	1	1	1
	scf1	566788519	1	1	1	1	1	1	1	1	1	1	0.996522	1	1	0.996865	0.998353	1	1	1	1	0.993443	1	1	1	1	0.0552147	0.0412844	0.0502513	0.0684932	0.0736842	0.467626	0.498623	0.443182	0.503704	1	1	1	1	1	1	1	1	1
	scf1	566788553	1	1	1	1	0.996047	1	0.996988	0.991713	1	1	1	1	1	1	1	0.995092	1	1	1	0.997143	1	1	1	0.997579	1	1	1	1	1	0.52164	0.515829	0.545133	0.530806	1	0.995833	1	1	1	1	0.994681	1	1
	scf1	566788577	1	0.991228	1	0.420382	0.543689	0.483333	0.538922	0.464968	1	1	1	1	1	1	1	1	1	1	1	1	1	1	1	1	0.0116279	0	0	0.0107527	0	0.526316	0.483696	0.497758	0.449102	0.551724	1	0.989362	1	1	1	1	1	1
	scf1	566788645	1	1	1	1	1	1	0.994012	1	0	0	0	0.00749064	0	0	0	0	0	1	0.275862	1	0.367521	0.375	0.353535	0.319444	1	1	0.993007	1	0.992308	0.47093	0.519126	0.5	0.553571	1	0.985075	1	1	1	1	0.977778	1	1
	scf1	566788646	1	1	0.990476	1	1	1	1	1	0	0	0	0	0	0	0	0	0	1	0.275862	1	0.367521	0.381944	0.353535	0.314685	1	1	1	1	1	0.47093	0.519126	0.5	0.550898	1	1	1	1	1	1	0.977778	1	1
	scf1	566788711	1	1	1	1	1	0.991736	0.994012	1	1	1	1	1	1	1	1	1	1	1	1	1	1	1	1	1	0	0	0.00704225	0	0	0.52907	0.497238	0.5	0.451807	1	1	1	1	1	1	1	1	1
	scf1	566788812	1	1	1	1	0.993506	1	1	1	1	1	1	1	1	1	1	1	1	1	1	1	0.996815	1	1	1	0	0.00724638	0	0	0	0.47449	0.507246	0.495098	0.438503	1	1	1	1	1	1	1	1	1
	scf1	566788944	0.995413	1	1	0.99093	1	1	0.997253	0.997512	0.995726	1	1	1	1	0.998496	0.998862	1	1	1	1	1	0.997872	0.997642	0.996139	1	0	0.00315457	0	0	0	0.547945	0.543933	0.5664	0.561694	1	1	1	1	1	1	0.997093	1	1
	scf1	566788992	1	0.990291	1	0.995763	1	1	1	1	0	0	0	0	0	0.434629	0.449893	0.44186	0.427027	1	1	1	0.85443	0.771429	0.888889	0.940476	0	0	0	0	0	0.242268	0.242152	0.256039	0.233803	0.450617	1	1	0.533333	1	0.358824	0.333333	0.338235	0.298077
	scf1	566789117	1	1	1	0.996466	0.98324	1	1	1	1	1	1	1	1	1	1	1	1	1	1	1	1	1	1	1	0	0	0	0	0	0.6	0.583815	0.625743	0.619512	1	1	1	1	1	1	1	1	0.991667
	scf1	566789214	1	1	1	1	1	0.983051	1	1	1	1	1	1	1	1	1	1	1	1	1	1	1	1	0.984127	1	1	1	1	1	1	0.72	0.384615	0.28125	0.809524	1	0.904762	1	1	1	1	1	1	1
	scf1	566789283	0.95	1	1	1	1	1	1	1	1	1	1	1	1	1	1	1	1	1	1	1	1	1	1	1	1	1	1	1	1	0.688312	0.740741	0.653465	0.612903	1	1	1	1	1	0.384615	0.448276	0.75	0.545455
	scf1	566789284	1	1	1	0.72	0.651163	0.825397	0.714286	0.701754	1	1	1	1	1	0.7	0.768116	0.729167	0.75	1	1	1	1	1	1	1	1	1	1	1	1	0.714286	0.654321	0.656566	0.809524	1	1	1	1	1	1	1	1	1
	scf1	566789380	1	1	1	0.680451	0.637306	0.664835	0.746939	0.700375	0.994083	1	1	1	1	1	0.990196	1	1	1	1	0.994444	1	1	1	1	1	1	1	1	1	0.750809	0.763578	0.744	0.678862	1	1	1	1	1	0.574074	0.538462	0.571429	0.666667
	scf1	566789481	0	0	0	0.333333	0.322917	0.353261	0.439024	0.374532	0.994083	0.990741	1	1	1	0.455556	0.522876	0.444915	0.51087	1	1	0.994475	1	1	1	0.997191	1	0.986014	1	1	1	0.724026	0.740385	0.684492	0.650407	1	1	1	0.989899	1	1	1	1	1
	scf1	566789498	1	1	1	1	1	1	1	1	1	1	0.997658	1	1	0.997024	1	1	1	1	0.99635	1	1	1	1	1	0	0.00694444	0.008	0.0078125	0.020202	0.252427	0.250784	0.25876	0.344	1	0.630952	0	0.596774	0.601124	0.418182	0.46875	0.928571	0.319149
	scf1	566789924	1	1	1	0.643357	0.682836	0.696154	0.644788	0.6	1	1	1	1	1	1	1	1	1	1	1	1	0.996885	1	1	1	0	0	0	0	0	0.595568	0.573964	0.561966	0.573232	1	0.52071	0	0.453333	0.515337	0.613169	0.668016	1	0.636986
	scf1	566789926	1	1	1	1	1	1	1	1	1	1	1	1	1	1	1	1	1	1	1	1	1	1	1	1	0	0.00380228	0	0	0	0.598338	0.573674	0.56383	0.573604	1	1	1	1	0.993865	1	1	1	1
	scf1	566789957	0.982609	1	1	0.997636	1	1	1	1	1	0.996403	1	1	1	1	1	0.998408	1	1	1	1	1	0.99635	1	1	0	0	0	0	0	0.593838	0.572277	0.560768	0.566327	1	1	1	1	1	1	1	1	1
	scf1	566789983	1	1	1	0.99763	1	1	1	1	0.996732	1	1	1	1	0.99726	1	1	1	1	1	1	1	0.99635	0.994012	1	0	0	0	0	0	0.301676	0.323471	0.294872	0.321429	1	1	0.984375	0.978571	1	1	1	1	1
	scf1	566789988	1	1	0.994118	1	1	1	1	1	1	1	0.998397	1	1	1	1	0.998413	1	1	1	1	0.522581	0.505495	0.407186	0.527881	1	0.996198	0.994924	1	1	0.697479	0.677228	0.703625	0.673469	1	1	1	0.985612	1	0.991342	1	1	1
	scf1	566789990	1	0.994709	1	1	1	1	1	0.996743	1	1	1	1	1	0.997253	1	1	1	1	1	1	0.514469	0.50365	0.407186	0.525926	1	1	1	1	1	0.695531	0.677866	0.705128	0.67602	1	1	1	1	0.993548	0.403433	0.336032	0.371795	0.367647
	scf1	566789992	0.991304	0.994737	1	0.997642	0.992509	0.992032	0.996032	1	0	0	0	0	0	0.449036	0.535185	0.45873	0.490196	0	0.0285714	0	0.472669	0.477941	0.365269	0.485185	1	1	0.994949	1	1	0.692737	0.679842	0.708779	0.678571	1	1	1	1	1	1	1	0.987179	1
	scf1	566790003	1	1	1	1	1	1	1	0.996825	0.993528	1	1	1	1	1	1	1	1	1	1	1	1	1	1	1	0.994819	1	1	1	1	0.714681	0.748527	0.734177	0.756962	0.993377	1	1	0.993056	1	1	1	1	1
	scf1	566790042	1	1	1	0.99697	1	1	0.995902	1	1	1	1	1	NA	0.997297	1	0.997807	1	1	1	1	1	1	0.990099	1	NA	NA	NA	NA	NA	0.31441	0.268817	0.348243	0.310757	1	0.995708	0.993548	1	1	1	0.993243	1	1
	scf1	566790057	1	1	1	1	1	1	1	0.998012	1	1	1	1	1	1	1	1	1	1	1	1	0.997647	0.997537	1	1	NA	NA	NA	NA	NA	0.464286	0.474654	0.450331	0.457447	1	1	1	1	1	1	1	1	1
	scf1	566790085	0.00529101	0.00643087	0	0.67953	0.652709	0.57868	0.655	0.695825	0.996914	1	0.996914	1	1	0.364273	0.34965	0.440764	0.361345	0.0454545	0.0227273	0	0.477541	0.490099	0.408759	0.487805	NA	NA	NA	NA	NA	0.468657	0.470046	0.447137	0.458886	0.995434	1	1	1	0.995614	0.684049	0.617143	0.634783	0.686813
	scf1	566790089	0.989418	0.996785	1	0.317647	0.34321	0.42132	0.340852	0.301397	1	0.996429	1	1	1	0.589789	0.478992	0.522959	0.523207	0	0	0	0.490566	0.487624	0.558394	0.486553	NA	NA	NA	NA	NA	0.534125	0.531178	0.548673	0.539894	1	1	1	1	1	0.711656	0.671429	0.669565	0.675824
	scf1	566790094	1	0.996785	1	0.316583	0.342365	0.419847	0.345865	0.303393	1	1	0.996894	1	1	0.363796	0.350559	0.438059	0.355932	0	0	0	0.490566	0.487624	0.56044	0.487805	NA	NA	NA	NA	NA	0.532934	0.529954	0.546667	0.538667	1	1	1	1	1	0.712074	0.667622	0.669565	0.677596
	scf1	566790107	1	1	1	1	1	1	1	0.998012	1	0.996429	0.996899	0.996269	1	0.998243	1	0.997436	1	1	1	1	1	1	1	0.997561	1	1	1	1	1	0.593103	0.618887	0.582215	0.572939	1	1	1	1	1	1	1	1	1
	scf1	566790116	0	0.00320513	0	0.678451	0.65679	0.57868	0.655	0.693837	0	0	0	0	0	0.414462	0.520337	0.476923	0.476793	1	1	1	0.508274	0.513648	0.437956	0.512195	1	1	1	1	1	0.6	0.616949	0.591141	0.574153	0.995434	1	0.993548	0.995327	1	0.684049	0.617391	0.626087	0.694444
	scf1	566790117	0.994681	1	1	1	0.99505	0.997462	0.992462	0.992032	1	1	1	0.988722	1	0.771127	0.869382	0.911538	0.827004	1	1	1	0.507075	0.512438	0.434307	0.514706	1	1	1	1	1	0.60373	0.614865	0.589438	0.576596	1	1	0.993548	1	1	0.679012	0.621387	0.634783	0.687151
	scf1	566790159	1	1	1	0.283237	0.340426	0.478873	0.4	0.335052	1	1	1	1	NA	0.650246	0.536313	0.467532	0.54878	1	1	1	1	1	1	1	0	0	0	0	0	0.318584	0.22549	0.331378	0.307087	0.542857	0.546875	1	0.986301	0.986301	0.645833	0.607843	0.421053	0.717391
	scf1	566790177	0	0	0	0	0	0	0	0	0	0	0	0.0454545	NA	0.609756	0.519553	0.432258	0.47619	0	0	0	0.990991	0.992424	1	1	0	0	0	0	0	0.315556	0.224756	0.330383	0.308594	0.542857	0.538462	1	1	1	0.645833	0.598039	0.421053	0.717391
	scf1	566790193	1	1	1	0.736842	0.629371	0.78169	0.703947	0.746114	1	1	1	1	NA	0.675676	0.585	0.523256	0.55814	1	1	1	1	1	1	1	0.988889	1	1	1	1	0.779167	0.761755	0.761364	0.70412	1	1	1	1	1	0.696429	0.652174	0.619048	0.759259
	scf1	566790204	1	1	1	1	1	1	1	1	1	1	1	1	NA	0.996825	1	1	1	1	1	1	1	1	0.995833	1	1	1	1	1	1	0.554487	0.613208	0.560185	0.592705	1	1	1	0.994048	1	0.619318	0.519126	0.440678	0.574257
	scf1	566790272	NA	NA	NA	1	1	1	1	1	1	1	1	1	NA	1	1	0.992908	1	1	1	1	0.995951	1	1	1	0	0	0	0	0	0.795699	0.833333	0.863636	0.790698	1	1	1	1	1	1	1	1	1
	scf1	566790280	NA	NA	NA	1	1	1	1	1	1	1	1	1	NA	1	1	1	1	1	1	1	1	1	1	1	1	1	1	1	1	0.204301	0.18254	0.171171	0.232558	1	1	1	1	1	0.512821	0.41573	0.181818	0.528302
	scf1	566790374	NA	NA	NA	1	1	1	1	1	1	1	1	1	NA	0.0825688	0.0542169	0.0857143	0.183673	0	0	0	0.41129	0.4	0.5	0.40404	1	1	1	1	1	0.204301	0.184	0.162162	0.232558	1	1	1	1	1	0.493506	0.41573	0.190476	0.528302
	scf1	566790395	NA	NA	NA	1	1	1	1	1	1	1	1	1	NA	0.0825688	0.0542169	0.0928571	0.1875	1	1	1	0.169355	0.18593	0.139706	0.22	1	1	1	1	1	0.204301	0.16129	0.136364	0.209302	1	0.987952	1	1	0.977528	0.493506	0.41573	0.190476	0.528302
	scf1	566790402	NA	NA	NA	1	1	1	1	1	1	1	1	1	NA	1	1	1	1	1	1	1	1	1	1	1	1	1	1	1	1	0.247423	0.19685	0.226891	0.35	1	1	1	1	1	0.486842	0.446809	0.190476	0.528302
	scf1	566791211	NA	NA	NA	1	1	0.989583	1	1	0.997059	0.995495	0.995246	1	1	1	0.996441	1	1	1	1	1	1	1	0.980392	0.97619	1	1	1	1	1	0.468966	0.52518	0.544503	0.598639	1	1	1	1	0.994975	0.991803	1	1	1
	scf1	566791377	NA	NA	NA	1	1	1	1	1	1	0.988235	1	1	1	1	1	1	0.985507	NA	NA	NA	1	1	1	NA	NA	NA	NA	NA	NA	0.557971	0.519685	0.47541	0.465649	1	1	1	1	1	1	1	1	1
	scf1	566791580	0.511111	0.517241	0.502591	0.508475	0.507772	0.51004	0.5	0.505051	0.504237	0.509317	0.502846	0.503247	0.5	0.496732	0.5	0.504202	0.516667	0.496855	0.5	0.515625	0.683168	0.721591	0.659864	0.610169	NA	NA	NA	NA	NA	0.543103	0.559211	0.552326	0.550725	0.493392	0.513514	0.5	0.507812	0.722772	0.506329	0.508065	1	0.521739
	scf1	566791581	0.0444444	0.0795455	0.0414508	0.101695	0.0466321	0.0321285	0.0602837	0.0572391	0.059322	0.0434783	0.056926	0.0454545	0	0.0588235	0.0416667	0.0588235	0.0833333	0.0880503	0.0701754	0.078125	0.386139	0.465909	0.367347	0.265537	NA	NA	NA	NA	NA	0.5	0.506579	0.505814	0.507246	0.0660793	0.0810811	0.0588235	0.0390625	0.460396	0.132911	0.16129	0.918919	0.0869565
	scf1	566791582	0.511111	0.52809	0.507772	0.516949	0.518135	0.506024	0.503546	0.508418	0.508403	0.509317	0.50566	0.506494	0.5	0.509804	0.52	0.504202	0.516667	0.509434	0.508772	0.515625	0.683168	0.721591	0.659864	0.615819	NA	NA	NA	NA	NA	0.551724	0.565789	0.55814	0.565217	0.510823	0.513514	0.5	0.507812	0.722772	0.512658	0.516129	1	0.521739
	scf1	566791615	1	1	1	1	1	1	1	1	1	1	1	0.993711	1	1	1	0.985915	1	1	0.992647	1	1	1	1	1	0	0	0	0	0	0.84507	0.888889	0.89899	0.879518	1	1	1	1	1	1	0.989011	1	1
	scf1	566791659	1	1	1	1	1	0.992424	1	1	1	1	1	1	1	1	1	1	1	0.988889	1	1	1	0.991667	1	1	0	0	0	0	0	0.857143	0.888889	0.895833	0.875	1	0.994709	1	0.985294	0.995	1	0.989011	1	1
	scf1	566792587	0.9375	0.953488	0.939394	0.792453	0.882353	0.806452	0.925926	0.887097	0.5	0.503817	0.514349	0.508532	0.5	0.534483	0.496	0.525862	0.515625	0.276923	0.958333	0.945946	0.488372	0.447619	0.360656	1	1	1	1	1	1	0.878788	0.761905	0.815789	0.710526	0.772727	0.952381	0.916667	1	0.929577	0.933333	0.944444	0.8	1
	scf1	566792599	1	1	1	0.830189	0.888889	0.833333	0.903226	0.924528	1	1	1	1	1	1	1	1	1	1	0.947368	0.969697	0.873418	0.893617	0.854545	0.818182	1	1	1	1	1	0.823529	0.782609	0.886364	0.769231	0.916667	0.983333	1	1	0.935484	0.939394	1	0.782609	1
	scf1	566792611	1	1	1	1	1	1	1	1	1	1	1	1	1	1	1	0.982759	1	1	1	1	1	1	1	1	0	0	0	0	0	0.705882	0.666667	0.575	0.735294	1	1	1	1	1	1	1	1	1
	scf1	566792649	1	1	1	1	1	1	1	1	1	1	1	1	1	1	1	1	1	1	1	1	1	1	1	1	1	1	1	1	1	0.294118	0.391304	0.418605	0.289474	1	1	1	1	1	1	1	1	1
	scf1	566792650	1	1	1	1	1	1	1	1	0.995968	1	1	1	1	1	1	1	1	1	1	1	1	1	1	1	1	1	1	1	1	0.411765	0.434783	0.44186	0.394737	1	1	1	1	1	1	1	1	1
	scf1	566798747	1	1	NA	1	1	1	1	NA	1	1	1	1	NA	0.991667	1	1	1	NA	1	1	1	NA	1	NA	1	1	1	1	0.992481	0.794872	0.744681	0.775862	0.744898	1	1	1	1	1	1	1	1	1
	scf1	566798762	1	1	NA	1	1	1	1	NA	1	1	1	1	NA	1	1	1	1	NA	1	1	1	NA	1	NA	0	0	0	0	0	0.205128	0.253521	0.224138	0.255102	1	1	1	1	1	1	1	1	1
	scf1	566798878	1	1	1	1	1	1	1	1	0.992	1	1	1	1	1	1	1	1	1	1	0.990654	1	1	0.98773	1	1	1	1	1	1	0.725962	0.630252	0.590164	0.640884	1	1	1	1	1	1	1	1	0.989247
	scf1	566798974	NA	NA	1	0	NA	NA	NA	NA	1	1	1	1	1	1	1	1	1	NA	0.25	1	1	0.972222	1	1	1	1	1	1	1	0.645161	0.463158	0.427481	0.52381	1	1	1	1	1	1	1	1	1
	scf1	566799036	1	1	1	1	1	1	1	1	1	1	1	1	1	1	1	1	1	1	1	1	0.96875	1	1	1	0	0	0	0	0	0.358696	0.541667	0.581395	0.481928	1	1	1	1	1	0.956522	1	1	1
	scf1	566799334	1	1	1	1	1	1	1	1	1	1	1	1	1	1	1	1	1	1	1	1	1	1	1	0.987013	1	0.990826	1	1	1	0.627329	0.554502	0.518182	0.5	1	1	1	0.983051	1	1	1	1	1
	scf1	566799355	1	1	1	1	1	1	1	1	1	1	1	1	1	1	0.98773	1	1	1	1	1	1	1	1	1	0	0	0	0	0	0.372671	0.447619	0.481982	0.502674	1	1	1	1	1	1	1	1	1
	scf1	566799394	1	1	1	1	1	1	1	1	0.00793651	0	0.0030303	0	0	0.51497	0.530488	0.507353	0.464789	1	1	1	1	1	1	1	0	0	0	0	0	0.372671	0.447619	0.484163	0.502674	1	1	1	1	1	1	1	1	0.947368
	scf1	566799469	1	1	1	1	0.99115	1	1	1	1	1	0.99697	0.993671	1	1	1	1	1	1	1	1	1	1	1	1	0	0	0	0	0	0.372671	0.447619	0.479638	0.502674	1	1	1	1	1	1	1	1	1
	scf1	566800514	1	1	1	1	1	1	1	1	1	1	1	1	NA	1	0.997812	0.997207	1	1	1	1	1	1	1	1	NA	NA	NA	NA	NA	0.5	0.510791	0.5	0.5	1	1	1	1	1	0.791111	0.727642	0.75	0.795082
	scf1	566801925	1	1	0.875	1	1	1	1	1	0.5	NA	0.333333	1	NA	1	1	1	1	0	0.25	0.666667	0	0	0	0.025641	NA	NA	NA	NA	NA	NA	0.6	0.5	0.333333	1	1	1	1	1	0.836066	0.75	0.744186	0.714286
	scf1	566802287	0.416382	0.426304	0.32	0.439479	0.45953	0.385749	0.456019	0.448617	0.864151	0.882629	0.893761	0.908654	0.833333	0.785714	0.887795	0.9375	0.982857	0.856041	0.429825	0.449627	0.830769	0.819672	0.82243	0.559252	1	1	0.992701	1	1	0.738426	0.733855	0.710483	0.688259	0	0	0.645161	0.434783	0.516779	0	0	0.6	0.472727
	scf1	566802290	1	0.997748	1	1	0.992167	0.992665	0.997701	1	1	1	0.998319	1	1	1	0.998035	1	1	1	1	0.998134	1	1	1	1	1	1	1	1	1	0.740741	0.737255	0.710483	0.688259	1	1	1	1	0.993289	0.1875	0.237624	0.643478	0.581818
	scf1	566802324	0.0419162	0.056	0.0251256	0.0690789	0.037234	0.0655022	0.0730594	0.0348837	0.860902	0.882629	0.887395	0.903846	0.833333	0.776765	0.883858	0.939698	0.977273	0.834171	0.429825	0.449627	0.837209	0.823045	0.803738	0.558577	1	1	0.992701	1	0.995098	0.740741	0.735294	0.710483	0.686235	0	0	0.666667	0.62766	0.693694	0	0.0104167	0.616071	0.485981
	scf1	566802326	0.958084	0.948	0.969849	0.931148	0.962766	0.942982	0.931507	0.969112	1	1	1	1	1	0.997717	1	1	1	0.997487	1	1	1	1	1	1	1	1	1	1	1	0.740741	0.733855	0.710483	0.688259	0	0	0.670391	0.621053	0.693694	0	0	0.616071	0.490566
	scf1	566802399	0	0	0	0	0	0	0	0.00193798	0	0.00947867	0.0033557	0	0	0.00684932	0	0	0	0	0.00175439	0.00373134	0	0.00408163	0	0.00206186	1	1	1	1	1	0.737705	0.732422	0.71	0.688259	0	0	0.631579	0.40411	0.487342	0	0	0.6	0.460177
	scf1	566802401	0.413559	0.419643	0.311295	0.431734	0.458763	0.381068	0.454128	0.44466	0.867424	0.882629	0.893939	0.908654	0.833333	0.781609	0.885602	0.934673	0.977143	0.838384	0.428822	0.450467	0.837838	0.816327	0.805556	0.554865	1	0.996255	1	1	1	0.738318	0.731898	0.708333	0.688259	0	0	0.638298	0.388158	0.49359	0	0	0.6	0.460177
	scf1	566802404	0.412162	0.419643	0.309589	0.435185	0.455243	0.378313	0.454128	0.44466	0.867424	0.882629	0.889262	0.908654	0.833333	0.773243	0.883858	0.93985	0.977273	0.834586	0.42807	0.449627	0.831418	0.813008	0.807339	0.553719	1	1	1	1	1	0.740139	0.732422	0.710483	0.688259	0	0	0.638298	0.40411	0.503268	0	0	0.598214	0.464286
	scf1	566802414	1	1	1	1	0.997423	1	1	1	1	1	1	1	1	1	1	0.997487	0.994286	1	1	1	1	1	1	1	0	0	0	0	0	0.262181	0.267578	0.29	0.311741	1	1	1	1	0.993506	1	1	0.982301	1
	scf1	566802415	0.585034	0.579418	0.686275	0.560521	0.534031	0.612903	0.545872	0.556863	1	1	0.994932	1	1	1	1	1	1	0.994962	1	0.998134	0.996139	1	0.990566	0.993789	0	0	0	0	0	0.261574	0.266145	0.29	0.311741	0.959184	0.986667	1	0.992754	0.97973	1	1	1	1
	scf1	566802458	0.412162	0.419643	0.307902	0.439703	0.458763	0.379227	0.454965	0.446184	1	1	1	1	1	1	0.998031	1	1	0.8325	0.428822	0.449627	0.837838	0.813008	0.814815	0.552577	1	1	1	1	1	0.740139	0.732422	0.71	0.688259	0	0	0.631579	0.413793	0.503311	0	0	0.598214	0.468468
	scf1	566802485	1	1	0.997283	0.996324	1	1	0.997722	0.998069	1	1	0.998311	1	1	1	1	1	1	1	0.998246	1	1	1	1	1	1	1	1	1	1	0.736111	0.734375	0.710963	0.688259	1	1	1	1	0.99375	0.2	0.252427	0.637168	0.60177
	scf1	566803775	1	1	1	1	1	1	1	1	1	1	1	1	1	1	1	1	1	1	1	1	1	1	1	1	1	NA	NA	NA	NA	0.724138	0.785714	0.817073	0.825581	1	1	1	1	1	1	1	1	1
	scf1	566804579	1	1	1	1	1	1	0.995671	1	0.537267	0.540698	0.530271	0.55	0.5	0.532653	0.537849	0.536232	0.535714	1	1	1	1	1	1	1	NA	NA	NA	NA	NA	0.495413	0.5	0.5	0.5	1	1	1	1	1	1	1	1	1
	scf1	566805254	1	1	1	0.997059	0.996377	1	0.989547	1	0.327586	0.333333	0.42963	0.363095	0.5	0.446154	0.5	0.541401	0.636364	1	0.333333	0.7	1	0.984127	1	0.984127	NA	NA	NA	NA	NA	0.322581	0.216667	0.28169	0.235294	0.995495	0.628571	0.792308	0.994413	1	0.735043	0.666667	0.753425	0.0824742
	scf1	566807648	0	0	0.015873	0	0	0	0	0	1	1	1	1	1	1	1	1	1	1	1	1	1	1	1	1	0	0	0	0	0	0.233333	0.22	0.128571	0.222222	0.982456	1	1	1	0.978723	1	1	1	1
	scf1	566807688	1	1	1	1	1	1	1	1	0	0	0	0	0	0	0	0	0	0	0	0	0	0	0	0	1	1	1	1	1	0.770492	0.792453	0.869565	0.783784	1	1	1	1	1	1	1	1	1
	scf1	566807715	1	1	1	0.973684	1	0.976744	1	1	0	0	0	0	0	0	0	0	0	0	0	0	0	0	0	0	1	1	1	1	1	0.74359	0.8	0.836735	0.666667	1	1	1	1	1	1	1	1	1
	scf1	566807741	1	1	0.982759	1	0.980392	1	1	1	0	0	0	0	NA	0	0	0	0	0	0	0	0	0	0	0	0.966667	1	1	1	1	0.754386	0.78	0.861538	0.757576	1	1	1	1	1	1	1	1	1
	scf1	566807762	1	0.977273	1	1	1	0.978261	1	1	0	0	0	0	NA	0	0	0	NA	0	0	0	0	0	0	0	1	1	0.970588	1	1	0.8125	0.842105	0.857143	0.84	1	1	1	1	1	1	1	1	1
	scf1	566809194	0	0	0	0	0	0	0	0	0	0	0	0	0	0	0	0	0	0.0046729	0	0	0	0	0	0	1	0.989362	1	1	1	0.637037	0.5	0.575092	0.47561	1	1	1	0.988095	1	0.765957	0.655914	1	0.761194
	scf1	566809200	1	1	1	1	1	1	1	1	1	1	0.994413	1	1	1	1	1	1	1	1	1	1	1	1	0.994652	1	1	1	1	1	0.637037	0.5	0.578755	0.47561	1	1	1	0.988235	1	1	1	1	1
	scf1	566809242	1	1	0.993631	1	0.991935	1	1	0.995633	0	0	0	0	0	0	0	0	0	0.0046729	0	0	0	0	0	0	1	1	1	1	0.990099	0.637037	0.5	0.575092	0.47561	1	1	1	0.976471	1	1	1	1	0.985294
	scf1	566809435	1	1	1	1	1	0.988166	1	1	0.995495	1	0.998355	1	1	1	0.998374	0.998185	1	0	0.00316456	0.534091	0.581994	0.58871	0.524862	0.509158	1	1	1	1	1	0.583893	0.507375	0.45098	0.460377	0.988764	1	1	1	1	1	0.987952	1	1
	scf1	566809481	1	1	1	1	1	1	1	0.996364	0	0	0	0.00392157	0	0	0.00162866	0	0	0	0	0	0	0	0	0	0	0	0	0	0	0.413907	0.497041	0.547912	0.532075	0.994382	1	1	1	1	0.471591	0.409639	0.0136986	0.5
	scf1	566809588	1	1	1	1	1	1	1	1	1	1	1	1	1	1	1	1	1	1	0.996845	1	0.996805	1	1	1	0	0	0	0	0	0.412541	0.492625	0.550122	0.534091	1	1	1	1	1	1	1	1	1
	scf1	566809614	1	1	1	1	1	1	1	1	1	0.995305	1	1	1	1	1	1	0.992537	0.996622	1	1	1	1	1	1	0.005	0.00492611	0	0	0	0.412541	0.495575	0.550122	0.539623	1	1	1	1	1	1	1	1	1
	scf1	566810151	1	1	1	1	1	1	0.991379	1	1	1	1	1	NA	1	1	1	1	1	0.987952	1	1	1	1	1	1	1	1	1	1	0.666667	0.8	0.777778	0.666667	1	1	1	1	1	1	1	1	1
	scf1	566810246	1	1	1	1	0.992481	1	1	1	1	1	1	1	NA	1	1	1	1	1	0.9875	1	1	1	1	1	1	1	1	1	1	0.263158	0.242424	0.2	0.30303	1	1	1	1	1	1	1	1	1
	scf1	566810445	1	1	1	0.995349	1	1	0.991228	1	0	0	0.00442478	NA	0	0.0107527	0	NA	0	1	1	1	1	1	1	1	0	0	0	0	0	0.5625	0.619469	0.584838	0.623037	1	1	1	1	1	0.78125	0.701149	0.68	0.696629
	scf1	566810454	1	1	1	1	1	1	1	1	NA	NA	0.25	NA	NA	0	NA	NA	0	0	0	NA	NA	0	0	0	0	0	0	0	0	0.75	0.666667	0.4	0.5	1	1	0.99422	1	1	1	1	1	1
	scf1	566811193	NA	NA	NA	1	1	1	1	1	1	1	1	1	1	1	1	1	1	1	1	1	0.97619	1	1	1	0	0	0	0	0	0.337719	0.222892	0.334975	0.42268	1	0.988636	1	1	1	1	1	1	1
	scf1	566811208	NA	NA	NA	1	1	1	0.987013	1	1	1	1	0.992248	1	1	1	1	1	NA	NA	NA	NA	NA	NA	NA	0.989691	1	1	0.991667	0.993421	0.662281	0.775758	0.668293	0.57513	1	1	1	0.987013	0.983193	1	1	1	1
	scf1	566811234	NA	NA	NA	1	1	0.982143	1	1	1	1	0.995349	1	1	1	1	1	1	1	1	1	1	1	1	1	1	1	1	1	1	0.662281	0.777108	0.668293	0.57732	1	1	1	1	1	1	1	1	1
	scf1	566811238	NA	NA	NA	1	1	1	1	1	1	1	1	1	1	1	1	1	1	1	1	1	1	1	1	1	0	0	0	0	0	0.337719	0.216867	0.331707	0.42268	1	1	0.993506	1	1	1	1	1	1
	scf1	566811239	NA	NA	NA	0.988095	1	1	1	1	1	1	1	1	1	1	1	0.993377	1	1	1	1	1	1	1	1	0	0	0	0	0	0.337719	0.222892	0.331707	0.42268	1	1	1	1	1	0.988235	1	1	1
	scf1	566811240	NA	NA	NA	1	1	1	1	0.983051	1	1	1	1	1	1	1	1	1	1	1	1	1	1	1	0.984848	0	0	0	0	0	0.337719	0.222892	0.331707	0.42487	1	1	1	1	1	1	1	1	1
	scf1	566811397	NA	NA	NA	1	1	1	1	1	0.00806452	0	0	0	0	0	0	0	0	1	1	1	1	1	1	1	0	0	0	0	0	0.32906	0.206704	0.315068	0.4	0.992308	1	0.993506	1	1	1	1	1	1
	scf1	566811429	1	1	0.987805	1	1	1	1	1	0	0	0	0	0	0	0	0	0	0	0	0	0	0	0	0	1	1	1	1	1	0.228261	0.236111	0.151042	0.184874	1	1	1	1	1	1	1	1	1
	scf1	566811456	1	1	1	1	1	1	1	1	1	1	1	1	1	1	1	1	1	1	0.993789	1	1	1	1	1	1	1	1	1	1	0.211111	0.186567	0.136126	0.141593	1	1	1	1	1	1	1	1	1
	scf1	566811467	1	1	1	1	1	1	1	1	1	1	0.952381	1	1	1	1	1	1	1	1	1	1	1	1	1	1	1	1	1	1	0.222222	0.225352	0.151042	0.184874	1	1	1	1	1	1	1	1	1
	scf1	566811518	1	1	1	1	1	1	1	1	1	1	1	1	1	0.980769	1	1	1	1	1	1	0.994318	1	0.992481	1	1	1	1	1	1	0.211111	0.208633	0.146597	0.17094	1	1	1	1	1	1	1	1	1
	scf1	566811937	0.1	0.173077	0.0740741	0.0877193	0.0983607	0.0574713	0.0537634	0.0810811	0.0275862	0.0194805	0.00990099	0.0075188	0	0.00943396	0.0108696	0.0169492	0	0.569106	0.583851	0.52	0.53202	0.529412	0.517007	0.510345	0	0	0	0	0	0.159091	0.174603	0.140625	0.327273	1	1	1	1	1	0.847458	0.898551	1	0.740741
	scf1	566811981	1	1	1	1	1	1	1	1	1	1	1	1	1	1	0.975	1	1	1	1	1	0.99	1	1	1	0	0	0	0	0	0.71875	0.744681	0.790698	0.7	1	1	1	1	1	1	1	1	1
	scf1	566811983	1	1	1	1	1	1	1	1	1	1	1	1	1	0.993377	1	1	1	1	1	1	1	1	1	1	0	0	0	0	0	0.71875	0.744681	0.795455	0.7	1	1	1	1	1	1	1	1	1
	scf1	566812810	1	1	1	1	1	1	1	1	1	1	1	1	1	1	1	1	1	1	1	1	0.993548	1	1	1	1	1	1	1	1	0.497717	0.510823	0.521912	0.533898	1	1	1	1	1	1	1	1	1
	scf1	566812818	1	1	1	1	1	1	1	1	1	1	1	1	1	1	1	1	1	1	1	1	1	1	1	1	0	0	0	0	0	0.506849	0.487069	0.478088	0.470339	1	1	1	1	1	1	1	1	1
	scf1	566813094	1	1	1	0.989691	1	1	1	1	0	0	0	0	0	0	0	0	0.00961538	1	1	1	1	1	1	1	0	0	0	0	0	0.537037	0.19797	0.166667	0.223776	1	1	1	1	1	1	1	1	1
	scf1	566813279	1	1	1	1	1	1	1	1	1	1	0.996364	1	1	1	1	1	1	1	0.994475	1	1	1	1	1	1	1	1	1	0.991736	0.323529	0.259259	0.290816	0.300699	0.995495	1	1	1	1	0.547009	0.49	0.415094	0.494845
	scf1	566813420	1	1	1	1	1	1	1	1	1	1	1	0.995261	1	1	1	1	1	1	1	1	1	1	1	1	1	1	1	1	1	0.536082	0.502857	0.516393	0.510989	1	1	1	1	1	1	1	1	1
	scf1	566813444	0	0	0	0	0	0	0	0	0	0	0	0	0	0	0	0	0	0	0	0	0	0	0	0	0	0	0	0	0	0.464286	0.502762	0.479508	0.486339	0.512048	0.993103	0	0.4	0.464968	1	1	1	0.377778
	scf1	566813550	1	1	1	1	1	1	1	0.996226	0	0	0	0	0	0	0	0	0	1	1	1	1	1	1	1	0	0	0	0	0	0.455738	0.753695	0.767347	0.769231	1	1	1	1	1	1	1	1	1
	scf1	566813616	0	0	0	0	0	0	0	0	0	0	0	0	0	0	0	0	0	0	0	0	0	0	0	0	1	1	1	1	1	0.539249	0.241026	0.199134	0.215909	0.992908	0.993377	1	1	1	0.6	0.513699	0.403846	0.512195
	scf1	566813701	1	1	1	1	1	1	1	0.997613	0	0	0	0	0	0	0	0	0	1	1	1	1	1	1	0.986486	0	0	0	0	0	0.464015	0.593066	0.596184	0.595745	1	1	0.996441	1	1	1	1	1	1
	scf1	566813704	1	0.99723	1	1	0.996441	0.997175	0.997191	1	0	0	0	0	0	0	0.0014245	0	0	1	1	1	1	1	1	1	0	0	0	0	0	0.465909	0.593066	0.596184	0.593381	1	1	1	1	1	0.996324	1	1	0.995816
	scf1	566813753	1	1	1	1	0.991667	0.994413	1	1	0	0	0	0.00578035	0	0	0	0	0	1	1	1	0.992647	1	1	1	0	0	0.00826446	0.00537634	0	0.461864	0.501416	0.479899	0.454545	1	1	1	1	0.985714	1	1	1	1
	scf1	566814228	1	1	1	1	1	1	1	1	0	0	0.00318471	0	0	0	0	0	0	1	1	1	1	1	1	1	0	0	0	0	0	0.489247	0.537118	0.488136	0.568627	0.99505	1	1	1	1	1	1	1	1
	scf1	566814235	1	1	0.992248	1	1	1	1	1	1	0.990476	1	1	1	1	1	1	1	1	1	1	1	1	1	0.994048	1	1	1	1	1	0.508021	0.46696	0.511864	0.431373	1	1	1	1	0.993902	1	1	1	1
	scf1	566814268	1	1	1	1	1	1	1	1	1	1	0.998519	1	1	1	1	1	1	1	1	1	1	1	1	1	1	1	1	1	1	0.717314	0.721591	0.703431	0.649635	1	1	1	1	1	1	1	1	1
	scf1	566814405	1	1	1	1	1	1	1	1	0	0	0	0	0	0	0	0	0	1	1	1	0.994012	1	1	1	1	1	0.994253	1	1	0.679443	0.671388	0.679707	0.603636	1	1	1	1	1	1	1	1	1
	scf1	566814482	1	1	1	1	1	1	1	1	1	1	0.998964	1	1	0.998035	1	1	1	1	1	1	1	1	1	1	1	1	1	1	1	0.66	0.571977	0.626374	0.623932	1	0.996633	1	1	1	1	1	1	1
	scf1	566814570	NA	NA	NA	NA	NA	NA	NA	NA	0	0	0.00103093	0	0	0.00376648	0	0	0	1	1	1	1	1	1	1	0	0.00273973	0	0.00377358	0.00749064	0.315136	0.446721	0.372439	0.354651	1	1	1	1	1	1	1	0.990741	0.996516
	scf1	566814632	NA	NA	NA	NA	NA	NA	NA	NA	0	0	0.00222717	0	0	0	0	0	0	0	0	0	0	0	0	0	0	0	0	0	0	0.55303	0.644231	0.62766	0.605381	1	1	1	0.994949	1	0.980519	0.956522	0.974359	0.989362
	scf1	566814687	1	1	1	1	1	1	1	0.996951	0.00621118	0	0.00222222	0	0	0	0	0	0	0	0	0	0	0	0	0	0	0	0	0	0	0.551331	0.643087	0.629921	0.600897	1	1	0.991379	1	1	0.980392	0.956522	0.972973	0.989474
	scf1	566814708	1	1	1	1	0.995708	1	1	1	1	1	0.995565	1	1	1	1	1	1	1	1	1	1	1	1	1	1	1	1	1	1	0.44697	0.355769	0.367454	0.399103	1	1	1	1	1	1	1	1	1
	scf1	566815016	1	1	1	0.993103	1	1	1	1	1	1	NA	NA	NA	NA	1	NA	NA	1	0.990099	1	1	1	1	0.984962	0	0	0	0	0	0.875	0.75	0.642857	0.62963	1	1	1	1	1	1	1	1	1
	scf1	566815075	1	1	1	1	1	1	1	0.997245	1	1	1	1	1	1	1	1	1	1	1	1	1	1	1	1	0	0	0	0	0	0.419708	0.567657	0.515544	0.493007	1	1	1	1	1	1	1	1	1
	scf1	566815096	1	1	0.994536	1	1	0.993506	1	1	0	0	0	0	0	0	0	0	0	0.995951	0.997067	1	0.983607	0.996774	1	1	0	0	0.00662252	0.00862069	0	0.413284	0.569536	0.521964	0.492958	1	0.991736	1	1	0.99505	1	1	1	1
	scf1	566815098	1	1	1	1	1	1	1	1	1	1	1	1	1	1	1	0.993197	1	1	0.994135	1	0.9967	1	0.995098	0.996764	1	1	0.993377	1	1	0.582418	0.431894	0.48062	0.507042	1	1	1	1	1	0.58	0.524752	0.538462	0.5
	scf1	566815125	1	1	0.99422	1	1	1	1	1	1	1	0.998175	0.996942	1	1	1	1	1	1	1	1	1	1	0.995	1	1	1	1	1	1	0.580292	0.430464	0.483117	0.508834	0.993007	1	1	1	1	0.561644	0.494845	0.526316	0.473684
	scf1	566815210	1	0.997175	0.996575	1	1	1	1	1	0	0	0	0	0	0	0	0	0	1	1	0.993921	0.996711	1	0.995098	1	0	0	0	0	0	0.390805	0.517529	0.502058	0.474766	1	1	0.997283	1	0.996894	0.996552	1	0.989362	1
	scf1	566816222	1	1	1	1	1	1	1	1	1	1	1	1	1	1	1	1	1	1	1	1	1	1	1	0.984615	0	0	0	0	0	0.538462	0.710145	0.553398	0.71831	1	0.996933	1	1	1	1	1	1	1
	scf1	566816260	0	0	0	0	0	0	0	0	1	1	1	1	1	1	1	1	1	1	1	1	1	1	1	1	1	1	1	1	1	0.5	0.38961	0.48	0.328767	1	1	1	1	1	0.772727	0.647059	0.755102	0.75
	scf1	566816267	1	1	1	1	1	1	1	1	1	1	1	1	1	1	1	1	1	1	1	1	1	1	1	1	0	0	0	0	0	0.547619	0.662651	0.509615	0.679012	0.995652	1	1	1	0.990566	1	1	1	1
	scf1	566816283	1	1	1	1	1	1	1	1	1	1	1	1	1	1	1	1	1	1	1	1	1	1	1	1	0	0	0	0	0	0.512821	0.634146	0.528302	0.682927	1	1	0.995935	1	1	1	1	1	1
	scf1	566816299	0	0	0	0	0	0	0	0	0	0	0.0194175	0	0	0	0	0	0	0.0238095	0	0	0	0	0	0	1	1	1	1	1	0.47619	0.394737	0.472222	0.329114	1	1	1	0.989899	1	0.73913	0.632184	0.755102	0.774194
	scf1	566816303	0	0	0	0	0	0	0	0	0	0	0	0	0	0	0	0	0	0.886364	0.758621	0.590909	0.862069	0.895833	0.730769	0.253968	1	1	1	1	1	0.487805	0.376623	0.485714	0.324675	1	1	1	1	1	0.772727	0.627907	0.770833	0.774194
	scf1	566816304	0	0	0	0	0	0	0	0	0	0	0	0	0	0	0	0	0	0.911111	0.758621	0.636364	0.866667	0.918367	0.724138	0.25	1	1	1	1	1	0.487805	0.395062	0.490385	0.294872	1	1	0.995935	1	1	0.755556	0.654762	0.755102	0.774194
	scf1	566816804	1	1	1	1	1	0.994819	0.994286	1	NA	NA	NA	NA	NA	NA	NA	NA	NA	NA	NA	NA	NA	NA	NA	NA	0	0	0	0	0	0.442748	0.46129	0.472081	0.501992	1	0.99375	1	1	1	0.650602	0.488889	0.517241	0.507692
	scf1	566816822	0.991597	1	1	1	1	1	0.994286	1	NA	NA	NA	NA	NA	NA	NA	NA	NA	NA	NA	NA	NA	NA	NA	NA	0	0	0	0	0	0.448669	0.464744	0.477387	0.513619	1	1	0.995192	1	1	1	1	1	1
	scf1	566816846	1	1	1	1	1	0.994845	1	0.995575	NA	NA	NA	NA	NA	NA	NA	NA	NA	NA	NA	NA	NA	NA	NA	NA	1	1	1	0.994083	1	0.507375	0.493182	0.471173	0.47027	1	1	0.99639	1	1	0.60177	0.478261	0.421053	0.458716
	scf1	566816887	1	1	1	1	1	1	0.994286	1	1	1	1	1	1	1	1	1	1	NA	1	NA	1	1	1	1	0	0	0.00543478	0	0	0.492625	0.505669	0.525896	0.532432	1	1	1	1	1	1	1	1	1
	scf1	566816940	0	0	0	0	0	0	0.00571429	0	0.00621118	0	0	0	0	0	0	0	0	NA	1	NA	1	1	1	1	1	0.994624	1	1	1	0.510386	0.493182	0.476096	0.476839	0	0.502415	0.00362319	0	0	0.392857	0.52459	0.567568	0.551402
	scf1	566817208	1	1	1	1	1	1	1	1	NA	NA	NA	1	NA	NA	NA	1	NA	NA	NA	NA	NA	NA	NA	NA	0	0.00325733	0	0	0	0.432292	0.446556	0.424354	0.425926	1	1	1	1	1	1	1	1	1
	scf1	566817303	0.0147059	0	0.0102041	0.00343643	0	0.00423729	0.014218	0	NA	NA	NA	NA	NA	NA	NA	NA	NA	NA	NA	NA	NA	NA	NA	NA	0.989071	1	1	1	0.995671	0.515244	0.524457	0.536325	0.521429	1	1	1	1	1	0.710526	0.642857	0.730769	0.776699
	scf1	566817458	1	1	1	1	1	1	1	1	NA	NA	NA	NA	NA	NA	NA	NA	NA	NA	NA	NA	NA	NA	NA	NA	1	1	1	1	1	0.624561	0.530159	0.569801	0.517241	1	1	1	1	1	1	1	1	1
	scf1	566818187	0.0352941	0.0243902	0.042735	0.0559441	0	0.0181818	0.0124224	0.0137931	0	0	0	NA	NA	0	NA	0	0	0	0	0	0	0	0	0	0.0267857	0.0201342	0.00877193	0.0375	0.0422535	0.475771	0.48	0.460606	0.52	1	0.991453	0.991935	1	1	0.5	0.582609	0.444444	0.57377
	scf1	566818520	1	1	1	1	1	1	1	1	NA	NA	NA	NA	NA	NA	NA	NA	NA	NA	1	NA	1	NA	1	1	1	1	1	1	1	0.805128	0.774262	0.774312	0.72067	1	1	1	1	1	1	1	1	1
	scf1	566818656	NA	NA	NA	NA	NA	NA	NA	NA	NA	NA	NA	NA	NA	NA	NA	NA	NA	NA	NA	NA	NA	NA	NA	NA	1	1	1	1	1	0.845638	0.779762	0.790055	0.787879	1	1	1	1	1	1	1	1	1
	scf1	566818666	NA	NA	NA	NA	NA	NA	NA	NA	NA	NA	NA	NA	NA	NA	NA	NA	NA	NA	NA	NA	NA	NA	NA	NA	0.991803	1	1	1	1	0.84	0.779762	0.79558	0.793893	1	1	1	1	1	1	1	1	1
	scf1	566818706	NA	NA	NA	NA	NA	NA	NA	NA	NA	NA	NA	NA	NA	NA	NA	NA	NA	NA	NA	NA	NA	NA	NA	NA	0.991736	1	1	0.993151	0.99375	0.845638	0.8125	0.813559	0.79845	1	1	0.985507	1	1	0.756522	0.461538	0.666667	0.72093
	scf1	566818897	NA	NA	NA	NA	NA	NA	NA	NA	NA	NA	NA	NA	NA	NA	NA	NA	NA	NA	NA	NA	NA	NA	NA	NA	1	1	1	1	1	0.432432	0.25	0.128205	0.264706	1	1	1	1	1	1	1	1	1
	scf1	566819032	0	0	0	0	0	0	0	0	NA	NA	NA	NA	NA	NA	NA	NA	NA	NA	NA	NA	NA	NA	NA	NA	1	0.992248	1	1	1	0.697842	0.590244	0.702586	0.654321	0.993197	1	1	1	1	1	1	1	1
	scf1	566819135	1	1	1	1	1	1	1	1	NA	NA	NA	NA	NA	NA	NA	NA	NA	NA	NA	NA	NA	NA	NA	NA	0	0	0	0	0	0.5	0.571429	0.666667	0.454545	1	1	1	1	1	1	1	1	1
	scf1	566819145	1	1	1	1	1	1	1	1	NA	NA	NA	NA	NA	NA	NA	NA	NA	NA	NA	NA	NA	NA	NA	NA	0	0	0.0322581	0	0	0.210526	0.265306	0.211538	0.188679	1	1	1	1	1	1	1	1	1
	scf1	566819221	NA	NA	1	1	NA	NA	NA	1	NA	NA	NA	NA	NA	NA	NA	NA	NA	NA	NA	NA	NA	NA	NA	NA	0	0	0	0.0135135	0	0.176471	0.214286	0.208333	0.142857	1	1	1	1	1	1	1	1	1
	scf1	566819592	NA	1	1	1	1	1	1	NA	NA	NA	NA	NA	NA	NA	NA	NA	NA	NA	NA	NA	NA	NA	NA	NA	NA	NA	NA	1	NA	0.5	0.501577	0.492105	0.490909	0.569863	0.819495	0.633333	0.684211	0.536657	0.547771	0.537383	0.546667	0.756757
	scf1	566819721	NA	NA	NA	NA	NA	NA	1	NA	NA	NA	NA	NA	NA	NA	NA	NA	NA	NA	NA	NA	NA	NA	NA	NA	0	0	0	0	0	0.428571	0.539519	0.507538	0.585903	1	1	1	1	1	1	1	1	1
	scf1	566819829	NA	NA	NA	NA	NA	NA	1	NA	NA	NA	NA	NA	NA	NA	NA	NA	NA	NA	NA	NA	NA	NA	NA	NA	0	0.00574713	0	0	0	0.568528	0.570946	0.524781	0.472222	1	1	1	1	1	1	1	1	1
	scf1	566819872	NA	NA	0	0	0	0	0	0	NA	NA	NA	NA	NA	NA	NA	NA	NA	NA	NA	NA	NA	NA	NA	NA	0	0.00431034	0	0	0	0.50431	0.553746	0.5	0.439716	1	1	1	1	1	1	1	1	1
	scf1	566819900	NA	NA	1	1	1	1	1	1	NA	NA	NA	NA	NA	NA	NA	NA	NA	NA	NA	NA	NA	NA	NA	NA	0	0	0	0	0	0.50431	0.555556	0.497268	0.443262	1	1	1	1	1	1	1	1	1
	scf1	566823043	1	1	1	1	1	1	1	1	1	1	1	0.995098	1	1	1	1	1	1	0.994444	1	1	1	1	1	0	0	0	0	0	0.408257	0.488584	0.477912	0.521951	1	1	1	1	1	1	1	1	1
	scf1	566823295	0.971429	1	1	1	1	0.986842	1	1	1	NA	NA	NA	NA	NA	NA	NA	NA	NA	NA	NA	NA	NA	NA	NA	0	0	0	0	0	0.397849	0.515152	0.477612	0.516854	1	1	1	1	1	1	1	1	1
	scf1	566823643	NA	NA	NA	NA	NA	NA	NA	NA	1	NA	1	1	NA	1	1	1	1	1	1	1	1	1	1	1	1	1	1	1	1	0.354167	0.4	0.555556	0.453125	1	1	1	1	1	1	1	1	1
	scf1	566823672	NA	NA	NA	NA	NA	NA	NA	NA	1	NA	1	1	NA	0.980769	1	1	1	1	1	1	0.978022	0.986301	1	1	1	0.983193	1	1	1	0.663158	0.697842	0.771429	0.730159	1	1	1	1	1	1	1	1	1
	scf1	566823721	NA	NA	NA	NA	NA	NA	NA	NA	1	NA	1	1	NA	1	1	1	1	0.516129	0.582278	0.520833	0.5	0.493151	0.487179	0.540816	0.0394737	0.0416667	0.0285714	0	0.0128205	0.666667	0.604317	0.438095	0.587302	1	1	1	1	1	1	1	1	1
	scf1	566823723	NA	NA	NA	NA	NA	NA	NA	NA	1	NA	1	1	NA	1	1	1	1	0.516129	0.518987	0.520833	0.5	0.506849	0.487179	0.520408	0.0921053	0.0666667	0.0285714	0.0793651	0.0769231	0.688172	0.618705	0.457143	0.603175	1	1	1	1	1	1	1	1	1
	scf1	566823797	0.990476	1	0.993103	1	1	1	1	1	0.993976	1	1	1	1	0.99322	1	1	1	1	1	1	1	0.98	1	1	0	0	0.0130719	0	0	0.464174	0.528846	0.483784	0.529412	1	1	1	1	0.995349	1	1	1	1
	scf1	566823924	0	0	0	0	0	0	0	0	0	0	0	0	0	0	0	0	0	1	1	1	1	1	1	1	0	0	0	0	0	0.515759	0.570776	0.585586	0.568389	1	1	1	1	1	0.551913	0.505051	0.540984	0.493243
	scf1	566824049	1	1	1	1	1	1	1	1	1	1	0.998124	1	1	0.996169	0.997996	1	0.988889	1	1	1	1	1	1	1	1	1	1	1	1	0.175676	0.222222	0.18254	0.275362	1	1	1	1	1	1	1	1	1
	scf1	566824307	1	1	0.995146	1	1	1	1	1	1	1	1	1	NA	1	1	1	1	1	1	1	1	1	1	1	0	0	0	0	0	0.759804	0.827586	0.837736	0.778302	1	1	1	1	1	1	1	0.985714	1
	scf1	566824506	0.995556	1	0.995261	1	1	0.996491	0.997093	1	1	1	0.909677	1	0.5	0	0.927083	0.882353	0.945946	1	0.996914	0.995413	0.994949	1	0.982659	0.988636	1	1	1	1	1	0.389776	0.331671	0.277652	0.269625	1	0.996441	1	1	1	1	1	1	1
	scf1	566824513	1	1	1	0.993769	1	0.996491	1	1	1	1	1	1	1	1	1	1	0.977273	1	1	1	1	1	1	0.996212	0.988636	1	1	1	1	0.396166	0.3325	0.278912	0.268707	1	1	1	0.988827	1	1	1	1	1
	scf1	566824545	1	1	1	1	1	1	1	1	1	1	1	1	1	1	1	1	1	1	1	1	1	1	1	1	0	0	0	0	0	0.316456	0.422886	0.525581	0.543624	1	1	1	1	1	1	1	1	1
	scf1	566824585	1	1	1	1	1	1	1	1	0.988506	1	1	1	1	1	1	1	1	1	1	1	1	1	1	1	1	1	1	1	1	0.683544	0.574257	0.471963	0.463087	1	1	1	1	1	1	1	1	1
	scf1	566824587	1	1	0.958333	1	1	1	1	1	1	1	1	1	1	1	1	1	1	1	1	1	0.992424	1	1	1	1	1	1	1	1	0.683544	0.574257	0.472222	0.456376	1	0.991228	1	1	1	1	1	1	1
	scf1	566824633	1	0.991525	1	1	1	0.990291	1	1	1	1	1	1	1	1	0.988372	1	1	1	1	1	1	1	0.992063	0.994505	1	1	0.988764	1	1	0.683544	0.574257	0.467593	0.456376	1	1	1	1	1	1	1	1	1
	scf1	566824650	0.494444	0.510638	0.510638	0.531034	0.490446	0.497487	0.501672	0.50365	0.00584795	0.0128205	0.0531915	0.016835	0	0.0212766	0.0176471	0.0215827	0.0149254	0.0181818	0.0101833	0.00334448	0.00769231	0.0128205	0.00796813	0.00555556	0.0729927	0.0931677	0.0449438	0.0364964	0.0674847	0.320635	0.421446	0.518868	0.548822	1	1	1	1	1	0.807229	0.764228	0.913043	0.893939
	scf1	566824665	1	1	1	1	1	1	1	1	1	1	1	1	1	1	0.988235	1	1	1	1	1	0.984848	1	1	1	1	0.987654	0.988764	1	1	0.683544	0.574257	0.474419	0.456376	1	1	1	1	1	1	1	1	1
	scf1	566824706	1	1	1	1	1	1	1	1	1	1	1	1	1	1	1	1	1	0.99115	1	1	1	1	1	1	0	0	0	0	0	0.341463	0.425743	0.532407	0.552632	1	1	1	1	1	1	1	1	1
	scf1	566824847	0.47619	0.392857	0.619835	0.982249	0.603053	0.969325	0.966102	0.863248	0.505208	0.496689	0.498834	0.496599	NA	0.501818	0.502618	0.479675	0.495146	0.986807	0.990854	0.977465	0.99726	0.985915	0.995556	0.990741	1	NA	NA	NA	NA	0.574074	0.556604	0.555556	0.6	1	1	1	1	1	1	1	1	0.692308
	scf1	566824852	0.857143	0.869048	0.983471	1	0.907692	1	1	0.931624	0.994792	0.993377	0.997669	0.986395	NA	0.99639	1	1	1	0.986807	0.960366	0.971831	0.980822	0.96338	0.986667	0.972222	1	NA	NA	NA	NA	0.666667	0.70283	0.707407	0.764103	1	1	1	1	1	1	0.979167	1	0.769231
	scf1	566825900	1	1	1	1	1	1	1	1	1	1	1	1	NA	1	1	NA	NA	1	1	1	1	1	1	NA	1	1	1	1	1	0.5	0.769231	0.666667	0.833333	1	1	1	1	1	1	1	1	1
	scf1	566826495	1	0.994565	1	1	1	0.986111	1	0.992933	0.988439	1	1	1	1	1	1	1	1	NA	NA	NA	NA	NA	NA	NA	0	0	0	0	0	0.616438	0.60373	0.624454	0.575145	0.995652	1	1	1	1	1	1	1	1
	scf1	566826506	1	1	1	1	1	1	1	1	0.99422	1	1	1	1	1	1	1	1	NA	NA	NA	NA	NA	NA	NA	0	0	0	0	0	0.619048	0.602326	0.623632	0.575145	0.995652	1	1	1	1	1	1	1	1
	scf1	566826759	1	1	1	1	1	1	1	1	0	0	0	0	0	0	0	0	0	NA	NA	NA	NA	NA	NA	NA	0	0	0	0	0	0.398964	0.389091	0.431973	0.38674	1	0.23913	0.274194	1	1	1	1	1	1
	scf1	566826787	1	1	1	1	1	1	0.944444	1	0	0	0.00263158	0	0	0	0	0.0102041	0	NA	NA	NA	NA	NA	NA	NA	0	0	0	0	0	0.398964	0.390511	0.431973	0.377778	1	0.98913	1	1	1	1	1	1	1
	scf1	566826790	1	1	1	1	1	1	1	1	0	0	0.00263852	0	0	0	0	0	0	NA	NA	NA	NA	NA	NA	NA	0	0	0	0	0	0.398964	0.394161	0.431973	0.383333	1	1	1	1	1	1	1	1	1
	scf1	566826928	1	1	1	1	1	1	1	1	1	1	1	1	NA	1	1	1	1	NA	NA	NA	NA	NA	NA	NA	1	1	1	1	1	0.673913	0.671642	0.590164	0.694444	1	0.487179	0.516129	1	0.96875	1	1	1	1
	scf1	566827051	1	1	1	1	1	1	1	1	1	1	0.99705	1	1	1	1	1	0.965116	NA	NA	NA	NA	NA	NA	NA	1	1	1	1	0.994152	0.50237	0.530364	0.575071	0.508772	1	1	1	1	1	1	1	1	1
	scf1	566827052	1	0.989796	1	1	1	1	1	1	1	1	1	1	1	1	1	0.993197	1	NA	NA	NA	NA	NA	NA	NA	1	1	1	1	1	0.5	0.528226	0.574648	0.508772	1	1	1	1	1	1	1	1	1
	scf1	566827177	1	1	1	1	1	1	1	1	1	0.993421	1	1	1	1	1	1	1	NA	NA	NA	NA	NA	NA	NA	0	0	0.00909091	0	0	0.492891	0.47561	0.426554	0.5	1	1	1	1	1	1	1	1	1
	scf1	566827184	1	1	1	1	1	1	1	1	1	1	1	1	1	1	1	0.979592	1	NA	NA	NA	NA	NA	NA	NA	0	0	0	0	0	0.49763	0.47561	0.424929	0.497041	1	1	1	1	1	1	1	1	1
	scf1	566827209	1	0.875	1	1	0.833333	1	1	1	1	1	1	1	NA	1	1	1	1	NA	NA	NA	NA	NA	NA	NA	1	1	1	1	1	0.7	0.642857	0.73913	0.526316	1	1	1	1	1	0.969697	0.961538	1	1
	scf1	566827441	1	1	1	1	1	1	1	1	1	1	1	1	1	1	1	1	1	1	1	1	1	1	1	1	1	1	1	1	1	0.375	0.153846	0.583333	0.181818	1	1	1	1	1	1	1	1	1
[truncated: 201 more rows]

## Sheet: B.vir male spec. SNPs only
		sex	F	F	F	M	M	M	M	M	F	F	F	F	F	M	M	M	M	F	F	F	M	M	M	M	F	F	F	F	F	M	M	M	M	F	F	F	F	F	M	M	M	M
[truncated: 359 more rows]

## Sheet: SNPs track for genome browser
track name="Bvir SNPs"
[truncated: 1,268 more rows]
