# Supplementary material for: A candidate sex determination locus in amphibians which evolved by structural variation between X- and Y-chromosomes
Source: Nat Commun. 2024 Jun 5;15:4781. doi: 10.1038/s41467-024-49025-2 (PMC11153619; doi:10.1038/s41467-024-49025-2)
Supplement: Supplementary file 6 — Source data [file 41467_2024_49025_MOESM6_ESM.zip]

Archive with 7 entries (6 files):
- source-data/
- source-data/source-data-Fig4c_uncropped.pptx
- __MACOSX/source-data/._source-data-Fig4c_uncropped.pptx
- source-data/source-data-Figure2b_uncropped.jpg
- __MACOSX/source-data/._source-data-Figure2b_uncropped.jpg
- source-data/source-data-figures2-4+S3,S5,S6,S8,S10.xlsx
- source-data/source-data-figure1c.txt
