# Supplementary material for: A candidate sex determination locus in amphibians which evolved by structural variation between X- and Y-chromosomes
Source: Nat Commun. 2024 Jun 5;15:4781. doi: 10.1038/s41467-024-49025-2 (PMC11153619; doi:10.1038/s41467-024-49025-2)
Supplement: Supplementary file 6 — Source data [file 41467_2024_49025_MOESM6_ESM.zip › source-data/source-data-figures2-4+S3,S5,S6,S8,S10.xlsx]

## Sheet: Fig.2a male source data
clustered male specific poolseq SNP analysis on male genome																			clustered male specific poolseq coverage analysis on male genome
ID	start	end	male het /female hom SNP count																ID	mid point of cluster	male specific bp in cluster	cluster size
scf1	28114	28115	1																scf1	4012.5	17	17
scf1	310439	310440	1																scf1	53913	151	610
scf1	330592	330593	1																scf1	85107.5	29	29
scf1	373626	373646	2																scf1	101358	9	9
scf1	559711	559712	1																scf1	140734	56	231
scf1	933872	933873	1																scf1	143586	6	6
scf1	1037835	1037836	1																scf1	150712	11	11
scf1	1060775	1060902	2																scf1	245946	17	17
scf1	1154788	1154789	1																scf1	258212	46	46
scf1	1254821	1254822	1																scf1	271164	86	681
scf1	1378612	1378713	2																scf1	295476	45	45
scf1	1407172	1407173	1																scf1	336318	17	17
scf1	1416683	1416713	2																scf1	338454	5	5
scf1	1470484	1470485	1																scf1	349252	124	249
scf1	1690271	1690272	1																scf1	374336	4	25
scf1	2011077	2012747	3																scf1	421414	3	3
scf1	2198886	2198889	2																scf1	444656	3	3
scf1	2404036	2404037	1																scf1	446906	93	93
scf1	2650114	2650115	1																scf1	456571	47	58
scf1	2790177	2790178	1																scf1	480476	35	35
scf1	3050678	3050679	1																scf1	482884	1	1
scf1	3297837	3297838	1																scf1	500302	39	39
scf1	3414997	3423000	2																scf1	532088	5	5
scf1	3484203	3492526	2																scf1	567292	1	1
scf1	3676679	3676680	1																scf1	575818	38	1993
scf1	4092515	4092516	1																scf1	632365	18	18
scf1	4226748	4226749	1																scf1	645141	192	192
scf1	4397787	4397788	1																scf1	680060	13	13
scf1	4823581	4823582	1																scf1	687674	4	4
scf1	4847249	4847250	1																scf1	712095	8	8
scf1	5078672	5078673	1																scf1	731115	2	2
scf1	5089320	5089321	1																scf1	746525	56	56
scf1	5187522	5187523	1																scf1	760375	270	4714
scf1	5498907	5498908	1																scf1	795298	3	3
scf1	5671858	5671859	1																scf1	823490	178	3923
scf1	5681925	5681926	1																scf1	827964	60	60
scf1	5972845	5972846	1																scf1	837351	2	2
scf1	6124265	6124266	1																scf1	850002	35	35
scf1	6297468	6297469	1																scf1	859383	52	52
scf1	6400405	6400406	1																scf1	885520	7	7
scf1	6480141	6480142	1																scf1	908083	36	216
scf1	6649278	6649279	1																scf1	914514	35	37
scf1	6796825	6801449	3																scf1	936158	101	1407
scf1	6916366	6916367	1																scf1	960016	3	3
scf1	7340247	7340248	1																scf1	969144	1	1
scf1	7597120	7606104	3																scf1	1139952	2	2
scf1	7627985	7628249	3																scf1	1.16299e+06	26	33
scf1	7983498	7983499	1																scf1	1.34653e+06	2	1839
scf1	7997523	7998108	2																scf1	1.36259e+06	7	7
scf1	8052151	8052152	1																scf1	1.40718e+06	1	1
scf1	8522470	8522471	1																scf1	1410468	24	26
scf1	8554332	8554333	1																scf1	1.42801e+06	25	25
scf1	8638379	8638380	1																scf1	1.43645e+06	21	29
scf1	8746291	8746292	1																scf1	1444569	30	30
scf1	8865236	8865237	1																scf1	1463097	92	92
scf1	8950333	8950334	1																scf1	1.4818e+06	9	9
scf1	8971354	8971355	1																scf1	1.49794e+06	1	1
scf1	9119589	9119625	3																scf1	1503446	22	22
scf1	9227559	9227560	1																scf1	1507923	33	518
scf1	9345051	9345052	1																scf1	1554779	16	16
scf1	9355590	9355591	1																scf1	1595808	16	16
scf1	9453229	9459605	2																scf1	1602447	28	28
scf1	9542646	9542647	1																scf1	1643348	46	46
scf1	9637203	9637204	1																scf1	1.68807e+06	3	3
scf1	9764208	9764209	1																scf1	1.71925e+06	95	147
scf1	9838272	9838273	1																scf1	1757038	133	162
scf1	9967090	9967091	1																scf1	1.75964e+06	221	221
scf1	10242285	10242286	1																scf1	1775126	2	2
scf1	10258616	10272314	5																scf1	1778013	2	2
scf1	10290171	10290172	1																scf1	1780727	139	422
scf1	10351681	10354372	2																scf1	1784950	24	34
scf1	10460392	10460393	1																scf1	1.80346e+06	3	3
scf1	10499157	10499158	1																scf1	1.88514e+06	15	15
scf1	10513640	10513641	1																scf1	1.91242e+06	1	1
scf1	10548754	10548755	1																scf1	1998414	6	6
scf1	10704278	10704279	1																scf1	2.01664e+06	80	1127
scf1	10740766	10740767	1																scf1	2026077	12	12
scf1	10954914	10954915	1																scf1	2.02835e+06	43	43
scf1	11049040	11049041	1																scf1	2.0822e+06	5	5
scf1	11231227	11231240	2																scf1	2129490	12	12
scf1	11314328	11318972	2																scf1	2.13892e+06	78	1689
scf1	11366035	11366036	1																scf1	2179834	190	198
scf1	11504806	11504828	2																scf1	2.18541e+06	1	1
scf1	12399053	12399054	1																scf1	2198879	4	4
scf1	12525909	12525910	1																scf1	2.22966e+06	120	2091
scf1	12751398	12751399	1																scf1	2275703	8	8
scf1	12821146	12821147	1																scf1	2309227	6	6
scf1	13186316	13193457	2																scf1	2.33535e+06	1	1
scf1	13392975	13392976	1																scf1	2.34663e+06	47	2001
scf1	13707333	13707334	1																scf1	2371775	10	10
scf1	13805707	13805747	2																scf1	2411510	4	4
scf1	13820844	13820845	1																scf1	2420827	48	54
scf1	13833079	13833111	2																scf1	2.4313e+06	5	5
scf1	14134958	14135527	2																scf1	2445297	22	22
scf1	14261785	14261786	1																scf1	2463376	4	4
scf1	14335592	14335593	1																scf1	2488903	8	8
scf1	14407895	14415113	2																scf1	2.49187e+06	14	69
scf1	14508146	14508147	1																scf1	2495647	72	72
scf1	14544089	14544090	1																scf1	2.50062e+06	27	27
scf1	14667275	14667276	1																scf1	2.53312e+06	61	69
scf1	14769198	14769199	1																scf1	2587462	62	784
scf1	14883300	14883301	1																scf1	2599711	4	4
scf1	15080266	15080267	1																scf1	2.65182e+06	33	33
scf1	15147489	15149549	2																scf1	2665833	6	6
scf1	15231917	15231918	1																scf1	2.67699e+06	3	3
scf1	15544822	15544823	1																scf1	2.69911e+06	53	53
scf1	15587580	15587622	2																scf1	2.71742e+06	11	11
scf1	15803197	15803198	1																scf1	2.74145e+06	5	5
scf1	15842597	15842598	1																scf1	2.74658e+06	27	27
scf1	15855966	15861692	3																scf1	2755793	26	26
scf1	15918438	15918439	1																scf1	2.76072e+06	1	1
scf1	15938361	15938362	1																scf1	2784548	2	2
scf1	16059126	16059127	1																scf1	2.85637e+06	27	1307
scf1	16146280	16146281	1																scf1	2.86212e+06	3	3
scf1	16159943	16159944	1																scf1	2.90011e+06	13	13
scf1	16228558	16228559	1																scf1	2924492	4	4
scf1	16825917	16825918	1																scf1	2927628	72	72
scf1	16910845	16911897	2																scf1	2951605	21	32
scf1	17239212	17239213	1																scf1	2960100	2	2
scf1	17417540	17417541	1																scf1	2978570	16	1732
scf1	17524391	17524392	1																scf1	3026370	12	12
scf1	18297531	18297532	1																scf1	3043089	2	2
scf1	18854194	18854195	1																scf1	3046692	78	78
scf1	18986229	18986230	1																scf1	3.08772e+06	75	221
scf1	19010925	19010926	1																scf1	3096035	16	16
scf1	19064837	19064838	1																scf1	3.16649e+06	57	1639
scf1	19079025	19079026	1																scf1	3259032	86	688
scf1	19491945	19492369	4																scf1	3261690	77	244
scf1	20264032	20264033	1																scf1	3298164	2	2
scf1	20396681	20396682	1																scf1	3301289	35	38
scf1	20419611	20419612	1																scf1	3.30684e+06	1	1
scf1	20448156	20448157	1																scf1	3367315	156	3720
scf1	20545545	20545546	1																scf1	3.37716e+06	677	5261
scf1	20666706	20666707	1																scf1	3.38562e+06	137	1455
scf1	21050386	21050387	1																scf1	3.40668e+06	33	33
scf1	21526236	21526237	1																scf1	3.41365e+06	5	5
scf1	21581223	21581224	1																scf1	3.42663e+06	1	1
scf1	21795130	21795131	1																scf1	3428909	2	2
scf1	21849805	21849806	1																scf1	3474463	17	384
scf1	21950512	21950513	1																scf1	3.48126e+06	71	251
scf1	22149213	22149214	1																scf1	3.50059e+06	37	273
scf1	22511164	22511165	1																scf1	3.52323e+06	5	5
scf1	22581100	22581101	1																scf1	3.55127e+06	3	3
scf1	22740855	22740856	1																scf1	3.55376e+06	46	55
scf1	22818974	22818975	1																scf1	3.56202e+06	59	59
scf1	23012353	23020047	2																scf1	3589071	66	66
scf1	23040067	23040068	1																scf1	3.59192e+06	83	83
scf1	23131439	23131714	3																scf1	3599972	21	694
scf1	23161060	23161061	1																scf1	3630902	18	18
scf1	23247350	23247351	1																scf1	3634056	21	32
scf1	23269913	23269914	1																scf1	3644012	4	4
scf1	23332143	23332144	1																scf1	3.64949e+06	11	11
scf1	23501309	23501310	1																scf1	3.69684e+06	3	1563
scf1	23819483	23819484	1																scf1	3701051	4	4
scf1	23835487	23835488	1																scf1	3.70688e+06	27	27
scf1	24004918	24004919	1																scf1	3711607	75	104
scf1	24109659	24109660	1																scf1	3754947	26	26
scf1	24162852	24168670	4																scf1	3.82504e+06	21	21
scf1	24830850	24830851	1																scf1	3.83901e+06	1	1
scf1	24905274	24905275	1																scf1	3872717	2	2
scf1	24991227	24991228	1																scf1	3893399	56	1964
scf1	25366526	25366527	1																scf1	3.90534e+06	20	25
scf1	25377519	25377520	1																scf1	3908994	18	30
scf1	25495657	25495658	1																scf1	3921813	2	2
scf1	25745850	25745880	2																scf1	3975683	6	6
scf1	25860159	25860160	1																scf1	3.98128e+06	1	1
scf1	26296967	26296968	1																scf1	3991320	4	4
scf1	26378882	26378883	1																scf1	4.02751e+06	23	23
scf1	26630014	26630015	1																scf1	4.05502e+06	3	3
scf1	26785973	26785974	1																scf1	4157589	4	4
scf1	26827443	26827444	1																scf1	4213289	2	2
scf1	26866101	26866102	1																scf1	4219929	14	14
scf1	26915437	26915438	1																scf1	4.23609e+06	3	3
scf1	27147457	27147458	1																scf1	4.2474e+06	31	31
scf1	27546571	27546572	1																scf1	4.28352e+06	21	21
scf1	27693345	27693346	1																scf1	4.50929e+06	11	1091
scf1	28010932	28010945	2																scf1	4.5199e+06	1	1
scf1	28054418	28054419	1																scf1	4.53932e+06	5	5
scf1	28803274	28803275	1																scf1	4546445	46	50
scf1	29003435	29003436	1																scf1	4.63971e+06	5	5
scf1	29022360	29022361	1																scf1	4.7282e+06	21	77
scf1	29084837	29090993	3																scf1	4.75788e+06	31	31
scf1	29132363	29132364	1																scf1	4761396	10	10
scf1	29286798	29286817	3																scf1	4807168	7	1576
scf1	29432183	29432184	1																scf1	4.8306e+06	3	3
scf1	29501326	29501327	1																scf1	4.83849e+06	70	341
scf1	29720805	29720806	1																scf1	4907799	50	50
scf1	30257337	30257338	1																scf1	4914393	12	12
scf1	30284657	30284658	1																scf1	4.91761e+06	9	9
scf1	30587533	30587534	1																scf1	4.99956e+06	9	9
scf1	30612632	30612633	1																scf1	5015635	10	10
scf1	30677773	30677774	1																scf1	5.08438e+06	13	13
scf1	30700910	30700911	1																scf1	5.09352e+06	7	13
scf1	30934556	30934557	1																scf1	5098900	10	10
scf1	31254288	31254289	1																scf1	5.17365e+06	49	49
scf1	31366595	31366596	1																scf1	5176419	15	550
scf1	31411656	31411671	2																scf1	5195039	4	4
scf1	31572517	31572518	1																scf1	5.2025e+06	35	35
scf1	31599178	31599179	1																scf1	5205799	4	4
scf1	31709649	31709650	1																scf1	5231924	2	2
scf1	32247670	32247671	1																scf1	5.24427e+06	107	107
scf1	32272387	32272388	1																scf1	5.25364e+06	1	1
scf1	32477179	32477180	1																scf1	5288767	6	6
scf1	32529456	32529457	1																scf1	5338989	4	4
scf1	32559668	32559694	2																scf1	5.34323e+06	11	11
scf1	32650017	32650018	1																scf1	5.34539e+06	19	19
scf1	32776313	32776314	1																scf1	5.35846e+06	21	21
scf1	33113286	33113287	1																scf1	5361536	22	22
scf1	33188476	33188477	1																scf1	5.40597e+06	1	1
scf1	33276414	33276415	1																scf1	5.49394e+06	137	3113
scf1	33495389	33495390	1																scf1	5.49959e+06	1	1
scf1	33522288	33522305	2																scf1	5.5278e+06	11	11
scf1	33835037	33835105	2																scf1	5531126	294	294
scf1	33986872	33986873	1																scf1	5538671	184	1148
scf1	34024569	34024570	1																scf1	5.54303e+06	3	3
scf1	34272440	34272441	1																scf1	5.55473e+06	97	121
scf1	34480748	34480749	1																scf1	5615157	19	50
scf1	35523941	35523942	1																scf1	5633017	1634	5450
scf1	35996036	35996037	1																scf1	5.64899e+06	1	1
scf1	36522755	36522756	1																scf1	5658815	2	2
scf1	37292978	37292979	1																scf1	5701841	42	272
scf1	37322025	37322026	1																scf1	5815598	98	98
scf1	37501705	37501706	1																scf1	5.82197e+06	19	19
scf1	38771077	38771078	1																scf1	5842538	50	56
scf1	38977336	38977337	1																scf1	5.86686e+06	17	17
scf1	39111006	39111007	1																scf1	5.90399e+06	21	21
scf1	39221927	39221928	1																scf1	5.91103e+06	21	21
scf1	39257411	39257430	2																scf1	5.91431e+06	1	1
scf1	39272101	39272102	1																scf1	5.92017e+06	9	9
scf1	39351605	39354608	2																scf1	5928091	81	90
scf1	39404132	39404395	3																scf1	5.95694e+06	3	3
scf1	39436370	39436371	1																scf1	5979284	12	12
scf1	39756317	39756318	1																scf1	6034049	22	22
scf1	41031416	41031417	1																scf1	6.04261e+06	41	41
scf1	41462256	41462257	1																scf1	6.05081e+06	105	181
scf1	41848710	41848711	1																scf1	6.053e+06	1	1
scf1	42651421	42651422	1																scf1	6.07048e+06	1	1
scf1	42666396	42666397	1																scf1	6129938	12	1334
scf1	42960271	42960272	1																scf1	6.13737e+06	7	7
scf1	43047160	43047161	1																scf1	6143716	2	2
scf1	43088677	43088678	1																scf1	6.14673e+06	93	93
scf1	43099258	43099259	1																scf1	6157903	436	1556
scf1	43335649	43339229	2																scf1	6182589	529	5800
scf1	43348436	43348437	1																scf1	6219403	47	1650
scf1	43780347	43780348	1																scf1	6228546	40	40
scf1	43874166	43874167	1																scf1	6.24607e+06	43	43
scf1	43889810	43889811	1																scf1	6.2897e+06	19	19
scf1	44163950	44163951	1																scf1	6.31034e+06	11	11
scf1	44204780	44204781	1																scf1	6.31566e+06	30	75
scf1	44335541	44335799	3																scf1	6364340	14	76
scf1	44396317	44396318	1																scf1	6.40269e+06	3	3
scf1	44414682	44414683	1																scf1	6419767	125	1078
scf1	44628239	44628240	1																scf1	6429523	2	2
scf1	44870854	44870855	1																scf1	6437509	41	172
scf1	44932452	44932453	1																scf1	6512742	12	16
scf1	45441964	45441965	1																scf1	6.57431e+06	1	1
scf1	45769452	45769453	1																scf1	6591896	19	20
scf1	45990124	45990125	1																scf1	6626905	70	1704
scf1	46059513	46059514	1																scf1	6.63095e+06	1	1
scf1	46268025	46268040	2																scf1	6650878	4	10
scf1	46285019	46285020	1																scf1	6.66417e+06	7	7
scf1	46502735	46502736	1																scf1	6694766	137	1572
scf1	46861685	46861686	1																scf1	6752363	36	36
scf1	47344243	47344244	1																scf1	6787967	42	588
scf1	47386271	47386272	1																scf1	6.82381e+06	1	1
scf1	47513586	47513587	1																scf1	6.83289e+06	13	13
scf1	47729802	47729803	1																scf1	6.84853e+06	159	1381
scf1	47844101	47844102	1																scf1	6854939	269	920
scf1	47893801	47893802	1																scf1	6.89325e+06	3	3
scf1	48789878	48789879	1																scf1	6912317	8	10
scf1	48836147	48836148	1																scf1	6915144	3	1586
scf1	49074944	49074945	1																scf1	6.93814e+06	83	85
scf1	49434380	49434381	1																scf1	7047445	4	4
scf1	49462902	49462903	1																scf1	7.0549e+06	38	2213
scf1	49705236	49705237	1																scf1	7.06588e+06	13	45
scf1	49801442	49801443	1																scf1	7.07114e+06	83	83
scf1	50030665	50030666	1																scf1	7074789	49	1088
scf1	50152537	50152538	1																scf1	7.14286e+06	1	1
scf1	51365373	51365374	1																scf1	7160840	10	10
scf1	51636960	51636997	2																scf1	7209820	2	2
scf1	52223997	52223998	1																scf1	7239938	3	4
scf1	52262894	52262895	1																scf1	7.24395e+06	37	37
scf1	52382458	52382459	1																scf1	7.26283e+06	1	1
scf1	52425753	52428606	2																scf1	7.27851e+06	7	7
scf1	52680670	52680671	1																scf1	7306334	2	2
scf1	52862486	52862487	1																scf1	7308666	38	146
scf1	53409166	53409248	2																scf1	7.31741e+06	7	7
scf1	53475341	53475342	1																scf1	7.32435e+06	51	51
scf1	54223879	54223880	1																scf1	7329009	10	10
scf1	54913741	54913742	1																scf1	7.33386e+06	44	59
scf1	55059607	55059608	1																scf1	7369053	16	18
scf1	55103526	55103527	1																scf1	7.42162e+06	15	87
scf1	55339525	55348018	2																scf1	7442650	6	6
scf1	55458908	55458909	1																scf1	7.45479e+06	130	1981
scf1	55557821	55557822	1																scf1	7480157	2	2
scf1	55726230	55726231	1																scf1	7.48947e+06	3	3
scf1	55998704	55998705	1																scf1	7495679	14	14
scf1	56037483	56037484	1																scf1	7534416	22	22
scf1	56407190	56407191	1																scf1	7554178	8	8
scf1	56709139	56709140	1																scf1	7.66298e+06	81	131
scf1	56825213	56825214	1																scf1	7678734	60	60
scf1	57193811	57193812	1																scf1	7.68101e+06	1	1
scf1	57699419	57699420	1																scf1	7730441	46	46
scf1	57850246	57850247	1																scf1	7756755	6	6
scf1	58937150	58937151	1																scf1	7.77197e+06	67	69
scf1	58990796	58990797	1																scf1	7775062	59	1402
scf1	59133498	59133499	1																scf1	7.79026e+06	7	7
scf1	59325157	59325161	2																scf1	7819801	62	62
scf1	59605234	59605235	1																scf1	7.83835e+06	23	23
scf1	60576986	60579107	2																scf1	7.85146e+06	9	9
scf1	60592877	60592878	1																scf1	7861808	10	10
scf1	60605476	60605477	1																scf1	7.86655e+06	15	15
scf1	60622960	60623352	2																scf1	7.87064e+06	22	1231
scf1	60643272	60643273	1																scf1	7938540	6	6
scf1	60678941	60678942	1																scf1	8.01793e+06	3	3
scf1	62788855	62788856	1																scf1	8.02858e+06	17	17
scf1	63026621	63026622	1																scf1	8.03223e+06	1	1
scf1	63110470	63110471	1																scf1	8147730	10	10
scf1	63797347	63797348	1																scf1	8175613	16	16
scf1	63813738	63813796	2																scf1	8197011	10	18
scf1	63956173	63956174	1																scf1	8252357	42	42
scf1	64403063	64403064	1																scf1	8.25969e+06	18	783
scf1	64451792	64451793	1																scf1	8.27051e+06	37	37
scf1	64517903	64518016	2																scf1	8.29207e+06	9	9
scf1	64551098	64551099	1																scf1	8.29776e+06	67	67
scf1	64603902	64603903	1																scf1	8307649	22	22
scf1	64833436	64833437	1																scf1	8.32679e+06	5	5
scf1	64972705	64972706	1																scf1	8401123	2	2
scf1	65069309	65069310	1																scf1	8411950	41	236
scf1	65588997	65589095	3																scf1	8.43247e+06	115	303
scf1	65603742	65603743	1																scf1	8466416	156	340
scf1	65846534	65846535	1																scf1	8474311	46	46
scf1	66181069	66181070	1																scf1	8487427	13	124
scf1	66615680	66615681	1																scf1	8.50451e+06	5	5
scf1	66995286	66995300	2																scf1	8.5241e+06	57	285
scf1	67207051	67207052	1																scf1	8.58205e+06	3	3
scf1	67232440	67232441	1																scf1	8.59132e+06	118	121
scf1	67251769	67251770	1																scf1	8597989	32	32
scf1	67297164	67297165	1																scf1	8.62844e+06	5	5
scf1	67459463	67459464	1																scf1	8679130	73	742
scf1	67621199	67621200	1																scf1	8.70492e+06	21	21
scf1	67653307	67653308	1																scf1	8.72902e+06	31	181
scf1	67763719	67763720	1																scf1	8.73614e+06	622	5717
scf1	67774779	67776423	2																scf1	8741995	20	20
scf1	67876198	67879181	2																scf1	8748073	712	5442
scf1	67892617	67892618	1																scf1	8.7542e+06	51	59
scf1	68026995	68026996	1																scf1	8762006	381	6526
scf1	68103469	68103470	1																scf1	8785045	182	1196
scf1	68462528	68462529	1																scf1	8839817	6	6
scf1	68722971	68722972	1																scf1	8.87497e+06	33	33
scf1	69057278	69060326	2																scf1	8939610	6	6
scf1	69426019	69426020	1																scf1	8.95149e+06	41	41
scf1	69515764	69516027	3																scf1	8959236	16	16
scf1	69559654	69559655	1																scf1	8995205	11	54
scf1	70092288	70092289	1																scf1	9021985	27	1554
scf1	70119160	70123580	2																scf1	9066048	22	22
scf1	70220605	70226705	2																scf1	9075296	16	26
scf1	70629309	70629310	1																scf1	9.10784e+06	21	21
scf1	71000317	71000318	1																scf1	9116071	30	30
scf1	71124081	71124203	4																scf1	9225899	81	82
scf1	71217017	71217018	1																scf1	9.23221e+06	90	107
scf1	71577739	71577740	1																scf1	9.26782e+06	11	1435
scf1	71763954	71763955	1																scf1	9272126	60	60
scf1	71993416	72000288	2																scf1	9284480	53	62
scf1	72655041	72655042	1																scf1	9.29186e+06	5	5
scf1	73194701	73194702	1																scf1	9.32112e+06	13	13
scf1	73205821	73205822	1																scf1	9323580	14	14
scf1	73654476	73654477	1																scf1	9360220	16	16
scf1	73722597	73725040	2																scf1	9.3838e+06	501	4769
scf1	73870249	73870250	1																scf1	9.40555e+06	255	2181
scf1	73902164	73902165	1																scf1	9409111	10	10
scf1	74059998	74059999	1																scf1	9.41153e+06	255	285
scf1	74242373	74242374	1																scf1	9.46561e+06	83	83
scf1	74355103	74355104	1																scf1	9.48e+06	19	19
scf1	74626192	74626193	1																scf1	9.53915e+06	19	19
scf1	74771850	74771851	1																scf1	9.54584e+06	6	1803
scf1	74909731	74909732	1																scf1	9.55805e+06	20	53
scf1	74998093	74998094	1																scf1	9573811	2	2
scf1	75189502	75189503	1																scf1	9.57829e+06	5	1951
scf1	75600167	75600168	1																scf1	9.58132e+06	45	45
scf1	75700477	75700478	1																scf1	9.58978e+06	232	733
scf1	75803923	75803924	1																scf1	9598060	2	2
scf1	76265454	76265455	1																scf1	9600951	30	30
scf1	76654674	76654675	1																scf1	9.61716e+06	2897	20023
scf1	76811123	76811124	1																scf1	9633898	1082	5284
scf1	76873066	76873067	1																scf1	9.67773e+06	1	1
scf1	77573837	77573838	1																scf1	9.74733e+06	15	87
scf1	77942833	77942834	1																scf1	9756469	18	18
scf1	78041808	78041809	1																scf1	9.7619e+06	157	225
scf1	78302658	78302671	2																scf1	9766191	149	2558
scf1	78356085	78356122	2																scf1	9771649	32	32
scf1	78542444	78542445	1																scf1	9.80723e+06	1	1
scf1	79378162	79378163	1																scf1	9850468	120	120
scf1	79584921	79585134	2																scf1	9.85503e+06	5	5
scf1	80021067	80021068	1																scf1	9975993	4	4
scf1	80102816	80102817	1																scf1	10035830	2	2
scf1	80443854	80443855	1																scf1	10113734	2	2
scf1	81937026	81937027	1																scf1	1.01276e+07	1	1
scf1	82901458	82908603	2																scf1	1.01682e+07	5	5
scf1	83054025	83054026	1																scf1	10252449	20	20
scf1	84434962	84443084	2																scf1	10266733	2	2
scf1	84519369	84519370	1																scf1	10324681	8	8
scf1	84632510	84641397	6																scf1	10350703	6	6
scf1	84863125	84863126	1																scf1	1.03544e+07	1	1
scf1	84877776	84877777	1																scf1	1.03783e+07	17	419
scf1	84910659	84910660	1																scf1	1.03819e+07	6	1013
scf1	85039760	85039761	1																scf1	1.0419e+07	9	9
scf1	85747601	85747602	1																scf1	1.04489e+07	207	207
scf1	85858689	85858690	1																scf1	10451627	16	16
scf1	85977410	85977411	1																scf1	10467353	26	26
scf1	86204331	86204332	1																scf1	1.04768e+07	105	119
scf1	86822323	86822324	1																scf1	1.04951e+07	54	59
scf1	86846993	86846994	1																scf1	10527851	27	30
scf1	87462082	87462083	1																scf1	10539525	10	10
scf1	87770322	87773275	2																scf1	10545883	2	2
scf1	88178252	88179415	2																scf1	10581285	101	364
scf1	88646925	88653614	2																scf1	1.06218e+07	1	1
scf1	88746842	88746843	1																scf1	1.06284e+07	27	27
scf1	88837426	88837427	1																scf1	1.06398e+07	57	57
scf1	88898728	88898729	1																scf1	1.06888e+07	163	163
scf1	90267373	90267374	1																scf1	10692783	373	2910
scf1	91801151	91801152	1																scf1	10703437	62	1168
scf1	92089997	92103235	5																scf1	1.07088e+07	3	3
scf1	92247425	92247426	1																scf1	1.0788e+07	1	1
scf1	92324220	92324221	1																scf1	1.0792e+07	15	1583
scf1	92371107	92371108	1																scf1	1.08418e+07	1	1
scf1	92552668	92552669	1																scf1	10890336	2	2
scf1	92650108	92650109	1																scf1	1.09198e+07	35	77
scf1	93698341	93700749	2																scf1	1.0989e+07	5	5
scf1	93875163	93875255	2																scf1	1.09948e+07	146	579
scf1	94371252	94371253	1																scf1	11009138	8	8
scf1	94651883	94651884	1																scf1	1.10333e+07	3	3
scf1	94823584	94823585	1																scf1	1.10971e+07	64	581
scf1	94878467	94878468	1																scf1	1.11255e+07	11	11
scf1	95202565	95202566	1																scf1	11149808	4	4
scf1	95517513	95518054	2																scf1	11152325	22	22
scf1	95989689	95989690	1																scf1	1.11581e+07	5	5
scf1	96647618	96647619	1																scf1	1.11956e+07	34	53
scf1	97087750	97087751	1																scf1	11201852	10	10
scf1	97578209	97578210	1																scf1	1.12133e+07	21	21
scf1	97921852	97921908	3																scf1	1.1256e+07	5	5
scf1	98721274	98721275	1																scf1	11261531	4	4
scf1	98746060	98762108	3																scf1	1.13559e+07	1	1
scf1	100492971	100492972	1																scf1	1.14002e+07	44	807
scf1	100689185	100689186	1																scf1	1.15104e+07	9	9
scf1	101018218	101018219	1																scf1	1.15196e+07	1	1
scf1	101808378	101808379	1																scf1	11536645	4	4
scf1	103220621	103220622	1																scf1	11613852	73	816
scf1	103583887	103583888	1																scf1	1.1622e+07	1	1
scf1	104352160	104352161	1																scf1	11624838	28	28
scf1	104419385	104426047	3																scf1	11637214	12	12
scf1	104624551	104624552	1																scf1	11669210	85	1626
scf1	104676468	104676469	1																scf1	1.17352e+07	1	1
scf1	104962864	104962865	1																scf1	1.17458e+07	31	2821
scf1	106552430	106555562	2																scf1	11749680	36	36
scf1	106977794	106977795	1																scf1	1.17986e+07	3	3
scf1	106994013	106994014	1																scf1	1.18518e+07	18	2099
scf1	107124442	107124443	1																scf1	11911620	71	1368
scf1	107355361	107355362	1																scf1	11919049	33	78
scf1	107597964	107597965	1																scf1	1.19586e+07	7	7
scf1	107684786	107684787	1																scf1	1.20094e+07	1	1
scf1	107813974	107813975	1																scf1	1.21572e+07	25	25
scf1	108299660	108299661	1																scf1	1.2163e+07	9	9
scf1	108761616	108761617	1																scf1	1.21719e+07	19	19
scf1	108939293	108939294	1																scf1	12185010	2	2
scf1	109384106	109384107	1																scf1	1.22011e+07	7	7
scf1	109444781	109444782	1																scf1	12225617	31	1452
scf1	109454131	109454301	2																scf1	12235184	150	150
scf1	109484086	109484087	1																scf1	1.22393e+07	11	11
scf1	110252520	110252521	1																scf1	1.2244e+07	144	259
scf1	110633316	110633317	1																scf1	1.22578e+07	11	11
scf1	110917087	110919001	2																scf1	12332633	46	46
scf1	111497580	111497581	1																scf1	1.23348e+07	25	27
scf1	111750328	111750350	2																scf1	1.23806e+07	25	25
scf1	111969948	111969949	1																scf1	12434488	160	222
scf1	112089738	112089739	1																scf1	12496965	8	8
scf1	112121897	112121898	1																scf1	12514365	55	148
scf1	112408786	112408787	1																scf1	1.25601e+07	95	95
scf1	112736932	112736933	1																scf1	1.25769e+07	33	1251
scf1	114670228	114672733	2																scf1	1.2596e+07	21	21
scf1	114815842	114815843	1																scf1	1.26233e+07	321	5761
scf1	115062542	115062543	1																scf1	12636283	6	6
scf1	115372501	115372502	1																scf1	1.26961e+07	5	5
scf1	117289654	117289655	1																scf1	1.27399e+07	68	223
scf1	117368397	117368398	1																scf1	12755550	4	4
scf1	117764877	117764878	1																scf1	12776495	2	2
scf1	117799436	117799437	1																scf1	1.27829e+07	70	1027
scf1	118231041	118231042	1																scf1	12904286	2	2
scf1	118649917	118649918	1																scf1	1.29572e+07	11	11
scf1	118661403	118680520	7																scf1	13021158	30	30
scf1	118776012	118776013	1																scf1	13025241	44	926
scf1	119038752	119038753	1																scf1	13043464	154	154
scf1	119184602	119184603	1																scf1	1.30885e+07	9	9
scf1	119426253	119431706	2																scf1	13127956	4	4
scf1	119500528	119500529	1																scf1	13133782	14	14
scf1	119545138	119545139	1																scf1	1.31587e+07	15	15
scf1	119923104	119923105	1																scf1	13183421	6	6
scf1	120429070	120429071	1																scf1	1.32357e+07	59	59
scf1	120473789	120473790	1																scf1	1.32915e+07	5	5
scf1	121048744	121048745	1																scf1	13297769	4	28
scf1	121520700	121520701	1																scf1	1.33449e+07	241	351
scf1	122988270	122988271	1																scf1	1.33588e+07	29	29
scf1	124075132	124075133	1																scf1	1.33776e+07	11	11
scf1	124212708	124212709	1																scf1	1.33972e+07	93	379
scf1	124301968	124308347	3																scf1	1.34248e+07	11	11
scf1	124368602	124368603	1																scf1	13473781	35	264
scf1	124812591	124819159	3																scf1	13525355	32	32
scf1	124969557	124969558	1																scf1	1.36469e+07	21	21
scf1	124995811	124995812	1																scf1	1.36687e+07	1	1
scf1	125119518	125128666	3																scf1	13670998	18	18
scf1	125331873	125331874	1																scf1	1.36925e+07	1	1
scf1	125637167	125637168	1																scf1	13703628	26	26
scf1	125802449	125802450	1																scf1	1.37325e+07	16	461
scf1	125812138	125812139	1																scf1	1.37374e+07	59	59
scf1	126010366	126010367	1																scf1	1.37467e+07	1	1
scf1	126131082	126137027	2																scf1	13789124	17	336
scf1	127260695	127260696	1																scf1	13837167	20	20
scf1	128034936	128034937	1																scf1	1.38415e+07	21	21
scf1	128920484	128920621	2																scf1	13844434	4	4
scf1	129098657	129098658	1																scf1	13848021	72	1184
scf1	129171904	129171905	1																scf1	1.38537e+07	41	41
scf1	129301010	129301011	1																scf1	1.39025e+07	1	1
scf1	129791786	129793584	2																scf1	1.39158e+07	3	11
scf1	129817926	129817927	1																scf1	1.39337e+07	1	1
scf1	130000973	130000974	1																scf1	1.39534e+07	27	615
scf1	130098496	130098497	1																scf1	13990564	150	150
scf1	130223498	130229109	2																scf1	13996500	17	1582
scf1	130605358	130605359	1																scf1	14011479	47	64
scf1	130848337	130848338	1																scf1	1.40291e+07	87	87
scf1	130861703	130861821	3																scf1	14032827	4	4
scf1	131489415	131489416	1																scf1	14053288	48	48
scf1	131801301	131801302	1																scf1	1.40817e+07	86	101
scf1	131822926	131822927	1																scf1	1.40847e+07	9	9
scf1	131928073	131928074	1																scf1	1.41358e+07	17	19
scf1	132495618	132496905	2																scf1	1.41404e+07	1	1
scf1	133075978	133075979	1																scf1	1.41461e+07	3	3
scf1	133116907	133116908	1																scf1	1.41736e+07	31	985
scf1	133288937	133288938	1																scf1	1.41972e+07	97	97
scf1	133380737	133389097	2																scf1	1.42218e+07	5	5
scf1	133470943	133470944	1																scf1	14317168	173	174
scf1	133776562	133776563	1																scf1	14341299	10	10
scf1	134003228	134003229	1																scf1	1.43458e+07	1	1
scf1	134181035	134184978	2																scf1	14374615	4	4
scf1	134335958	134335959	1																scf1	14540738	45	620
scf1	134392235	134392236	1																scf1	1.45497e+07	3	3
scf1	134413413	134416872	3																scf1	14571753	10	10
scf1	134453222	134455425	2																scf1	14576224	10	10
scf1	134505702	134505703	1																scf1	1.45804e+07	21	21
scf1	135504583	135504584	1																scf1	14604580	10	10
scf1	135693037	135693038	1																scf1	1.46547e+07	49	49
scf1	135781198	135781199	1																scf1	14673020	4	4
scf1	135879849	135879850	1																scf1	1.468e+07	100	393
scf1	136020385	136020447	3																scf1	1.46834e+07	28	43
scf1	136400081	136417145	4																scf1	1.47676e+07	1	179
scf1	136598258	136606650	2																scf1	14773984	2	2
scf1	136619992	136619993	1																scf1	1.47809e+07	3	3
scf1	136645999	136646000	1																scf1	14813540	73	86
scf1	136966807	136966808	1																scf1	14817012	4	4
scf1	137081120	137081121	1																scf1	14842900	34	34
scf1	137099601	137099602	1																scf1	1.49249e+07	17	1589
scf1	137135819	137135820	1																scf1	15005650	13	16
scf1	137180603	137180604	1																scf1	1.50097e+07	96	125
scf1	137264549	137271189	4																scf1	1.50123e+07	3	3
scf1	137300459	137300460	1																scf1	1.50146e+07	15	59
scf1	137315317	137315318	1																scf1	1.50184e+07	5	5
scf1	137477375	137486167	6																scf1	1.50208e+07	5	5
scf1	137517361	137517362	1																scf1	1.50438e+07	45	45
scf1	137563451	137563452	1																scf1	1.5057e+07	1	1
scf1	137704021	137704022	1																scf1	15091975	72	72
scf1	137799606	137799607	1																scf1	1.51162e+07	27	27
scf1	137887912	137887913	1																scf1	1.51319e+07	123	123
scf1	138440764	138440765	1																scf1	1.51649e+07	11	11
scf1	138612920	138612921	1																scf1	15189846	4	4
scf1	138914335	138914403	3																scf1	15207366	20	20
scf1	139037779	139037780	1																scf1	15228101	84	2132
scf1	139401629	139401630	1																scf1	15317797	30	352
scf1	139489546	139489547	1																scf1	1.5356e+07	19	19
scf1	140117667	140117668	1																scf1	1.53706e+07	27	27
scf1	140199013	140199014	1																scf1	1.54075e+07	94	95
scf1	140373305	140373306	1																scf1	1.54112e+07	1	1
scf1	140439310	140439311	1																scf1	1.54447e+07	15	15
scf1	140676319	140676320	1																scf1	1.54922e+07	17	17
scf1	141239824	141239825	1																scf1	1.5501e+07	1	1
scf1	141589100	141589101	1																scf1	15519730	26	26
scf1	142445138	142445139	1																scf1	1.55322e+07	1	1
scf1	142580458	142580459	1																scf1	15548054	10	10
scf1	142835062	142835063	1																scf1	1.55613e+07	3	3
scf1	143279871	143279872	1																scf1	15580768	2	2
scf1	143661270	143661271	1																scf1	1.55933e+07	27	711
scf1	144166641	144175490	3																scf1	15607415	4	4
scf1	144299105	144299106	1																scf1	1.56123e+07	15	15
scf1	144428543	144428544	1																scf1	15626050	10	10
scf1	145298418	145298419	1																scf1	1.56369e+07	3	3
scf1	145490853	145492128	2																scf1	1.56459e+07	5	5
scf1	145557790	145557791	1																scf1	1.56553e+07	19	19
scf1	145579687	145579688	1																scf1	1.56712e+07	1	1
scf1	145608400	145608401	1																scf1	15673523	34	34
scf1	145669212	145669213	1																scf1	1.56839e+07	5	5
scf1	145833210	145833211	1																scf1	1.57003e+07	23	371
scf1	145914562	145914563	1																scf1	15726847	2	2
scf1	145957673	145957674	1																scf1	15737571	2	2
scf1	146160222	146160223	1																scf1	1.57519e+07	51	51
scf1	146198943	146198965	2																scf1	15792366	8	8
scf1	146711839	146711840	1																scf1	15807245	26	1300
scf1	146850845	146850846	1																scf1	15812569	20	20
scf1	146866646	146869740	3																scf1	15849160	38	38
scf1	147098484	147098485	1																scf1	1.58607e+07	3	3
scf1	147113404	147113405	1																scf1	1.59111e+07	17	17
scf1	147889226	147889227	1																scf1	15914126	12	12
scf1	147984803	147984804	1																scf1	1.60363e+07	36	49
scf1	148175734	148175735	1																scf1	1.60386e+07	3	3
scf1	148974316	148977529	7																scf1	16124024	6	6
scf1	149008257	149008258	1																scf1	1.61608e+07	5	5
scf1	149858792	149858793	1																scf1	16262376	2	2
scf1	150343735	150343736	1																scf1	16265215	24	24
scf1	150749823	150749824	1																scf1	1.62679e+07	250	603
scf1	151400733	151400734	1																scf1	16281244	54	54
scf1	152990375	152990376	1																scf1	1.62836e+07	5	5
scf1	153073417	153073418	1																scf1	1.62897e+07	43	203
scf1	153725502	153725503	1																scf1	1.63177e+07	1	1
scf1	154093415	154093519	4																scf1	16319924	169	210
scf1	154108081	154108082	1																scf1	16323371	233	2670
scf1	154234916	154234918	2																scf1	16346933	91	1008
scf1	154287965	154287966	1																scf1	16355126	68	68
scf1	154771842	154771843	1																scf1	1.6363e+07	84	717
scf1	154792270	154792271	1																scf1	16371649	14	14
scf1	154854886	154854887	1																scf1	16375071	132	2280
scf1	154865297	154865298	1																scf1	1.63786e+07	25	25
scf1	154911909	154911910	1																scf1	16397658	20	22
scf1	154993847	154993848	1																scf1	16429283	36	36
scf1	155003998	155003999	1																scf1	16466701	4	4
scf1	156121346	156121347	1																scf1	16482656	16	18
scf1	156200099	156200100	1																scf1	1.65158e+07	1	1
scf1	157965456	157965457	1																scf1	1.66041e+07	25	25
scf1	158530180	158530181	1																scf1	1.66088e+07	13	1853
scf1	159722274	159723797	2																scf1	16613313	16	46
scf1	160237757	160237758	1																scf1	16626501	13	16
scf1	160369376	160369377	1																scf1	16637237	52	830
scf1	160460152	160460153	1																scf1	16687528	27	120
scf1	160501477	160501478	1																scf1	16717359	45	46
scf1	160639598	160639599	1																scf1	1.67358e+07	23	23
scf1	160712838	160712839	1																scf1	16770332	19	52
scf1	160794772	160794773	1																scf1	16786732	129	142
scf1	161264813	161264814	1																scf1	1.68118e+07	119	181
scf1	163379601	163379602	1																scf1	1.68198e+07	13	13
scf1	163763789	163763790	1																scf1	1.68495e+07	1	1
scf1	163838813	163838814	1																scf1	1.68778e+07	70	157
scf1	163872757	163872758	1																scf1	1.6901e+07	3	3
scf1	164048319	164048320	1																scf1	1.69063e+07	42	1565
scf1	164321616	164321617	1																scf1	1.69231e+07	15	15
scf1	164447814	164447815	1																scf1	16929796	22	22
scf1	165047197	165047198	1																scf1	16945652	2	2
scf1	165701738	165701739	1																scf1	16950525	40	46
scf1	166088279	166088280	1																scf1	1.69631e+07	3	3
scf1	166254352	166254353	1																scf1	1.70209e+07	1	1
scf1	166289677	166289678	1																scf1	1.7052e+07	21	21
scf1	166455089	166455090	1																scf1	17075552	94	1286
scf1	166595709	166595710	1																scf1	17103380	185	798
scf1	166959652	166959653	1																scf1	17124436	114	114
scf1	167432649	167432650	1																scf1	17130479	46	46
scf1	167457454	167457455	1																scf1	1.71547e+07	7	7
scf1	167501407	167501408	1																scf1	1.71619e+07	19	433
scf1	168661527	168681500	7																scf1	1.71876e+07	17	729
scf1	168698786	168698787	1																scf1	1.71971e+07	45	45
scf1	168722124	168722125	1																scf1	17204038	14	22
scf1	168797868	168797869	1																scf1	17211256	4	4
scf1	169032185	169032186	1																scf1	1.72183e+07	1	1
scf1	169108385	169108386	1																scf1	1.72516e+07	15	15
scf1	169119161	169119162	1																scf1	1.72849e+07	25	1283
scf1	169178439	169178440	1																scf1	17318088	62	62
scf1	169285665	169285666	1																scf1	17320772	73	76
scf1	169534252	169534253	1																scf1	1.73293e+07	1	1
scf1	170896598	170898025	2																scf1	17339033	16	16
scf1	171081600	171081601	1																scf1	1.73603e+07	1	1
scf1	171216263	171216264	1																scf1	17416875	14	14
scf1	171267281	171267471	2																scf1	17431972	38	330
scf1	171497085	171497086	1																scf1	1.74417e+07	15	15
scf1	171549733	171549734	1																scf1	17444886	4	4
scf1	171731957	171733870	2																scf1	17482193	16	214
scf1	171756979	171756980	1																scf1	17491351	56	92
scf1	172237311	172237312	1																scf1	1.74988e+07	254	1575
scf1	172704124	172704125	1																scf1	1.75035e+07	9	9
scf1	172813193	172813194	1																scf1	1.75093e+07	40	1445
scf1	172933325	172933326	1																scf1	17514553	162	206
scf1	173228797	173228798	1																scf1	17519694	4	4
scf1	173470771	173470772	1																scf1	1.75284e+07	271	971
scf1	175577550	175577551	1																scf1	17537908	49	1620
scf1	176064829	176064830	1																scf1	1.75534e+07	1	1
scf1	176173725	176173726	1																scf1	17571476	66	66
scf1	176478387	176478388	1																scf1	17600739	6	6
scf1	176502669	176502670	1																scf1	17602998	10	10
scf1	176695025	176695026	1																scf1	1.76107e+07	17	17
scf1	177256185	177256186	1																scf1	17640594	2	2
scf1	177265462	177268033	2																scf1	1.76514e+07	7	7
scf1	179216528	179216529	1																scf1	17671083	16	16
scf1	179454069	179454070	1																scf1	1.76888e+07	8	171
scf1	179606719	179606720	1																scf1	1.76924e+07	41	119
scf1	179778727	179778728	1																scf1	1.76995e+07	1	1
scf1	179798492	179798493	1																scf1	1.77039e+07	3	3
scf1	180047424	180047425	1																scf1	1.77201e+07	3	3
scf1	180108220	180108221	1																scf1	17746969	120	1748
scf1	180183780	180183781	1																scf1	17753633	28	28
scf1	180277391	180277392	1																scf1	1.77591e+07	1	1
scf1	180344964	180344965	1																scf1	1.77783e+07	7	7
scf1	181690130	181690131	1																scf1	1.7795e+07	5	5
scf1	181727304	181727305	1																scf1	1.78121e+07	45	1895
scf1	181743133	181743134	1																scf1	1.78444e+07	3	3
scf1	181923777	181923778	1																scf1	1.78565e+07	5	5
scf1	182793220	182793263	2																scf1	17866157	4	4
scf1	182813530	182813531	1																scf1	1.78707e+07	13	13
scf1	183242160	183242161	1																scf1	1.78778e+07	1	1
scf1	183278623	183278624	1																scf1	1.78845e+07	23	23
scf1	183294117	183294118	1																scf1	1.78889e+07	7	7
scf1	183309048	183309049	1																scf1	18033121	44	1086
scf1	183328079	183328080	1																scf1	18076772	4	4
scf1	183472092	183472128	2																scf1	18126050	24	34
scf1	184212099	184212231	2																scf1	18141963	4	4
scf1	184623999	184624000	1																scf1	1.81872e+07	111	393
scf1	184749062	184749063	1																scf1	18207263	36	44
scf1	184933979	184933980	1																scf1	18239684	70	94
scf1	185136705	185149494	5																scf1	18260836	12	12
scf1	185965227	185965228	1																scf1	1.82871e+07	17	19
scf1	186876964	186876965	1																scf1	18295172	20	20
scf1	187305135	187312265	2																scf1	1.83004e+07	31	31
scf1	187603001	187603002	1																scf1	1.83262e+07	30	889
scf1	187651620	187659457	2																scf1	1.83316e+07	1	1
scf1	187970535	187970536	1																scf1	1.83349e+07	7	7
scf1	188354257	188354258	1																scf1	18345901	4	4
scf1	189104901	189104902	1																scf1	18356137	26	26
scf1	189844321	189844322	1																scf1	18406499	4	4
scf1	190185706	190185707	1																scf1	1.84189e+07	1	1
scf1	190689524	190689525	1																scf1	1.84229e+07	115	243
scf1	190855302	190855303	1																scf1	1.84519e+07	40	1435
scf1	191015470	191015471	1																scf1	18463906	4	4
scf1	191266575	191266576	1																scf1	1.84835e+07	12	1321
scf1	191458849	191458850	1																scf1	18504124	14	14
scf1	191513294	191513295	1																scf1	1.85078e+07	4	783
scf1	191999438	191999439	1																scf1	1.85163e+07	39	39
scf1	192059111	192059112	1																scf1	18532084	22	22
scf1	192298933	192298934	1																scf1	18541281	38	38
scf1	192321188	192321189	1																scf1	1.85487e+07	45	45
scf1	192663324	192663325	1																scf1	1.85513e+07	52	79
scf1	192780906	192780907	1																scf1	1.85717e+07	23	193
scf1	192940980	192940981	1																scf1	1.86175e+07	1	1
scf1	193368888	193382110	6																scf1	1.86203e+07	98	1097
scf1	193510861	193510862	1																scf1	18629536	2	2
scf1	193686055	193686056	1																scf1	18693585	14	14
scf1	193767970	193767971	1																scf1	1.87198e+07	29	191
scf1	193941483	193941484	1																scf1	1.87779e+07	3	3
scf1	193969932	193969933	1																scf1	1.87809e+07	68	77
scf1	194963567	194963568	1																scf1	18792278	14	40
scf1	195394254	195394255	1																scf1	18852684	28	800
scf1	195710479	195710480	1																scf1	18865988	1396	13754
scf1	195777840	195777841	1																scf1	18878084	124	124
scf1	195812590	195819525	2																scf1	18882637	236	1844
scf1	195835494	195835511	2																scf1	1.88875e+07	36	45
scf1	196297676	196297677	1																scf1	1.889e+07	5	21
scf1	196791683	196792775	2																scf1	1.88952e+07	390	5083
scf1	196824178	196824179	1																scf1	18906139	2	2
scf1	196910515	196910516	1																scf1	1.89869e+07	324	1303
scf1	198235159	198235185	2																scf1	19112396	20	20
scf1	198246054	198246055	1																scf1	1.91313e+07	23	23
scf1	198451746	198451747	1																scf1	19161623	2	2
scf1	198471583	198473987	3																scf1	19186436	10	10
scf1	198626392	198626393	1																scf1	1.92066e+07	13	13
scf1	199052904	199052905	1																scf1	1.92537e+07	15	15
scf1	199255322	199255323	1																scf1	1.92661e+07	57	57
scf1	200822941	200822942	1																scf1	19272856	57	778
scf1	201367340	201367341	1																scf1	1.93214e+07	15	15
scf1	201406761	201406762	1																scf1	19325094	18	18
scf1	201459164	201459165	1																scf1	19334803	2	2
scf1	201508521	201508522	1																scf1	19338580	25	370
scf1	201518411	201518412	1																scf1	19352006	49	178
scf1	201990199	201990200	1																scf1	19363076	72	84
scf1	202161055	202161103	2																scf1	1.93676e+07	5	5
scf1	202246020	202246021	1																scf1	1.94253e+07	3	3
scf1	202397792	202397850	2																scf1	1.95075e+07	17	1347
scf1	202467932	202467933	1																scf1	19519345	52	3358
scf1	202517548	202517549	1																scf1	19554548	54	4552
scf1	202653889	202653890	1																scf1	1.96077e+07	23	25
scf1	202683641	202683642	1																scf1	1.96171e+07	13	13
scf1	203148251	203148252	1																scf1	1.96303e+07	5	5
scf1	203216054	203216055	1																scf1	1.98137e+07	3	31
scf1	203433664	203433665	1																scf1	19903890	75	168
scf1	203457755	203457756	1																scf1	19913415	18	18
scf1	203607668	203607669	1																scf1	19939763	106	106
scf1	205004477	205004528	2																scf1	1.99836e+07	7	7
scf1	205122494	205122495	1																scf1	2.0042e+07	3	3
scf1	205142346	205143990	2																scf1	20065872	42	66
scf1	205154008	205154009	1																scf1	20071452	62	62
scf1	205425473	205425474	1																scf1	20076332	26	26
scf1	205487370	205487371	1																scf1	20116505	24	24
scf1	205539708	205539709	1																scf1	20163022	2	2
scf1	206704890	206704891	1																scf1	2.01674e+07	33	33
scf1	206747798	206748653	3																scf1	20224595	8	8
scf1	206882993	206882994	1																scf1	20240228	58	58
scf1	206920769	206920770	1																scf1	20251184	86	146
scf1	206991076	206991077	1																scf1	2.02665e+07	21	21
scf1	207158291	207158292	1																scf1	2.02874e+07	25	43
scf1	207253077	207253078	1																scf1	20294054	26	26
scf1	207305532	207305533	1																scf1	20445865	11	54
scf1	207502640	207502641	1																scf1	2.04756e+07	34	53
scf1	207716821	207716822	1																scf1	2.05245e+07	1	1
scf1	207869326	207869327	1																scf1	2.0628e+07	31	31
scf1	208008071	208008072	1																scf1	2.06398e+07	9	9
scf1	208254747	208254748	1																scf1	20726850	27	64
scf1	208353915	208361643	2																scf1	2.0784e+07	11	11
scf1	208500004	208500030	2																scf1	2.08093e+07	16	1135
scf1	208820330	208820331	1																scf1	2.08131e+07	56	231
scf1	209675616	209675661	2																scf1	20819080	6	6
scf1	209855037	209855038	1																scf1	20824424	68	70
scf1	209973131	209973132	1																scf1	2.08302e+07	99	99
scf1	210410165	210410166	1																scf1	20833197	14	34
scf1	211504923	211504924	1																scf1	2.08385e+07	116	857
scf1	211842150	211842151	1																scf1	2.08447e+07	13	13
scf1	213754921	213754922	1																scf1	20866055	10	10
scf1	214061645	214061646	1																scf1	2.08799e+07	92	737
scf1	214388378	214392748	3																scf1	20885840	2	2
scf1	214519619	214519620	1																scf1	20903833	11	956
scf1	214770202	214770203	1																scf1	2.09174e+07	3	3
scf1	215082468	215082469	1																scf1	20996268	22	22
scf1	215162235	215162236	1																scf1	2.10857e+07	40	99
scf1	215767216	215767217	1																scf1	2.11358e+07	59	317
scf1	215880571	215880572	1																scf1	2.11628e+07	1	1
scf1	215894693	215894741	2																scf1	2.11767e+07	14	35
scf1	215942495	215942496	1																scf1	2.1218e+07	55	55
scf1	216080930	216080931	1																scf1	21260578	10	10
scf1	216124173	216124174	1																scf1	21266664	22	1398
scf1	216186631	216199374	3																scf1	2.13103e+07	9	9
scf1	216373121	216381804	2																scf1	21429398	27	28
scf1	216826266	216826267	1																scf1	2.14506e+07	25	25
scf1	217277056	217277057	1																scf1	21472102	22	248
scf1	217931845	217931846	1																scf1	2.15658e+07	42	365
scf1	219135880	219135881	1																scf1	21740167	132	2034
scf1	220470074	220470075	1																scf1	2.17441e+07	21	21
scf1	220514340	220514341	1																scf1	21762626	2	2
scf1	220904454	220904455	1																scf1	2.17648e+07	68	329
scf1	220962016	220962017	1																scf1	2.17959e+07	117	141
scf1	221141435	221141436	1																scf1	21815168	55	884
scf1	221257026	221257027	1																scf1	21825153	120	1620
scf1	221417481	221431037	6																scf1	21836610	4	4
scf1	221602013	221602014	1																scf1	21868055	24	24
scf1	221624146	221624147	1																scf1	21876825	26	26
scf1	222232785	222232786	1																scf1	2.19941e+07	3	3
scf1	222242876	222242877	1																scf1	2.21802e+07	9	9
scf1	222610937	222610938	1																scf1	2.24359e+07	20	73
scf1	223690345	223690346	1																scf1	2.24528e+07	1	1
scf1	224753829	224753830	1																scf1	22518918	20	20
scf1	224868829	224868830	1																scf1	22601436	4	4
scf1	224957575	224957576	1																scf1	22740150	14	14
scf1	225222485	225222486	1																scf1	2.27641e+07	17	19
scf1	225245346	225245347	1																scf1	22788056	28	32
scf1	225562317	225567653	3																scf1	2.28513e+07	3	3
scf1	225609905	225609906	1																scf1	22855228	55	86
scf1	225649882	225649883	1																scf1	2.28842e+07	1	1
scf1	226315749	226315750	1																scf1	2.30166e+07	1	1
scf1	226418769	226418770	1																scf1	23031770	2	2
scf1	227414394	227414395	1																scf1	23145707	2	2
scf1	227969241	227969242	1																scf1	23203614	50	50
scf1	227990236	227990237	1																scf1	2.3236e+07	9	9
scf1	228847269	228847270	1																scf1	2.3246e+07	1	1
scf1	229812787	229812788	1																scf1	23361132	24	24
scf1	229942958	229942959	1																scf1	2.35034e+07	1	1
scf1	230612454	230612455	1																scf1	2.35084e+07	165	2059
scf1	230730088	230730089	1																scf1	2.3554e+07	1	1
scf1	231530887	231530888	1																scf1	2.36065e+07	15	15
scf1	231789491	231797948	2																scf1	2.36356e+07	101	145
scf1	231856744	231856745	1																scf1	2.36696e+07	30	31
scf1	232314114	232314357	3																scf1	23742643	6	6
scf1	233058621	233058622	1																scf1	23751560	2	2
scf1	233296150	233296151	1																scf1	23892991	5	8
scf1	233815176	233815177	1																scf1	23991278	3	1948
scf1	234047642	234047643	1																scf1	2.40294e+07	3	3
scf1	234184226	234184227	1																scf1	2.4126e+07	1	1
scf1	234933621	234933622	1																scf1	24135911	54	104
scf1	234958359	234958847	3																scf1	24286995	13	20
scf1	235415951	235415952	1																scf1	2.43034e+07	1	1
scf1	236684694	236684695	1																scf1	2.43112e+07	1	1
scf1	238172119	238172120	1																scf1	24330221	8	8
scf1	238583067	238583068	1																scf1	24344815	4	4
scf1	239011875	239011876	1																scf1	2.43534e+07	3	671
scf1	239481953	239481954	1																scf1	2.43896e+07	103	121
scf1	239647691	239647692	1																scf1	24483363	4	4
scf1	239808411	239808412	1																scf1	24507238	2	2
scf1	240028589	240028590	1																scf1	24521559	34	34
scf1	240145775	240145776	1																scf1	2.45414e+07	21	21
scf1	240723773	240723774	1																scf1	24543575	2	2
scf1	240764880	240764881	1																scf1	24550936	14	14
scf1	241098755	241098756	1																scf1	24667757	56	56
scf1	241296553	241304977	2																scf1	2.47419e+07	30	51
scf1	241640679	241640680	1																scf1	2.47558e+07	25	25
scf1	241650536	241650599	2																scf1	24786117	13	24
scf1	241746306	241746307	1																scf1	24855026	12	12
scf1	242032522	242032523	1																scf1	24864725	11	38
scf1	242071868	242071923	2																scf1	2.48807e+07	5	5
scf1	242548427	242548428	1																scf1	2.49017e+07	7	7
scf1	242773746	242773747	1																scf1	24912776	22	22
scf1	243387499	243387500	1																scf1	2.49277e+07	1	1
scf1	243952601	243952602	1																scf1	2.49915e+07	15	811
scf1	244609235	244609236	1																scf1	25010434	32	54
scf1	244751015	244751016	1																scf1	25023055	18	20
scf1	244943514	244943515	1																scf1	2.51125e+07	3	3
scf1	245209810	245209811	1																scf1	25200885	28	28
scf1	245407046	245407047	1																scf1	2.5217e+07	19	19
scf1	246210631	246210632	1																scf1	2.52237e+07	85	85
scf1	246374686	246374948	2																scf1	25269358	4	4
scf1	246465138	246465139	1																scf1	2.52944e+07	9	9
scf1	246613288	246613289	1																scf1	2.53078e+07	1	1
scf1	247048290	247048291	1																scf1	2.53167e+07	1	1
scf1	247475672	247475673	1																scf1	25334103	3	1340
scf1	249082312	249082313	1																scf1	25357945	39	48
scf1	249296108	249296109	1																scf1	2.53967e+07	19	249
scf1	249484387	249484388	1																scf1	2.54357e+07	30	39
scf1	249780755	249780756	1																scf1	2.54383e+07	13	13
scf1	249999845	249999846	1																scf1	25549879	10	58
scf1	250047140	250047141	1																scf1	25572020	13	118
scf1	250075748	250075749	1																scf1	2.5582e+07	40	47
scf1	250317939	250317940	1																scf1	2.5586e+07	5	5
scf1	250331297	250331298	1																scf1	25649572	14	14
scf1	250346506	250346507	1																scf1	2.56811e+07	5	5
scf1	250377811	250377812	1																scf1	2.57141e+07	1	1
scf1	250588837	250588838	1																scf1	25954321	10	10
scf1	251956290	251956291	1																scf1	2.59942e+07	1	1
scf1	252386441	252386442	1																scf1	2.6002e+07	43	43
scf1	252682168	252682169	1																scf1	2.60043e+07	23	23
scf1	252844990	252844991	1																scf1	2.60123e+07	27	27
scf1	253322394	253322395	1																scf1	26022090	141	3658
scf1	254288373	254291407	2																scf1	26033586	2	2
scf1	254305635	254305636	1																scf1	26171211	62	98
scf1	254333543	254333544	1																scf1	2.62243e+07	1	1
scf1	254493965	254493966	1																scf1	26302021	2	2
scf1	254572121	254572195	3																scf1	26306880	4	4
scf1	254625246	254625247	1																scf1	2.63194e+07	14	45
scf1	255045116	255045144	2																scf1	26324465	48	78
scf1	255320023	255320024	1																scf1	2.63711e+07	37	37
scf1	255371022	255371023	1																scf1	2.63968e+07	52	117
scf1	255680076	255680077	1																scf1	26409245	13	62
scf1	255859163	255859164	1																scf1	2.64926e+07	1	1
scf1	256351100	256351101	1																scf1	2.6533e+07	19	19
scf1	256598170	256598171	1																scf1	26550570	116	116
scf1	256787911	256787912	1																scf1	2.65562e+07	5	5
scf1	257688719	257689245	2																scf1	26560926	8	8
scf1	258016509	258016510	1																scf1	26569102	5	12
scf1	258055366	258055367	1																scf1	2.663e+07	1	1
scf1	259029146	259029147	1																scf1	26670627	16	56
scf1	260711894	260711895	1																scf1	26814918	2	2
scf1	261116501	261116502	1																scf1	2.68346e+07	5	5
scf1	261487131	261487132	1																scf1	2.68905e+07	1	1
scf1	263706895	263706896	1																scf1	2.69029e+07	1	1
scf1	263980943	263980944	1																scf1	26909802	94	224
scf1	264107712	264109988	2																scf1	26930481	50	88
scf1	265008059	265008060	1																scf1	2.6981e+07	1	1
scf1	265751216	265761338	4																scf1	2.69834e+07	1	1
scf1	265885756	265887171	2																scf1	2.69912e+07	1	1
scf1	266574400	266574401	1																scf1	2.70497e+07	31	31
scf1	267107820	267115235	3																scf1	2.70534e+07	60	2351
scf1	267273938	267273939	1																scf1	27084715	4	4
scf1	267593874	267593875	1																scf1	2.71486e+07	19	19
scf1	267693618	267693619	1																scf1	2.72055e+07	1	1
scf1	267746757	267746758	1																scf1	2.72148e+07	5	5
scf1	267770746	267773535	2																scf1	2.72832e+07	300	397
scf1	267792012	267792013	1																scf1	2.73404e+07	15	15
scf1	267821690	267821691	1																scf1	2.73591e+07	27	27
scf1	268135931	268135932	1																scf1	2.75845e+07	35	35
scf1	268244996	268244997	1																scf1	2.76032e+07	9	9
scf1	268864104	268864105	1																scf1	27614055	6	6
scf1	268890993	268891009	2																scf1	2.76214e+07	1	1
scf1	269073097	269073098	1																scf1	27630522	16	16
scf1	269312482	269312483	1																scf1	2.76467e+07	21	21
scf1	269665036	269665037	1																scf1	2.76799e+07	1	1
scf1	269691135	269691136	1																scf1	27787537	6	12
scf1	270018619	270018620	1																scf1	27797831	24	24
scf1	270327446	270327447	1																scf1	2.7859e+07	3	3
scf1	270516207	270516208	1																scf1	2.78668e+07	9	9
scf1	271000154	271002663	3																scf1	27934909	105	1216
scf1	272184927	272184928	1																scf1	27984716	22	22
scf1	272695495	272695496	1																scf1	2.80541e+07	3	3
scf1	272807597	272807598	1																scf1	28076107	15	20
scf1	273076945	273076946	1																scf1	28164128	4	4
scf1	273556940	273558204	4																scf1	28213513	7	198
scf1	273608144	273612305	3																scf1	2.836e+07	1	1
scf1	273864487	273864488	1																scf1	28481720	8	8
scf1	274078305	274078306	1																scf1	2.85144e+07	7	7
scf1	274389074	274389075	1																scf1	28527493	12	12
scf1	274407418	274411617	2																scf1	2.8554e+07	1	1
scf1	275803018	275803019	1																scf1	28606894	59	768
scf1	276811460	276811461	1																scf1	2.86684e+07	3	3
scf1	277466341	277466342	1																scf1	28683797	1	6
scf1	277546707	277546708	1																scf1	2.87142e+07	31	31
scf1	277761125	277761126	1																scf1	2.87568e+07	9	9
scf1	277901513	277901514	1																scf1	2.87626e+07	5	5
scf1	278323947	278323985	2																scf1	28872652	42	42
scf1	279506622	279506652	2																scf1	2.88839e+07	28	561
scf1	279651570	279659222	3																scf1	29084932	2	2
scf1	279710895	279710896	1																scf1	29116485	8	40
scf1	279886538	279890417	2																scf1	2.91279e+07	11	11
scf1	280319139	280319140	1																scf1	29150941	67	150
scf1	280359227	280359228	1																scf1	2.91697e+07	31	31
scf1	280401637	280401638	1																scf1	2.92708e+07	3	3
scf1	280605998	280607409	2																scf1	2.93009e+07	3	3
scf1	281015195	281015196	1																scf1	29328513	4	4
scf1	281675006	281675007	1																scf1	29369386	38	38
scf1	281770132	281770133	1																scf1	29376375	10	10
scf1	281820219	281828970	2																scf1	29472145	12	12
scf1	282275415	282275416	1																scf1	2.95481e+07	1	1
scf1	282319580	282319581	1																scf1	29552668	48	48
scf1	283931757	283931758	1																scf1	29624040	10	10
scf1	284042493	284042494	1																scf1	2.96283e+07	13	13
scf1	284159446	284159447	1																scf1	29630483	115	226
scf1	284175998	284175999	1																scf1	2.96326e+07	1	1
scf1	285170369	285170370	1																scf1	29675590	91	116
scf1	285188702	285188703	1																scf1	29680256	70	2276
scf1	285279157	285279158	1																scf1	29687943	2	2
scf1	285777908	285777909	1																scf1	29702659	14	14
scf1	285875228	285875229	1																scf1	29918765	4	6
scf1	286006202	286006203	1																scf1	29962715	30	30
scf1	286025965	286025966	1																scf1	29972185	2	2
scf1	286160435	286164536	2																scf1	2.99895e+07	45	45
scf1	286382018	286382019	1																scf1	30015552	46	46
scf1	286399375	286399376	1																scf1	30108745	12	12
scf1	286666590	286666591	1																scf1	30143244	34	34
scf1	286724464	286724465	1																scf1	30154629	26	1662
scf1	286907799	286911630	4																scf1	3.02031e+07	45	47
scf1	286979097	286979098	1																scf1	30215576	16	16
scf1	286990152	286990153	1																scf1	3.02633e+07	1	1
scf1	287082400	287082401	1																scf1	3.02791e+07	3	3
scf1	287114459	287114460	1																scf1	30333118	2	2
scf1	287660784	287660785	1																scf1	30356702	2	2
scf1	288148855	288148856	1																scf1	3.03669e+07	36	47
scf1	288397046	288399347	2																scf1	3.03721e+07	41	41
scf1	288421365	288421366	1																scf1	30390026	14	14
scf1	288623205	288623206	1																scf1	30398287	28	28
scf1	289205597	289205598	1																scf1	30413101	6	6
scf1	289353144	289353145	1																scf1	3.06026e+07	115	365
scf1	289456028	289463485	2																scf1	3.06073e+07	192	459
scf1	289555089	289555090	1																scf1	3.06581e+07	16	25
scf1	289584871	289584872	1																scf1	30729067	12	12
scf1	289607368	289607369	1																scf1	30733227	14	14
scf1	289799830	289799831	1																scf1	30827871	44	44
scf1	290320480	290320481	1																scf1	3.09264e+07	8	1791
scf1	290578728	290578729	1																scf1	30931698	22	40
scf1	290741172	290745197	2																scf1	3.09515e+07	3	3
scf1	291048412	291048413	1																scf1	3.09948e+07	8	337
scf1	291194137	291194138	1																scf1	31093072	2	2
scf1	291709889	291709890	1																scf1	3.10981e+07	33	33
scf1	292211965	292211966	1																scf1	3.11508e+07	73	73
scf1	292527401	292527402	1																scf1	31202071	126	126
scf1	292587083	292587084	1																scf1	31210343	29	32
scf1	293723142	293723143	1																scf1	31232278	6	6
scf1	295075518	295075519	1																scf1	31249327	6	6
scf1	295706333	295706334	1																scf1	31271327	1	6
scf1	295772606	295772607	1																scf1	3.12804e+07	57	57
scf1	295827230	295827231	1																scf1	31317342	2	2
scf1	296207205	296207206	1																scf1	3.13251e+07	1	1
scf1	296424220	296424221	1																scf1	31339261	47	102
scf1	296560605	296563091	2																scf1	31441653	38	38
scf1	297113667	297113668	1																scf1	31557500	55	424
scf1	297809971	297809972	1																scf1	3.16043e+07	137	1833
scf1	298187029	298187030	1																scf1	31650870	10	10
scf1	298290326	298290327	1																scf1	3.1679e+07	1	1
scf1	298383170	298383171	1																scf1	31777357	94	284
scf1	298547373	298547374	1																scf1	3.17944e+07	5	5
scf1	298639112	298639113	1																scf1	3.18249e+07	3	3
scf1	298649036	298649037	1																scf1	3.18747e+07	13	25
scf1	299087999	299088021	2																scf1	3.18903e+07	5	5
scf1	299329696	299331365	3																scf1	3.1894e+07	3	3
scf1	299951614	299951615	1																scf1	3.19202e+07	28	91
scf1	299966236	299966237	1																scf1	31962095	4	68
scf1	300017612	300017613	1																scf1	32011605	133	158
scf1	300660813	300660814	1																scf1	3.20153e+07	194	929
scf1	300840707	300840708	1																scf1	3.2087e+07	72	1717
scf1	300872833	300872834	1																scf1	3.21353e+07	3	3
scf1	300889819	300897772	2																scf1	3.21865e+07	1	1
scf1	302065085	302065086	1																scf1	32214492	14	14
scf1	302414454	302414473	2																scf1	3.23639e+07	30	31
scf1	302543063	302546883	2																scf1	32375683	10	10
scf1	302558991	302558992	1																scf1	3.2435e+07	15	15
scf1	302597304	302597305	1																scf1	3.25184e+07	3	3
scf1	302695706	302695707	1																scf1	32527925	12	12
scf1	303065852	303065853	1																scf1	3.25469e+07	37	37
scf1	303078606	303078607	1																scf1	3.26079e+07	1	1
scf1	303474396	303474397	1																scf1	32619544	4	4
scf1	303649178	303649179	1																scf1	32663787	68	68
scf1	303937261	303937262	1																scf1	3.26739e+07	1	1
scf1	305391816	305391817	1																scf1	3.27245e+07	17	55
scf1	305804089	305804090	1																scf1	32819130	4	4
scf1	305825896	305825897	1																scf1	32832328	10	10
scf1	305890950	305890951	1																scf1	32898214	12	12
scf1	305999318	305999319	1																scf1	3.29074e+07	118	2065
scf1	306036381	306036382	1																scf1	32917258	4	4
scf1	306202157	306202158	1																scf1	3.29371e+07	35	35
scf1	306427771	306427772	1																scf1	32954836	54	54
scf1	306509985	306509986	1																scf1	3.29644e+07	5	5
scf1	306707527	306707528	1																scf1	32974138	40	40
scf1	306946005	306946006	1																scf1	3.30809e+07	1	1
scf1	307345794	307345795	1																scf1	33113885	79	230
scf1	307492840	307492841	1																scf1	3.31365e+07	1	1
scf1	308533707	308533708	1																scf1	3.31519e+07	15	15
scf1	308692688	308692689	1																scf1	3.32022e+07	32	1841
scf1	308701956	308701957	1																scf1	33485979	10	10
scf1	308748710	308748711	1																scf1	33539878	28	34
scf1	309155518	309155519	1																scf1	3.35425e+07	38	43
scf1	309740707	309740708	1																scf1	33561309	128	404
scf1	309923616	309923617	1																scf1	33574610	12	292
scf1	310197393	310197394	1																scf1	3.36369e+07	19	89
scf1	310490648	310490649	1																scf1	3.3647e+07	1	1
scf1	310572734	310572735	1																scf1	3.36504e+07	3	3
scf1	311043040	311043132	3																scf1	3.37434e+07	17	17
scf1	311134548	311134549	1																scf1	3.37639e+07	7	7
scf1	311321682	311321683	1																scf1	33775412	6	6
scf1	311472259	311472260	1																scf1	3.38055e+07	1	1
scf1	311513979	311531940	7																scf1	33839012	16	16
scf1	311576443	311576444	1																scf1	3.38647e+07	1	1
scf1	311644863	311645924	2																scf1	3.38831e+07	1	1
scf1	312058777	312060989	3																scf1	33976795	54	54
scf1	312332680	312332681	1																scf1	33995043	40	40
scf1	314726703	314726704	1																scf1	3.39975e+07	1	1
scf1	315331648	315331649	1																scf1	3.40129e+07	1	1
scf1	315372040	315372041	1																scf1	3.40335e+07	1	1
scf1	315543886	315543887	1																scf1	34042063	26	26
scf1	315831027	315831028	1																scf1	34047273	101	2808
scf1	317168745	317168746	1																scf1	34054027	320	2176
scf1	317357219	317357220	1																scf1	3.41675e+07	21	79
scf1	317541346	317541347	1																scf1	3.41704e+07	5	5
scf1	318148080	318148465	3																scf1	34188343	2	2
scf1	318193467	318193468	1																scf1	3.41915e+07	89	139
scf1	318396850	318396851	1																scf1	3.42431e+07	17	17
scf1	318457262	318457263	1																scf1	3.42669e+07	29	29
scf1	318974187	318974188	1																scf1	3.42855e+07	3	3
scf1	320745389	320745390	1																scf1	3.43797e+07	1	1
scf1	321006898	321006899	1																scf1	34405898	122	128
scf1	321600303	321600304	1																scf1	34490773	8	8
scf1	322071946	322071947	1																scf1	34532704	16	16
scf1	322739960	322739961	1																scf1	34550124	152	324
scf1	322763998	322764011	2																scf1	34742400	41	520
scf1	322835011	322835012	1																scf1	3.47684e+07	1	1
scf1	322994591	322994592	1																scf1	3.47772e+07	66	105
scf1	323395693	323395694	1																scf1	35091071	2	2
scf1	323414112	323414113	1																scf1	3.51804e+07	79	121
scf1	323464650	323464651	1																scf1	35326611	120	130
scf1	324017916	324017917	1																scf1	3.55119e+07	3	3
scf1	324218843	324218844	1																scf1	35556348	36	40
scf1	324561455	324561456	1																scf1	35600278	14	32
scf1	324588588	324588589	1																scf1	3.57248e+07	7	7
scf1	324656059	324656288	2																scf1	3.57579e+07	1	1
scf1	324804500	324804501	1																scf1	35812584	107	118
scf1	325071238	325071239	1																scf1	35895294	16	16
scf1	325837574	325837575	1																scf1	35943391	8	8
scf1	326621443	326621444	1																scf1	36046407	36	36
scf1	327093714	327093715	1																scf1	3.60669e+07	35	35
scf1	329002868	329002869	1																scf1	36113673	36	36
scf1	329914986	329914987	1																scf1	3.62647e+07	27	27
scf1	330764356	330772329	2																scf1	3.6668e+07	1	1
scf1	333123695	333123696	1																scf1	3.66951e+07	1	1
scf1	339757802	339757803	1																scf1	36712053	10	10
scf1	342778078	342778079	1																scf1	3.69455e+07	7	7
scf1	343476533	343476534	1																scf1	3.70151e+07	39	39
scf1	343617421	343617422	1																scf1	37024234	254	636
scf1	343852232	343852233	1																scf1	3.71307e+07	9	9
scf1	344743199	344743200	1																scf1	3.71475e+07	33	59
scf1	344816075	344816330	4																scf1	3.71534e+07	163	163
scf1	344832347	344832348	1																scf1	3.71902e+07	20	1625
scf1	344843542	344855892	5																scf1	37194882	52	52
scf1	344949542	344949543	1																scf1	3.71987e+07	5	5
scf1	345039598	345039599	1																scf1	3.72409e+07	5	5
scf1	345219160	345219161	1																scf1	3.73629e+07	1	1
scf1	345406193	345406194	1																scf1	37483858	63	1596
scf1	346344121	346344122	1																scf1	3.74963e+07	13	13
scf1	346714819	346714820	1																scf1	37532706	12	12
scf1	347116703	347116704	1																scf1	3.75747e+07	52	79
scf1	347508077	347508078	1																scf1	3.76334e+07	5	5
scf1	347563996	347563997	1																scf1	3.76488e+07	13	13
scf1	347673523	347673524	1																scf1	3.76536e+07	9	9
scf1	348165805	348165806	1																scf1	37715768	10	10
scf1	350834022	350834023	1																scf1	37726018	30	32
scf1	351398680	351398681	1																scf1	37926082	6	6
scf1	351455271	351467781	3																scf1	3.79292e+07	25	25
scf1	351507292	351507293	1																scf1	3.7934e+07	7	7
scf1	352310587	352310588	1																scf1	3.81436e+07	1	1
scf1	352524137	352524138	1																scf1	38348928	46	46
scf1	353416547	353416548	1																scf1	3.84533e+07	1	1
scf1	353605105	353605106	1																scf1	3.84861e+07	1	1
scf1	353750929	353750930	1																scf1	3.84968e+07	3	3
scf1	353793640	353793641	1																scf1	38721272	28	28
scf1	354152498	354152499	1																scf1	3.87444e+07	3	3
scf1	354167127	354167176	2																scf1	3.89562e+07	3	3
scf1	354198836	354198837	1																scf1	3.89653e+07	3	3
scf1	354342790	354342791	1																scf1	3.89968e+07	21	21
scf1	354912577	354912578	1																scf1	3.91857e+07	1	1
scf1	355016668	355029270	5																scf1	3.91893e+07	117	1319
scf1	355735606	355735607	1																scf1	39197200	2	2
scf1	355906601	355906602	1																scf1	39221747	30	30
scf1	356136215	356136216	1																scf1	3.92261e+07	1	1
scf1	356347136	356347137	1																scf1	39248449	1166	3706
scf1	356394604	356394605	1																scf1	39255951	14	14
scf1	356485819	356485820	1																scf1	39281653	942	2878
scf1	356756393	356756475	2																scf1	3.9314e+07	1	1
scf1	356863882	356863883	1																scf1	3.93954e+07	27	27
scf1	357070757	357070758	1																scf1	39403684	8	8
scf1	357332243	357332244	1																scf1	3.94364e+07	1	1
scf1	357423920	357423970	2																scf1	3.94808e+07	11	23
scf1	357481869	357481870	1																scf1	3.94855e+07	1	1
scf1	357729086	357729087	1																scf1	3.95882e+07	1	1
scf1	357780592	357780621	2																scf1	3.95997e+07	63	217
scf1	358330045	358330076	2																scf1	39619984	32	32
scf1	358389064	358389065	1																scf1	3.963e+07	1	1
scf1	358784293	358784294	1																scf1	39638375	14	14
scf1	359153113	359153114	1																scf1	3.96815e+07	1	1
scf1	359352131	359352132	1																scf1	3.97031e+07	1	1
scf1	359446869	359446870	1																scf1	3.99224e+07	1	1
scf1	359474388	359474389	1																scf1	40094170	6	6
scf1	359619678	359619679	1																scf1	4.01729e+07	228	337
scf1	359777192	359777193	1																scf1	4.02483e+07	115	141
scf1	359834403	359834404	1																scf1	4.02554e+07	9	9
scf1	360519629	360519657	2																scf1	4.02658e+07	1	1
scf1	360743869	360743870	1																scf1	4.03156e+07	51	51
scf1	360755396	360763599	4																scf1	4.03445e+07	3	3
scf1	361023519	361023520	1																scf1	40552874	4	4
scf1	362317514	362317515	1																scf1	4.07491e+07	15	15
scf1	362443796	362443797	1																scf1	4.07609e+07	80	117
scf1	362488929	362488930	1																scf1	40871692	4	4
scf1	363155774	363155775	1																scf1	41074952	8	8
scf1	363331350	363331351	1																scf1	41215386	18	320
scf1	364164816	364164817	1																scf1	4.12877e+07	43	43
scf1	364341452	364341453	1																scf1	4.1552e+07	3	3
scf1	364496149	364496150	1																scf1	41594204	25	922
scf1	364921779	364921780	1																scf1	4.18219e+07	65	225
scf1	365826867	365836933	3																scf1	41826064	4	4
scf1	365893165	365893166	1																scf1	42041619	10	18
scf1	365925199	365925200	1																scf1	42068964	2	2
scf1	366076292	366076293	1																scf1	4.23371e+07	7	7
scf1	366180853	366180854	1																scf1	4.2429e+07	15	53
scf1	366443363	366443364	1																scf1	42463038	18	18
scf1	366461875	366461876	1																scf1	4.27188e+07	11	11
scf1	366471680	366471681	1																scf1	4.28094e+07	1	1
scf1	366839980	366840190	3																scf1	4.29251e+07	81	81
scf1	366882191	366886267	4																scf1	42978404	2	2
scf1	367870132	367870133	1																scf1	4.31696e+07	81	81
scf1	368118404	368118405	1																scf1	4.31876e+07	79	119
scf1	368153730	368153731	1																scf1	4.32461e+07	67	1679
scf1	368209037	368209038	1																scf1	4.33102e+07	41	41
scf1	368222761	368222762	1																scf1	4.34034e+07	11	11
scf1	368504180	368504181	1																scf1	43417861	94	94
scf1	368573264	368573265	1																scf1	4.34533e+07	3	3
scf1	368661475	368661476	1																scf1	4.34751e+07	19	19
scf1	368704395	368705295	2																scf1	4.35026e+07	5	5
scf1	368725037	368725038	1																scf1	4.35069e+07	3	3
scf1	368900680	368905113	4																scf1	43530662	14	14
scf1	368936343	368936344	1																scf1	4.35342e+07	5	5
scf1	368979783	368983494	2																scf1	4.35993e+07	55	55
scf1	369052592	369052593	1																scf1	4.36093e+07	1	1
scf1	369096671	369096672	1																scf1	4.3675e+07	15	17
scf1	369433068	369433069	1																scf1	4.37039e+07	46	115
scf1	369491465	369491466	1																scf1	4.37654e+07	11	11
scf1	370120566	370120567	1																scf1	43770337	2	2
scf1	370332414	370332415	1																scf1	4.38473e+07	3	3
scf1	370391873	370391874	1																scf1	4.38735e+07	27	31
scf1	370514650	370514651	1																scf1	4.38765e+07	3	3
scf1	371603235	371603418	2																scf1	4.38796e+07	5	5
scf1	373046312	373046313	1																scf1	4.42075e+07	3	3
scf1	373699121	373699122	1																scf1	4.42758e+07	9	9
scf1	373740042	373740043	1																scf1	4.428e+07	1	1
scf1	373764993	373764994	1																scf1	44296192	222	1668
scf1	373783843	373783844	1																scf1	4.43216e+07	1	1
scf1	373804016	373804017	1																scf1	44329606	28	28
scf1	375028690	375028691	1																scf1	44401316	4	4
scf1	375151253	375151254	1																scf1	4.44147e+07	1	1
scf1	375403304	375403305	1																scf1	44467425	64	64
scf1	376518093	376518094	1																scf1	4.4529e+07	1	1
scf1	376785584	376785585	1																scf1	4.45492e+07	3	3
scf1	377058537	377058732	3																scf1	4.46498e+07	1	1
scf1	377227406	377227407	1																scf1	44661266	46	68
scf1	377280135	377280136	1																scf1	44664101	25	96
scf1	377653881	377653882	1																scf1	44670277	41	52
scf1	377700598	377700599	1																scf1	44675978	150	150
scf1	377781649	377781650	1																scf1	44771910	2	2
scf1	377807016	377807717	2																scf1	44856074	2	2
scf1	377864086	377864087	1																scf1	44901233	2	2
scf1	378005574	378005667	3																scf1	44931269	6	12
scf1	378130015	378130016	1																scf1	4.49773e+07	25	25
scf1	378148398	378148399	1																scf1	45346207	40	3468
scf1	378642753	378642754	1																scf1	45399634	4	4
scf1	378765142	378765143	1																scf1	45431364	32	32
scf1	378779732	378779733	1																scf1	45449888	38	38
scf1	378857364	378857378	2																scf1	4.54783e+07	204	1107
scf1	378877043	378878870	5																scf1	45651475	10	10
scf1	378892919	378908771	4																scf1	45788405	2	2
scf1	378919542	378919543	1																scf1	4.58458e+07	30	47
scf1	378978673	378979522	2																scf1	45850467	130	280
scf1	379109193	379109194	1																scf1	4.58848e+07	20	21
scf1	379139993	379140023	2																scf1	4.59158e+07	31	1923
scf1	379454224	379454225	1																scf1	45952864	2	2
scf1	379516527	379516528	1																scf1	45983222	2	2
scf1	379792134	379792135	1																scf1	4.60721e+07	11	11
scf1	381202706	381202707	1																scf1	46222720	22	22
scf1	381226329	381226346	2																scf1	46247713	2	2
scf1	381447571	381447572	1																scf1	4.62618e+07	27	27
scf1	381819489	381825231	5																scf1	46296408	10	10
scf1	382220504	382220505	1																scf1	46315850	6	6
scf1	382236647	382236719	2																scf1	46384478	128	2872
scf1	382489005	382489006	1																scf1	4.64477e+07	5	5
scf1	382598528	382604612	2																scf1	46452906	2	2
scf1	382633693	382633694	1																scf1	4.66618e+07	1	1
scf1	383545496	383545497	1																scf1	4.66661e+07	86	365
scf1	383624334	383624335	1																scf1	4.66847e+07	23	23
scf1	384071482	384072513	2																scf1	4.6692e+07	27	27
scf1	384456740	384456741	1																scf1	46847236	16	16
scf1	384654033	384654034	1																scf1	46927687	48	74
scf1	384851850	384854764	2																scf1	4.69405e+07	302	4333
scf1	385674252	385674253	1																scf1	46958057	4	4
scf1	385735810	385740174	3																scf1	4.69843e+07	27	27
scf1	386186329	386186341	2																scf1	47020212	30	2024
scf1	386397201	386397202	1																scf1	47074256	4	4
scf1	386621047	386621048	1																scf1	47119821	119	268
scf1	386659107	386659108	1																scf1	47124984	55	2502
scf1	386762854	386763188	3																scf1	4.71403e+07	1	1
scf1	386773868	386773869	1																scf1	47198091	48	98
scf1	387360212	387360213	1																scf1	47331092	2	2
scf1	387646286	387646287	1																scf1	47346382	12	12
scf1	387831798	387831799	1																scf1	47363182	24	24
scf1	388024223	388024224	1																scf1	4.73792e+07	33	53
scf1	388256712	388256713	1																scf1	47512041	52	52
scf1	388643191	388643192	1																scf1	4.76805e+07	17	17
scf1	388654256	388657137	4																scf1	47792342	30	30
scf1	389062512	389062513	1																scf1	47840217	31	32
scf1	389146094	389146114	2																scf1	4.78448e+07	5	5
scf1	389308381	389308382	1																scf1	47865720	2	2
scf1	389371372	389379746	2																scf1	47886073	20	332
scf1	389630190	389638487	2																scf1	4.79766e+07	1	1
scf1	390011377	390011378	1																scf1	48006000	99	122
scf1	390033420	390033421	1																scf1	4.80124e+07	13	13
scf1	390136605	390136606	1																scf1	48015563	20	20
scf1	390230611	390230612	1																scf1	48095921	24	28
scf1	390435313	390435314	1																scf1	48104784	22	22
scf1	390471993	390471994	1																scf1	4.82242e+07	27	27
scf1	390620338	390620339	1																scf1	4.83251e+07	3	3
scf1	390904009	390904010	1																scf1	48380929	5	22
scf1	391045660	391045661	1																scf1	4.84349e+07	27	27
scf1	391847243	391847244	1																scf1	4.85077e+07	1	1
scf1	394061463	394061645	2																scf1	48532945	28	28
scf1	394279250	394279251	1																scf1	48544901	27	54
scf1	394657945	394658488	2																scf1	4.86111e+07	1	1
scf1	395131777	395131778	1																scf1	48653882	21	74
scf1	396116587	396116588	1																scf1	48678915	19	1342
scf1	396217477	396217478	1																scf1	48714942	50	50
scf1	396643454	396643455	1																scf1	48723418	43	220
scf1	397840079	397840080	1																scf1	48838816	36	36
scf1	398450468	398450469	1																scf1	4.88446e+07	1	1
scf1	399959009	399959010	1																scf1	4.88493e+07	21	21
scf1	400358601	400358646	2																scf1	4.88614e+07	1	1
scf1	401090176	401090177	1																scf1	48942992	105	532
scf1	401640715	401640716	1																scf1	49045994	42	42
scf1	401716912	401716913	1																scf1	49049448	248	278
scf1	402312658	402312659	1																scf1	4.91765e+07	1	1
scf1	402547265	402549988	3																scf1	4.91914e+07	43	43
scf1	402855547	402855548	1																scf1	49201053	22	22
scf1	402891878	402891879	1																scf1	4.9221e+07	217	271
scf1	402995300	402995301	1																scf1	49325717	4	1630
scf1	403546078	403546079	1																scf1	4.93485e+07	1	1
scf1	403613295	403613296	1																scf1	4.93646e+07	7	7
scf1	403639708	403639709	1																scf1	4.95315e+07	3	3
scf1	403658209	403658210	1																scf1	4.97768e+07	15	15
scf1	403770209	403770210	1																scf1	4.97907e+07	40	1159
scf1	404625469	404625470	1																scf1	49823305	20	20
scf1	404913495	404913496	1																scf1	5.00277e+07	1	1
scf1	404960960	404960961	1																scf1	5.03156e+07	1	1
scf1	405004825	405004826	1																scf1	5.03388e+07	1	1
scf1	405512608	405512609	1																scf1	50586039	18	18
scf1	406150823	406150824	1																scf1	50592641	151	240
scf1	406244154	406244155	1																scf1	5.0606e+07	31	31
scf1	406273280	406273281	1																scf1	5.06137e+07	3	3
scf1	406300310	406300311	1																scf1	50617321	162	1742
scf1	406693566	406693567	1																scf1	50713156	34	34
scf1	406829994	406829995	1																scf1	5.07225e+07	23	87
scf1	407193118	407198516	2																scf1	50727925	16	16
scf1	407252687	407252688	1																scf1	5.0773e+07	71	73
scf1	407286556	407286557	1																scf1	5.07905e+07	1	1
scf1	407819475	407819476	1																scf1	5.1069e+07	3	3
scf1	408391866	408392786	2																scf1	5.10998e+07	23	23
scf1	408564975	408564976	1																scf1	5.11637e+07	1	1
scf1	408580092	408580259	3																scf1	5.13873e+07	80	137
scf1	408637636	408637637	1																scf1	51403172	47	1930
scf1	408840764	408840771	2																scf1	51622284	78	80
scf1	409258197	409258198	1																scf1	51627563	20	80
scf1	409578281	409578282	1																scf1	51777322	10	10
scf1	409711665	409711666	1																scf1	51841896	19	42
scf1	409743435	409743436	1																scf1	5.18564e+07	1	1
scf1	410312743	410312744	1																scf1	51901512	6	6
scf1	410704038	410704039	1																scf1	5.19063e+07	75	75
scf1	410903420	410903421	1																scf1	51926343	2	2
scf1	410947804	410947805	1																scf1	51929486	196	1012
scf1	411353322	411353323	1																scf1	5.19659e+07	1	1
scf1	412080153	412080154	1																scf1	51975938	18	18
scf1	412094706	412101633	3																scf1	5.19926e+07	21	21
scf1	412111106	412113999	3																scf1	5.19956e+07	41	41
scf1	412147713	412147714	1																scf1	5.20496e+07	1	1
scf1	412284813	412284814	1																scf1	52064886	15	108
scf1	412547375	412547376	1																scf1	5.21581e+07	1	1
scf1	412713664	412713665	1																scf1	52227398	85	1900
scf1	412991413	412991414	1																scf1	52250957	16	16
scf1	413611919	413611920	1																scf1	5.248e+07	97	145
scf1	413659984	413659985	1																scf1	52515000	77	84
scf1	413676118	413676119	1																scf1	5.26153e+07	8	9
scf1	413764113	413764289	3																scf1	5.27289e+07	17	17
scf1	413781793	413790373	2																scf1	52889680	28	28
scf1	414459596	414459597	1																scf1	5.28944e+07	71	71
scf1	414609402	414609403	1																scf1	5.28974e+07	29	29
scf1	414994694	414994695	1																scf1	5.29067e+07	1	1
scf1	415205430	415205431	1																scf1	5.29521e+07	1	1
scf1	415552314	415552315	1																scf1	5.29996e+07	1	1
scf1	415606366	415606367	1																scf1	5.30768e+07	72	93
scf1	416199637	416199638	1																scf1	5.31252e+07	16	31
scf1	416332307	416337116	3																scf1	5.3154e+07	1	1
scf1	416406567	416406568	1																scf1	5.3161e+07	13	13
scf1	416480076	416480077	1																scf1	5.32296e+07	29	29
scf1	416942804	416942815	2																scf1	5.33241e+07	3	3
scf1	417300749	417300750	1																scf1	53337796	2	2
scf1	417950715	417950716	1																scf1	53401762	14	14
scf1	417985424	417985425	1																scf1	5.34077e+07	6	1963
scf1	418665242	418665243	1																scf1	5.34119e+07	9	385
scf1	418966328	418966329	1																scf1	53430440	18	1954
scf1	419002941	419007694	2																scf1	5.3438e+07	1	1
scf1	419501024	419501025	1																scf1	5.34429e+07	1	1
scf1	419737940	419737944	2																scf1	53596289	28	28
scf1	419930466	419930467	1																scf1	5.36333e+07	17	63
scf1	420443503	420443523	2																scf1	5.36824e+07	1	1
scf1	420882532	420882533	1																scf1	53767311	2	2
scf1	420932958	420940730	2																scf1	54026839	2	2
scf1	420960114	420960115	1																scf1	5.41162e+07	7	7
scf1	420986733	420986734	1																scf1	54161397	2	2
scf1	421035990	421035991	1																scf1	54213455	28	28
scf1	421191282	421191283	1																scf1	54239023	3	6
scf1	421378262	421378263	1																scf1	5.42489e+07	1	1
scf1	421800009	421800010	1																scf1	5.43441e+07	11	11
scf1	422331058	422331059	1																scf1	54423065	12	12
scf1	422618117	422618118	1																scf1	5.44267e+07	17	1727
scf1	422639745	422639746	1																scf1	54435944	39	190
scf1	422718878	422718879	1																scf1	54457030	32	796
scf1	422839323	422839324	1																scf1	54463862	43	100
scf1	423719964	423719965	1																scf1	5.45217e+07	27	27
scf1	423768194	423768195	1																scf1	5.46546e+07	1	1
scf1	423860634	423860635	1																scf1	54662647	20	20
scf1	423937922	423937923	1																scf1	5.46721e+07	43	43
scf1	423978106	423978107	1																scf1	5.47226e+07	47	47
scf1	424049401	424049606	2																scf1	54735252	2	2
scf1	424092715	424092716	1																scf1	5.47416e+07	6	7
scf1	424235708	424235709	1																scf1	54768093	8	8
scf1	424258248	424258249	1																scf1	54776705	3	8
scf1	425074082	425074083	1																scf1	54822568	26	40
scf1	425182266	425182312	2																scf1	54842841	8	8
scf1	425236944	425237019	2																scf1	5.48474e+07	15	15
scf1	425789122	425789123	1																scf1	5.49021e+07	1	1
scf1	426131714	426131715	1																scf1	5.49121e+07	5	5
scf1	426415007	426415008	1																scf1	5.49673e+07	7	15
scf1	427169362	427169363	1																scf1	5.50064e+07	13	13
scf1	427321983	427321984	1																scf1	55030144	6	6
scf1	427344054	427344055	1																scf1	55066103	16	16
scf1	427786909	427786910	1																scf1	5.50906e+07	1	1
scf1	427819381	427819382	1																scf1	5.50982e+07	1	1
scf1	427895530	427895531	1																scf1	5.51071e+07	370	2525
scf1	428039500	428039501	1																scf1	55154393	4	4
scf1	428132066	428132067	1																scf1	5.51566e+07	1	1
scf1	428201288	428201289	1																scf1	5.5192e+07	1	1
scf1	428527136	428527137	1																scf1	55200532	9	48
scf1	428919978	428919979	1																scf1	5.52118e+07	23	23
scf1	428938087	428938088	1																scf1	5.52768e+07	1	1
scf1	428957645	428969168	4																scf1	55294958	12	12
scf1	429132906	429132907	1																scf1	55297932	2	2
scf1	429305237	429305238	1																scf1	55331977	46	210
scf1	429930131	429930132	1																scf1	5.53448e+07	1	1
scf1	430413598	430416822	2																scf1	5.53532e+07	1	1
scf1	430538441	430538442	1																scf1	5.54047e+07	1	1
scf1	431823572	431823573	1																scf1	5.5417e+07	40	43
scf1	432013116	432013117	1																scf1	55444027	2	2
scf1	432691451	432691452	1																scf1	55511928	18	18
scf1	432813253	432813254	1																scf1	5.55539e+07	4	55
scf1	432930727	432930728	1																scf1	5.55623e+07	1	1
scf1	433402821	433402822	1																scf1	55570767	108	108
scf1	433427619	433427620	1																scf1	5.55783e+07	1	1
scf1	433600320	433600408	3																scf1	55610437	60	60
scf1	433673791	433673792	1																scf1	55737198	6	6
scf1	434032531	434032532	1																scf1	55936641	132	132
scf1	434064719	434064720	1																scf1	5.6079e+07	1	1
scf1	434186753	434186754	1																scf1	5.61059e+07	14	29
scf1	434267159	434267160	1																scf1	5.61831e+07	5	9
scf1	434319177	434319178	1																scf1	5.62092e+07	33	33
scf1	434347402	434347403	1																scf1	5.62362e+07	1	1
scf1	434749325	434749326	1																scf1	56239039	4	4
scf1	435230602	435230603	1																scf1	5.62415e+07	64	101
scf1	435321431	435321432	1																scf1	5.63045e+07	7	7
scf1	435492769	435492770	1																scf1	5.63423e+07	17	17
scf1	436656698	436656699	1																scf1	56355024	110	110
scf1	436824485	436824486	1																scf1	56519690	10	10
scf1	436856122	436856123	1																scf1	5.6818e+07	25	25
scf1	436903467	436903468	1																scf1	56907124	9	48
scf1	436929925	436929926	1																scf1	5.69822e+07	3	3
scf1	437055757	437058945	2																scf1	57053082	90	90
scf1	437070266	437070267	1																scf1	5.72999e+07	3	3
scf1	437130849	437142954	6																scf1	5.74584e+07	1	1
scf1	437728087	437728088	1																scf1	5.75366e+07	35	189
scf1	437753446	437753447	1																scf1	57598259	2	2
scf1	438366456	438366457	1																scf1	57635443	2	2
scf1	438674600	438674601	1																scf1	57677407	8	8
scf1	438799013	438799014	1																scf1	57682057	37	1674
scf1	438921050	438921051	1																scf1	57737165	2	2
scf1	439013033	439013034	1																scf1	5.77801e+07	1	1
scf1	439271017	439273544	2																scf1	57827722	104	126
scf1	439402924	439402925	1																scf1	5.78506e+07	1	1
scf1	439562096	439562097	1																scf1	57859939	28	28
scf1	439914533	439914534	1																scf1	57866918	10	10
scf1	440427068	440427107	2																scf1	57899424	50	50
scf1	440475187	440475188	1																scf1	57978409	81	106
scf1	440495160	440495161	1																scf1	5.79855e+07	3	3
scf1	440544718	440544719	1																scf1	57987954	4	4
scf1	440580490	440580491	1																scf1	58034732	2	2
scf1	440985480	440985481	1																scf1	58056706	7	18
scf1	441150070	441150071	1																scf1	5.80732e+07	11	443
scf1	441236843	441236844	1																scf1	58116603	37	122
scf1	442633351	442633352	1																scf1	5.81226e+07	9	9
scf1	442723018	442723019	1																scf1	5.82783e+07	13	13
scf1	442762805	442762806	1																scf1	5.83286e+07	1	1
scf1	442842485	442842486	1																scf1	5.83534e+07	3	3
scf1	442923600	442923601	1																scf1	5.83732e+07	3	3
scf1	444010921	444010922	1																scf1	5.86029e+07	66	103
scf1	444549025	444549026	1																scf1	58704001	50	70
scf1	444780142	444780143	1																scf1	5.88065e+07	1	1
scf1	444829104	444829105	1																scf1	5.88387e+07	11	11
scf1	445255850	445255851	1																scf1	5.89023e+07	3	3
scf1	445439702	445439703	1																scf1	5.89555e+07	1	1
scf1	445542399	445542400	1																scf1	5.89634e+07	3	3
scf1	445587494	445597256	6																scf1	5.89806e+07	31	31
scf1	445724230	445724231	1																scf1	5.9069e+07	1	1
scf1	445805177	445805264	2																scf1	59091060	26	26
scf1	445823344	445823345	1																scf1	59147532	6	6
scf1	446142004	446142005	1																scf1	59353110	54	54
scf1	446712422	446712492	2																scf1	5.93781e+07	1	1
scf1	446731165	446735583	6																scf1	59424030	2	2
scf1	446897753	446897754	1																scf1	5.94442e+07	5	5
scf1	446919645	446919646	1																scf1	5.9606e+07	1	1
scf1	446939646	446939647	1																scf1	59707905	40	40
scf1	446992561	446992562	1																scf1	59711555	4	4
scf1	447024756	447024757	1																scf1	5.98588e+07	163	165
scf1	447066510	447073487	2																scf1	5.98649e+07	13	13
scf1	447111592	447111593	1																scf1	6.00499e+07	11	37
scf1	447427621	447427622	1																scf1	6.00643e+07	15	15
scf1	447651727	447651728	1																scf1	6.01091e+07	11	23
scf1	448909244	448909245	1																scf1	60252877	30	30
scf1	448950540	448950541	1																scf1	6.02863e+07	61	61
scf1	449432116	449432117	1																scf1	60293580	12	12
scf1	449468639	449474352	2																scf1	60312374	45	46
scf1	449485801	449485802	1																scf1	60316685	45	1262
scf1	449502996	449503080	2																scf1	60320438	10	10
scf1	449555342	449555343	1																scf1	6.03633e+07	19	19
scf1	450247768	450247769	1																scf1	60366398	4	4
scf1	450270955	450270956	1																scf1	60556319	116	116
scf1	450619849	450619850	1																scf1	60566489	14	14
scf1	450744314	450744342	2																scf1	6.05761e+07	5	5
scf1	451534305	451534306	1																scf1	60578721	132	284
scf1	452314785	452314819	2																scf1	6.05839e+07	388	2917
scf1	452652513	452652514	1																scf1	6.05878e+07	15	15
scf1	452694590	452694591	1																scf1	60606520	38	46
scf1	452712116	452712117	1																scf1	60621639	54	232
scf1	453492061	453492062	1																scf1	60686004	10	28
scf1	453650192	453650193	1																scf1	6.0835e+07	3	3
scf1	453668657	453668658	1																scf1	6.08461e+07	1	1
scf1	453681574	453681646	3																scf1	6.08514e+07	179	1085
scf1	453724062	453724063	1																scf1	61011810	20	20
scf1	453815168	453815169	1																scf1	6.11922e+07	37	37
scf1	453838586	453838587	1																scf1	6.13935e+07	1	1
scf1	453880653	453880654	1																scf1	6.14412e+07	57	57
scf1	453996423	453996424	1																scf1	61447413	44	44
scf1	454006158	454006159	1																scf1	6.15835e+07	13	13
scf1	454511567	454511568	1																scf1	6.18507e+07	1	1
scf1	455321577	455330535	4																scf1	61943377	48	48
scf1	455341120	455341121	1																scf1	6.1969e+07	3	3
scf1	455362647	455362648	1																scf1	6.201e+07	7	7
scf1	456130431	456130432	1																scf1	6.21477e+07	7	7
scf1	457091602	457091603	1																scf1	62155841	6	6
scf1	457396857	457396858	1																scf1	62221257	8	8
scf1	457706884	457706885	1																scf1	62294079	26	26
scf1	457851623	457854140	2																scf1	6.23959e+07	7	7
scf1	457937121	457937122	1																scf1	62694845	6	6
scf1	457992450	457992451	1																scf1	62785937	21	54
scf1	458327296	458327297	1																scf1	6.28149e+07	116	1713
scf1	458677781	458677782	1																scf1	6.28185e+07	14	195
scf1	458687375	458687376	1																scf1	6.28423e+07	74	75
scf1	459163874	459163875	1																scf1	62934311	10	10
scf1	459628599	459628600	1																scf1	62942184	30	30
scf1	459665499	459665500	1																scf1	6.33225e+07	1	1
scf1	459817316	459817317	1																scf1	6.35018e+07	7	7
scf1	460269828	460269829	1																scf1	6.35767e+07	25	25
scf1	460559413	460559414	1																scf1	63817971	4	4
scf1	460575677	460576333	2																scf1	6.38201e+07	1	1
scf1	460636574	460636575	1																scf1	6.38584e+07	67	263
scf1	460714052	460714053	1																scf1	63871081	2	2
scf1	461176811	461176812	1																scf1	6.38757e+07	1	1
scf1	461284635	461290433	3																scf1	6.38832e+07	1	1
scf1	461561317	461561318	1																scf1	6.39409e+07	1	1
scf1	461657742	461663395	3																scf1	6.39448e+07	1	481
scf1	461674318	461681467	5																scf1	6.39474e+07	9	9
scf1	461692301	461692302	1																scf1	6.40224e+07	46	1315
scf1	461725352	461725353	1																scf1	6.4104e+07	149	149
scf1	461772388	461772389	1																scf1	64126218	19	62
scf1	462840640	462840641	1																scf1	6.42789e+07	1	1
scf1	464482806	464482807	1																scf1	6.44063e+07	7	7
scf1	465532097	465542407	5																scf1	64425252	36	58
scf1	465699335	465699336	1																scf1	64429103	98	98
scf1	465813893	465813894	1																scf1	6.45049e+07	10	33
scf1	465848823	465848824	1																scf1	64506952	2	2
scf1	466070217	466070218	1																scf1	6.45523e+07	3	3
scf1	466096188	466096189	1																scf1	64776975	28	46
scf1	466420092	466420093	1																scf1	6.50367e+07	1	1
scf1	466603637	466603638	1																scf1	65165274	18	18
scf1	467296448	467296449	1																scf1	65179662	12	12
scf1	467413693	467413694	1																scf1	65248944	22	22
scf1	467728174	467728175	1																scf1	6.52851e+07	3	3
scf1	467810904	467810905	1																scf1	6.53753e+07	51	51
scf1	467900577	467900578	1																scf1	65391768	4	4
scf1	468066315	468066316	1																scf1	65400002	6	6
scf1	468145039	468145040	1																scf1	6.54112e+07	31	31
scf1	468278740	468278741	1																scf1	6.54193e+07	51	51
scf1	468316238	468316239	1																scf1	6.5437e+07	83	1931
scf1	468332745	468332746	1																scf1	65442967	32	32
scf1	468990662	468990663	1																scf1	6.54488e+07	17	117
scf1	469015906	469015907	1																scf1	65451271	10	10
scf1	469280343	469280344	1																scf1	65472533	34	34
scf1	469461713	469461714	1																scf1	65477619	110	2068
scf1	469607473	469607474	1																scf1	6.54852e+07	27	27
scf1	469691846	469691847	1																scf1	6.55072e+07	128	293
scf1	469847030	469847031	1																scf1	65518662	14	1470
scf1	470179582	470179596	2																scf1	6.55957e+07	9	9
scf1	470244000	470244001	1																scf1	6.55989e+07	82	1401
scf1	470422889	470422890	1																scf1	65618190	58	1332
scf1	470971356	470971357	1																scf1	6.57303e+07	83	83
scf1	470988307	470988308	1																scf1	65766472	72	72
scf1	471404162	471407123	3																scf1	65864652	36	36
scf1	471527752	471527753	1																scf1	65925289	42	42
scf1	471704619	471704620	1																scf1	65927993	94	94
scf1	472312397	472312398	1																scf1	6.59321e+07	228	465
scf1	472463446	472463447	1																scf1	6.59782e+07	1	1
scf1	473196333	473199131	4																scf1	6.62088e+07	7	7
scf1	473286771	473286772	1																scf1	66257368	22	22
scf1	473416205	473416206	1																scf1	66358026	10	10
scf1	473441352	473441353	1																scf1	6.6395e+07	7	7
scf1	473581569	473589185	2																scf1	6.64058e+07	19	19
scf1	474145073	474145462	2																scf1	6.64087e+07	98	679
scf1	474299892	474299893	1																scf1	6.65527e+07	3	3
scf1	474388355	474388356	1																scf1	66622216	4	4
scf1	474629429	474629430	1																scf1	66710034	41	326
scf1	475013774	475013775	1																scf1	6.67955e+07	21	21
scf1	475350593	475356151	2																scf1	6.68475e+07	62	305
scf1	476794232	476794233	1																scf1	6.68723e+07	1	1
scf1	476813757	476813758	1																scf1	6.69715e+07	29	49
scf1	476903361	476903362	1																scf1	6.70024e+07	11	11
scf1	477285271	477285272	1																scf1	6.70408e+07	59	59
scf1	477329983	477329984	1																scf1	67084917	74	74
scf1	477416163	477416164	1																scf1	6.70889e+07	9	9
scf1	477432008	477432009	1																scf1	6.70977e+07	33	33
scf1	477453454	477453455	1																scf1	6.71334e+07	3	3
scf1	477466669	477466670	1																scf1	67164607	1	14
scf1	477499376	477499406	2																scf1	67168336	49	1994
scf1	477512574	477512575	1																scf1	6.71852e+07	9	9
scf1	477538452	477542498	2																scf1	67196566	4	4
scf1	477591949	477591962	2																scf1	6.74556e+07	1	1
scf1	477628968	477633249	2																scf1	6.74583e+07	1	1
scf1	477729654	477729655	1																scf1	6.74657e+07	1	1
scf1	481028623	481028624	1																scf1	67497883	8	8
scf1	481045569	481045570	1																scf1	6.76971e+07	3	3
scf1	481273632	481273633	1																scf1	67762869	36	36
scf1	482966985	482967065	2																scf1	6.77734e+07	18	25
scf1	483446140	483458932	3																scf1	6.77804e+07	1	1
scf1	483778294	483778295	1																scf1	67823350	28	28
scf1	484212498	484212499	1																scf1	67881172	2	2
scf1	484235477	484235478	1																scf1	68013617	51	1254
scf1	484349650	484349651	1																scf1	68018197	24	24
scf1	484422339	484422340	1																scf1	6.80283e+07	1	1
scf1	484673713	484674688	3																scf1	68033697	19	1930
scf1	484754705	484758607	2																scf1	68049586	2	2
scf1	485023851	485023852	1																scf1	6.8128e+07	53	63
scf1	486010604	486010605	1																scf1	6.81699e+07	1	1
scf1	486080721	486080722	1																scf1	68199875	10	10
scf1	486162057	486162058	1																scf1	6.82403e+07	1	1
scf1	486294482	486294483	1																scf1	68256650	4	4
scf1	486329574	486329575	1																scf1	6.84111e+07	23	1115
scf1	487182257	487182261	2																scf1	6.8428e+07	1	1
scf1	487294947	487294948	1																scf1	6.84864e+07	33	73
scf1	488625640	488626784	2																scf1	68577374	60	60
scf1	488788660	488788661	1																scf1	6.86015e+07	9	9
scf1	489595360	489595361	1																scf1	68657143	11	20
scf1	489849727	489849728	1																scf1	6.86704e+07	25	25
scf1	490099971	490099972	1																scf1	6.86841e+07	8	9
scf1	490118073	490118074	1																scf1	68704929	4	4
scf1	491972347	491972348	1																scf1	6.89786e+07	7	7
scf1	493459069	493459070	1																scf1	68981628	8	8
scf1	493672076	493672102	2																scf1	6.90623e+07	3	3
scf1	493979210	493979211	1																scf1	6.91713e+07	3	3
scf1	494953954	494953962	2																scf1	6.9189e+07	1	1
scf1	495026133	495026194	2																scf1	69383307	9	10
scf1	495246939	495246940	1																scf1	69457788	4	4
scf1	495380742	495380743	1																scf1	6.94646e+07	45	45
scf1	495742351	495742352	1																scf1	69473370	8	8
scf1	495902765	495902766	1																scf1	6.94888e+07	17	17
scf1	495997790	495997791	1																scf1	6.95263e+07	7	7
scf1	496547030	496547031	1																scf1	6.95337e+07	61	61
scf1	497289009	497289010	1																scf1	6.95485e+07	65	3095
scf1	497813717	497813718	1																scf1	69557470	10	1718
scf1	498033021	498033022	1																scf1	69564491	10	10
scf1	498097952	498097953	1																scf1	69567966	2	2
scf1	498553676	498553677	1																scf1	6.95813e+07	29	29
scf1	499372420	499372421	1																scf1	6.95877e+07	11	11
scf1	499398456	499398457	1																scf1	69589939	95	102
scf1	499471204	499471205	1																scf1	6.97339e+07	3	3
scf1	499675102	499675103	1																scf1	6.97409e+07	1	1
scf1	499711336	499711337	1																scf1	6.97444e+07	3	3
scf1	500673930	500673931	1																scf1	6.97468e+07	11	11
scf1	500751418	500751419	1																scf1	69774299	53	1188
scf1	501327731	501327732	1																scf1	69885646	14	14
scf1	501700272	501700277	2																scf1	6.99149e+07	6	15
scf1	501732663	501732664	1																scf1	69921489	6	6
scf1	501778505	501778506	1																scf1	6.99443e+07	9	9
scf1	501894098	501894099	1																scf1	6.99694e+07	1	1
scf1	502512524	502512525	1																scf1	7.00227e+07	47	47
scf1	503373108	503373109	1																scf1	70026426	4	4
scf1	503604046	503605786	2																scf1	7.00578e+07	1	1
scf1	503632696	503632697	1																scf1	7.00695e+07	9	9
scf1	503971177	503971178	1																scf1	7.00818e+07	9	9
scf1	504050671	504050672	1																scf1	70099538	4	4
scf1	504527688	504527705	2																scf1	70118354	22	22
scf1	504645576	504650501	2																scf1	70132608	36	36
scf1	505347154	505347155	1																scf1	7.02351e+07	85	85
scf1	505448620	505448621	1																scf1	7.0249e+07	29	29
scf1	505706380	505706381	1																scf1	7.03017e+07	9	77
scf1	505836688	505836724	2																scf1	70314059	4	4
scf1	506454017	506454018	1																scf1	70401673	8	8
scf1	506647953	506647954	1																scf1	7.041e+07	13	13
scf1	506756343	506756344	1																scf1	7.04234e+07	49	51
scf1	506999345	507000718	2																scf1	70430407	54	252
scf1	507015575	507015576	1																scf1	70463427	20	20
scf1	507561958	507561959	1																scf1	7.0515e+07	23	23
scf1	507956038	507956039	1																scf1	7.05243e+07	5	5
scf1	508528411	508528412	1																scf1	7.05901e+07	1	1
scf1	508945529	508945530	1																scf1	7.06946e+07	120	1319
scf1	508969793	508969794	1																scf1	70719045	2	2
scf1	509762936	509762937	1																scf1	7.07992e+07	1	1
scf1	510491972	510491973	1																scf1	70853108	68	68
scf1	510959830	510959831	1																scf1	7.0969e+07	3	3
scf1	511554144	511554145	1																scf1	7.10576e+07	19	19
scf1	512002104	512002105	1																scf1	7.10718e+07	17	17
scf1	512061269	512061281	2																scf1	71125915	6	6
scf1	512160077	512167457	3																scf1	7.1323e+07	1	1
scf1	512305188	512305189	1																scf1	71346003	4	4
scf1	512399116	512399117	1																scf1	71355398	14	14
scf1	512487579	512487580	1																scf1	7.14821e+07	11	11
scf1	512897167	512897168	1																scf1	7.1618e+07	19	19
scf1	512978141	512978142	1																scf1	71627028	24	26
scf1	513043703	513043704	1																scf1	71642527	93	120
scf1	513227316	513227317	1																scf1	71648825	48	48
scf1	513462488	513462489	1																scf1	71674383	8	8
scf1	513486711	513486712	1																scf1	71698835	27	134
scf1	513629364	513629365	1																scf1	71702318	10	10
scf1	513871497	513871498	1																scf1	7.17549e+07	29	29
scf1	514137106	514137107	1																scf1	7.17719e+07	23	23
scf1	514224050	514224051	1																scf1	7.18337e+07	9	9
scf1	514314885	514314886	1																scf1	71946870	12	12
scf1	514581460	514581866	2																scf1	7.19555e+07	9	9
scf1	514757262	514757263	1																scf1	7.20221e+07	1	1
scf1	515027317	515027874	2																scf1	72133579	30	30
scf1	515123299	515123300	1																scf1	72155884	12	12
scf1	516064777	516064778	1																scf1	72189516	54	54
scf1	516465338	516473464	2																scf1	72219821	4	4
scf1	516489312	516489313	1																scf1	7.22534e+07	93	93
scf1	516513437	516513471	2																scf1	72354635	22	24
scf1	517042876	517042877	1																scf1	72364228	14	14
scf1	517385004	517385005	1																scf1	72371177	4	4
scf1	517453471	517453472	1																scf1	72414951	2	2
scf1	517527934	517527935	1																scf1	7.24804e+07	1	1
scf1	517912084	517912085	1																scf1	72565124	30	30
scf1	518095299	518095300	1																scf1	72727676	4	4
scf1	518849013	518849014	1																scf1	72732413	4	4
scf1	518871317	518871318	1																scf1	72757322	60	398
scf1	519007220	519007221	1																scf1	7.27625e+07	27	239
scf1	519339807	519339808	1																scf1	72798726	2	2
scf1	519465351	519465352	1																scf1	7.28468e+07	12	1161
scf1	519521385	519521386	1																scf1	7.29089e+07	25	25
scf1	519651462	519651463	1																scf1	72929760	28	128
scf1	519729575	519733928	3																scf1	7.30717e+07	260	2633
scf1	519858277	519858349	2																scf1	7.31042e+07	5	5
scf1	519929417	519929436	2																scf1	73107942	60	60
scf1	520201964	520201965	1																scf1	7.3125e+07	17	17
scf1	520344938	520344939	1																scf1	73131103	272	294
scf1	520408599	520408600	1																scf1	7.31542e+07	245	3625
scf1	520913530	520913531	1																scf1	7.31666e+07	9	9
scf1	520941365	520956047	6																scf1	7.32069e+07	37	57
scf1	520996901	520996902	1																scf1	73216571	32	32
scf1	521091050	521091051	1																scf1	73286548	2	2
scf1	521158734	521158735	1																scf1	7.33359e+07	3	3
scf1	521292498	521292531	2																scf1	7.34246e+07	1	1
scf1	521342224	521342225	1																scf1	73505332	46	46
scf1	522017687	522017688	1																scf1	7.35972e+07	13	19
scf1	522046526	522046527	1																scf1	7.36001e+07	111	111
scf1	522936262	522936263	1																scf1	73711529	22	46
scf1	523070393	523070394	1																scf1	73729253	100	100
scf1	523082536	523082537	1																scf1	7.37325e+07	15	15
scf1	523223465	523223466	1																scf1	7.37577e+07	3	3
scf1	523294146	523294147	1																scf1	73824165	78	78
scf1	523346745	523346786	2																scf1	73861508	16	16
scf1	523603221	523605771	2																scf1	7.39157e+07	83	83
scf1	523644146	523644147	1																scf1	73927198	24	24
scf1	523678507	523678508	1																scf1	7.39491e+07	5	5
scf1	524127373	524127374	1																scf1	7.39881e+07	1	1
scf1	524554965	524554966	1																scf1	7.40909e+07	5	5
scf1	525220391	525220392	1																scf1	74093831	2	2
scf1	525372426	525372427	1																scf1	7.41152e+07	15	15
scf1	525574210	525574211	1																scf1	7.42434e+07	71	1379
scf1	525849599	525857132	4																scf1	7.42476e+07	21	21
scf1	525925803	525937901	3																scf1	74254378	301	3752
scf1	526012398	526012399	1																scf1	7.43099e+07	42	61
scf1	526048266	526048267	1																scf1	7.43288e+07	302	1121
scf1	526500686	526500687	1																scf1	7.43405e+07	1	1
scf1	526547724	526547725	1																scf1	7.43727e+07	70	145
scf1	526615890	526615891	1																scf1	74398356	62	1018
scf1	526924229	526924230	1																scf1	74405735	5	14
scf1	527237466	527237467	1																scf1	7.44084e+07	1	1
scf1	527330747	527330748	1																scf1	74433394	18	18
scf1	527616258	527616259	1																scf1	7.44404e+07	15	15
scf1	527890137	527890138	1																scf1	74592434	547	4286
scf1	528286579	528286580	1																scf1	7.4662e+07	23	23
scf1	528687581	528687582	1																scf1	74711941	6	6
scf1	528750227	528750228	1																scf1	74738152	2	2
scf1	529000004	529000005	1																scf1	7.47859e+07	17	17
scf1	529047850	529047851	1																scf1	7.49762e+07	3	3
scf1	529348179	529348180	1																scf1	74980221	109	670
scf1	529387525	529387526	1																scf1	74995266	22	22
scf1	529450460	529450461	1																scf1	7.50945e+07	90	1983
scf1	529477994	529477995	1																scf1	75109185	8	8
scf1	529623829	529623859	2																scf1	7.51415e+07	1	1
scf1	529736555	529736556	1																scf1	7.51651e+07	7	7
scf1	529834998	529835014	2																scf1	7.51846e+07	1	1
scf1	530227731	530227732	1																scf1	7.52819e+07	9	9
scf1	530342755	530342756	1																scf1	7.52869e+07	3	3
scf1	530368553	530368796	2																scf1	7.52909e+07	115	655
scf1	530577537	530577538	1																scf1	7.546e+07	3	3
scf1	530699005	530699006	1																scf1	7.54905e+07	7	7
scf1	530911748	530911749	1																scf1	7.55226e+07	10	45
scf1	531259104	531259105	1																scf1	7.56315e+07	1	1
scf1	531418915	531421019	2																scf1	75633709	6	6
scf1	531441767	531441768	1																scf1	7.56912e+07	55	55
scf1	531599807	531599808	1																scf1	75721350	57	804
scf1	532410976	532420630	7																scf1	7.57389e+07	1	1
scf1	532641346	532641347	1																scf1	75755620	3	360
scf1	532736310	532736311	1																scf1	7.58707e+07	1	1
scf1	532842272	532842273	1																scf1	75986477	8	8
scf1	532899677	532899697	2																scf1	7.60739e+07	17	17
scf1	533015551	533015552	1																scf1	7.61342e+07	7	7
scf1	533176455	533176456	1																scf1	7.62151e+07	91	91
scf1	533353378	533353379	1																scf1	7.62551e+07	1	1
scf1	533482973	533482974	1																scf1	76334717	6	6
scf1	533828626	533828627	1																scf1	76599755	346	2126
scf1	534323485	534323486	1																scf1	76638197	67	426
scf1	534519675	534519676	1																scf1	76647569	2	2
scf1	534867753	534867754	1																scf1	7.665e+07	7	7
scf1	534941793	534941794	1																scf1	76786986	12	12
scf1	535022864	535022865	1																scf1	7.68004e+07	1	1
scf1	535071144	535071271	2																scf1	7.68397e+07	1	1
scf1	535727073	535727074	1																scf1	76894669	20	20
scf1	535900638	535900639	1																scf1	76904103	22	22
scf1	536026341	536026342	1																scf1	76932361	4	4
scf1	536421869	536421870	1																scf1	76935437	32	2008
scf1	536488048	536488049	1																scf1	7.69496e+07	20	645
scf1	537001817	537001818	1																scf1	76956203	24	1944
scf1	537772663	537772664	1																scf1	7.69687e+07	33	33
scf1	537820454	537820455	1																scf1	7.69867e+07	1	1
scf1	537897174	537897175	1																scf1	7.69888e+07	23	23
scf1	538047567	538047568	1																scf1	7.69984e+07	2	11
scf1	538218379	538218380	1																scf1	7.70009e+07	92	215
scf1	538290229	538290230	1																scf1	77145516	50	50
scf1	539586973	539586974	1																scf1	7.72136e+07	81	1567
scf1	539845934	539845935	1																scf1	77218054	78	78
scf1	540715460	540715461	1																scf1	77233463	18	18
scf1	540827393	540827394	1																scf1	77267125	136	136
scf1	540893596	540893597	1																scf1	7.72872e+07	93	97
scf1	540902862	540902863	1																scf1	7.72925e+07	19	19
scf1	540951058	540951059	1																scf1	77306982	10	10
scf1	541764740	541764741	1																scf1	77313552	6	6
scf1	542026540	542026541	1																scf1	77318071	89	138
scf1	542049843	542049844	1																scf1	77339101	58	58
scf1	542316543	542316544	1																scf1	77386030	10	10
scf1	542596956	542596957	1																scf1	7.74251e+07	7	7
scf1	542611439	542611440	1																scf1	7.76837e+07	1	1
scf1	542646403	542646404	1																scf1	7.76893e+07	17	31
scf1	542922731	542927751	3																scf1	7.78272e+07	3	3
scf1	543034993	543034994	1																scf1	77914929	2	2
scf1	543817275	543817276	1																scf1	77944287	89	94
scf1	544142312	544142313	1																scf1	77978799	2	2
scf1	544435800	544435801	1																scf1	7.81988e+07	25	25
scf1	544513718	544513719	1																scf1	78227843	4	4
scf1	544606792	544606793	1																scf1	7.82458e+07	9	15
scf1	544857164	544857165	1																scf1	7.82828e+07	19	33
scf1	545422974	545422975	1																scf1	7.83829e+07	60	81
scf1	545805915	545805916	1																scf1	7.83877e+07	23	47
scf1	546024533	546024534	1																scf1	78413411	78	306
scf1	546051016	546051017	1																scf1	78436613	183	2292
scf1	546145303	546145304	1																scf1	7.84431e+07	122	163
scf1	546171337	546171338	1																scf1	7.84823e+07	1	1
scf1	546236756	546236757	1																scf1	7.85998e+07	1	1
scf1	546293543	546293544	1																scf1	78661660	61	64
scf1	546317750	546317751	1																scf1	78666899	90	114
scf1	546429518	546429519	1																scf1	78848882	154	208
scf1	546442446	546442447	1																scf1	79136960	2	2
scf1	546541656	546541657	1																scf1	7.91488e+07	5	5
scf1	546689079	546689080	1																scf1	79162797	10	10
scf1	546742378	546742379	1																scf1	79240249	2	2
scf1	546850701	546850702	1																scf1	7.93335e+07	119	119
scf1	546933421	546933507	2																scf1	79338082	60	60
scf1	547066940	547066941	1																scf1	79393214	44	44
scf1	547081229	547081245	2																scf1	79410008	81	84
scf1	547228762	547228763	1																scf1	7.94378e+07	5	5
scf1	547782243	547782244	1																scf1	79482821	29	32
scf1	548303305	548303306	1																scf1	7.94945e+07	3	3
scf1	548447562	548447563	1																scf1	7.95807e+07	1	1
scf1	549042634	549042635	1																scf1	7.96118e+07	1	1
scf1	549824999	549825000	1																scf1	7.96542e+07	57	867
scf1	550496290	550496437	4																scf1	7.96832e+07	35	55
scf1	550527789	550527790	1																scf1	79744775	8	8
scf1	550961963	550961964	1																scf1	79878666	25	28
scf1	550973825	550973826	1																scf1	7.989e+07	92	1899
scf1	551092392	551092393	1																scf1	7.99347e+07	1	1
scf1	551251986	551251987	1																scf1	7.99986e+07	33	33
scf1	551389130	551392670	2																scf1	80176317	6	6
scf1	551451365	551451366	1																scf1	8.02031e+07	1	1
scf1	551780855	551780856	1																scf1	80272848	2	2
scf1	552070788	552072210	2																scf1	8.03579e+07	3	3
scf1	552221748	552221749	1																scf1	80368988	50	50
scf1	552237370	552237371	1																scf1	8.03742e+07	22	97
scf1	552276035	552276036	1																scf1	8.04358e+07	1	1
scf1	552315666	552315737	3																scf1	8.0547e+07	41	41
scf1	552519555	552519556	1																scf1	80558486	16	16
scf1	552538554	552538555	1																scf1	80784034	26	26
scf1	552766042	552766792	2																scf1	8.08088e+07	23	23
scf1	552897808	552897809	1																scf1	80822501	126	126
scf1	553022798	553022799	1																scf1	8.08668e+07	105	105
scf1	553137796	553137797	1																scf1	80903388	4	4
scf1	553182595	553182596	1																scf1	8.0927e+07	71	71
scf1	553298676	553298677	1																scf1	80951147	8	8
scf1	553355798	553355865	2																scf1	8.10818e+07	34	39
scf1	553418588	553457394	37																scf1	8.10876e+07	1	1
scf1	553572121	553572122	1																scf1	81115052	62	66
scf1	553847304	553847305	1																scf1	81198641	38	38
scf1	554279739	554279740	1																scf1	81248240	56	56
scf1	554694390	554694716	3																scf1	81304553	18	18
scf1	556618818	556623202	2																scf1	81333087	72	86
scf1	556751016	556751017	1																scf1	8.13664e+07	1	1
scf1	556801911	556801912	1																scf1	8.1383e+07	1	1
scf1	557160304	557160305	1																scf1	81403070	20	196
scf1	557212722	557212723	1																scf1	8.17485e+07	3	3
scf1	557342179	557342180	1																scf1	8.17566e+07	15	15
scf1	557477767	557477768	1																scf1	81977074	22	22
scf1	557808370	557808382	2																scf1	82038514	2	2
scf1	557897866	557897867	1																scf1	8.21168e+07	11	11
scf1	558110515	558110516	1																scf1	8.22194e+07	3	3
scf1	558617467	558617468	1																scf1	8.22393e+07	13	13
scf1	558682915	558682916	1																scf1	82241927	4	4
scf1	558704654	558704655	1																scf1	8.22486e+07	12	1529
scf1	559359893	559359894	1																scf1	8.23209e+07	5	5
scf1	559988179	559988180	1																scf1	8.2344e+07	1	1
scf1	560415215	560422929	4																scf1	8.24327e+07	1	1
scf1	560481848	560481849	1																scf1	8.25057e+07	53	53
scf1	560557672	560557673	1																scf1	82560647	2	2
scf1	560733753	560733754	1																scf1	8.28031e+07	51	75
scf1	560790770	560790771	1																scf1	82830582	8	8
scf1	560925872	560925873	1																scf1	83286739	14	14
scf1	560947785	560947792	2																scf1	8.33216e+07	11	11
scf1	561031448	561031449	1																scf1	83365545	2	2
scf1	561140517	561140518	1																scf1	8.33779e+07	3	3
scf1	561207680	561209522	3																scf1	8.3543e+07	1	1
scf1	561228774	561228775	1																scf1	8.36396e+07	1	1
scf1	561249954	561249955	1																scf1	8.37296e+07	20	97
scf1	561387751	561387752	1																scf1	83743152	24	24
scf1	561553716	561553717	1																scf1	8.39677e+07	27	337
scf1	561588051	561588052	1																scf1	84057306	18	18
scf1	561622591	561622592	1																scf1	8.40915e+07	5	5
scf1	561861963	561861964	1																scf1	84098523	44	44
scf1	561898716	561898717	1																scf1	8.41447e+07	11	11
scf1	563177160	563177161	1																scf1	84155975	24	24
scf1	563284291	563284292	1																scf1	84328942	2	2
scf1	563481158	563481159	1																scf1	84450390	8	8
scf1	563728564	563728565	1																scf1	8.44956e+07	7	7
scf1	564262036	564262037	1																scf1	84575617	18	18
scf1	564806820	564806821	1																scf1	8.46829e+07	3	3
scf1	564919797	564919798	1																scf1	84700439	62	62
scf1	564939822	564939823	1																scf1	84719732	6	6
scf1	565011912	565011913	1																scf1	84790898	20	22
scf1	565035195	565035196	1																scf1	84868763	10	10
scf1	565067875	565072688	3																scf1	84949233	4	4
scf1	565143466	565143467	1																scf1	85081342	6	6
scf1	565204301	565204302	1																scf1	8.51029e+07	1	1
scf1	565592609	565592610	1																scf1	85209614	16	16
scf1	565926275	565926276	1																scf1	85579826	4	4
[truncated: 65,278 more rows]

## Sheet: Fig.2a female source data
scf1	185432	185433	1
scf1	506123	506124	1
scf1	865657	867295	2
scf1	884421	884548	2
scf1	1166332	1166433	2
scf1	1325434	1325435	1
scf1	1457356	1457357	1
scf1	1470823	1470824	1
scf1	1492037	1492038	1
scf1	1524337	1524338	1
scf1	1947383	1947384	1
scf1	2250241	2250242	1
scf1	2655392	2655393	1
scf1	2830129	2830456	2
scf1	3530716	3530717	1
scf1	3868066	3868067	1
scf1	3884637	3884638	1
scf1	4008097	4008098	1
scf1	4047187	4047188	1
scf1	4124317	4124318	1
scf1	5096363	5096364	1
scf1	5413396	5413397	1
scf1	5754183	5754536	2
scf1	5866367	5866368	1
scf1	6156168	6156169	1
scf1	6864974	6865164	2
scf1	6901534	6901535	1
scf1	7571473	7571566	2
scf1	7830511	7830512	1
scf1	7939594	7939595	1
scf1	8196135	8198713	2
scf1	8262075	8262076	1
scf1	8394536	8399887	13
scf1	8476196	8476197	1
scf1	8528256	8528257	1
scf1	8719220	8719244	2
scf1	8734182	8734183	1
scf1	8771527	8771528	1
scf1	9030103	9030104	1
scf1	9227269	9227270	1
scf1	9456015	9463415	4
scf1	9472821	9472837	2
scf1	9570977	9573228	2
scf1	9602542	9602562	2
scf1	9647338	9647339	1
scf1	9671511	9671512	1
scf1	9834336	9834353	2
scf1	9979130	9979131	1
scf1	10331175	10331176	1
scf1	10380497	10380498	1
scf1	10562910	10562914	2
scf1	10811451	10811452	1
scf1	10865927	10865928	1
scf1	10885324	10885325	1
scf1	11036580	11036581	1
scf1	11085890	11085891	1
scf1	11326435	11326436	1
scf1	11338249	11338250	1
scf1	11420823	11420824	1
scf1	11493278	11493279	1
scf1	11650108	11650109	1
scf1	11690196	11690197	1
scf1	12234123	12234145	2
scf1	12504173	12505376	2
scf1	12626748	12626749	1
scf1	13137675	13137676	1
scf1	13594115	13594145	2
scf1	13603888	13603889	1
scf1	13704259	13704260	1
scf1	13817840	13817841	1
scf1	14053485	14053486	1
scf1	14119967	14119968	1
scf1	14265457	14265572	5
scf1	14312226	14312227	1
scf1	14396806	14396915	3
scf1	14463776	14463777	1
scf1	14527855	14527856	1
scf1	14664119	14664120	1
scf1	14974640	14974641	1
scf1	14997666	14997667	1
scf1	15230429	15230430	1
scf1	15244277	15252979	2
scf1	15275711	15275712	1
scf1	15531652	15531653	1
scf1	15935023	15935030	2
scf1	15974709	15974710	1
scf1	16026018	16026019	1
scf1	16101980	16101981	1
scf1	16204985	16204986	1
scf1	16419161	16419162	1
scf1	16484815	16488443	2
scf1	16512676	16512677	1
scf1	16549285	16549286	1
scf1	16614255	16614256	1
scf1	16806540	16806541	1
scf1	16826356	16826368	2
scf1	16878160	16878161	1
scf1	16939760	16939761	1
scf1	16979706	16995062	3
scf1	17134041	17134058	2
scf1	17241935	17241936	1
scf1	17602734	17602735	1
scf1	17622695	17622696	1
scf1	17697370	17697371	1
scf1	17726497	17726498	1
scf1	17745281	17745282	1
scf1	18022782	18022783	1
scf1	18106994	18106995	1
scf1	18863598	18863599	1
scf1	18880623	18880624	1
scf1	19530921	19530922	1
scf1	19850340	19850341	1
scf1	19894351	19894352	1
scf1	20245656	20245657	1
scf1	20298603	20298604	1
scf1	20539407	20539408	1
scf1	20552778	20552779	1
scf1	20684546	20684547	1
scf1	21204344	21204345	1
scf1	21398285	21398286	1
scf1	21836092	21836116	2
scf1	21936927	21936928	1
scf1	22338386	22338387	1
scf1	22443890	22443891	1
scf1	22698946	22698951	2
scf1	22791827	22791828	1
scf1	22837908	22837909	1
scf1	22859156	22859157	1
scf1	23373972	23373973	1
scf1	23408711	23408726	2
scf1	23508526	23508527	1
scf1	23764345	23764346	1
scf1	23947759	23947760	1
scf1	23966578	23966579	1
scf1	24193177	24193372	2
scf1	24349448	24349449	1
scf1	24406921	24406922	1
scf1	24735966	24738877	2
scf1	24960753	24960754	1
scf1	25014657	25014658	1
scf1	25029375	25029376	1
scf1	25226460	25226461	1
scf1	25253315	25253316	1
scf1	25360906	25360917	2
scf1	25467380	25467381	1
scf1	25504918	25504919	1
scf1	25566184	25566682	3
scf1	25579587	25579588	1
scf1	25687811	25687812	1
scf1	26060750	26060751	1
scf1	26078500	26078523	2
scf1	26255402	26255403	1
scf1	26264534	26264535	1
scf1	26447756	26447757	1
scf1	26666856	26666857	1
scf1	27337403	27337404	1
scf1	28197125	28197126	1
scf1	28525021	28525022	1
scf1	28711860	28711861	1
scf1	28843368	28843369	1
scf1	28910177	28910178	1
scf1	29151953	29151954	1
scf1	29308530	29308531	1
scf1	29385997	29385998	1
scf1	29408405	29408406	1
scf1	29418870	29418871	1
scf1	29446770	29446771	1
scf1	29858792	29858793	1
scf1	30117653	30125096	2
scf1	30170012	30170013	1
scf1	30222254	30222255	1
scf1	30237568	30237569	1
scf1	30274729	30274730	1
scf1	30484267	30484268	1
scf1	30540173	30540174	1
scf1	30561737	30561738	1
scf1	30667338	30667339	1
scf1	30785236	30785237	1
scf1	31567545	31567546	1
scf1	31675353	31675354	1
scf1	31825517	31825518	1
scf1	32076491	32076521	3
scf1	32168503	32168504	1
scf1	32248689	32248727	3
scf1	32460683	32460684	1
scf1	32790133	32790134	1
scf1	32936666	32936667	1
scf1	33166780	33166781	1
scf1	33264225	33264226	1
scf1	33363168	33363169	1
scf1	33490368	33490369	1
scf1	33606574	33606575	1
scf1	33736869	33737139	2
scf1	33801023	33807131	2
scf1	33826113	33826114	1
scf1	33931215	33931216	1
scf1	34000055	34000056	1
scf1	34049642	34049643	1
scf1	34126781	34126782	1
scf1	34163209	34167717	3
scf1	34701638	34701639	1
scf1	34734155	34734156	1
scf1	34851647	34851648	1
scf1	35134937	35134938	1
scf1	35301355	35301445	3
scf1	35434623	35434624	1
scf1	35934408	35936493	3
scf1	36158332	36160043	2
scf1	36357986	36361123	2
scf1	36651100	36652779	2
scf1	36921589	36921590	1
scf1	37183081	37183082	1
scf1	37351144	37351145	1
scf1	37378575	37378576	1
scf1	37600126	37600127	1
scf1	37655635	37655636	1
scf1	38122362	38122363	1
scf1	38304663	38304664	1
scf1	38709679	38709680	1
scf1	38753751	38753752	1
scf1	39347196	39347197	1
scf1	39708011	39708012	1
scf1	40110962	40110963	1
scf1	40723639	40723640	1
scf1	40748137	40748387	2
scf1	41598441	41598442	1
scf1	42145550	42145551	1
scf1	42242635	42245273	2
scf1	42308766	42308767	1
scf1	42374337	42374600	3
scf1	42395333	42395334	1
scf1	42412480	42412481	1
scf1	42451161	42451162	1
scf1	42569993	42569994	1
scf1	42819721	42819722	1
scf1	43895867	43895868	1
scf1	44091425	44095714	3
scf1	44114595	44114596	1
scf1	44870493	44870494	1
scf1	45637711	45637712	1
scf1	45705473	45705474	1
scf1	45720448	45720449	1
scf1	46389836	46389837	1
scf1	46593850	46593851	1
scf1	46907190	46908576	2
scf1	47289194	47289195	1
scf1	47478671	47484909	4
scf1	47544841	47544842	1
scf1	47563927	47563928	1
scf1	47747520	47747521	1
scf1	47916637	47916638	1
scf1	48046907	48046908	1
scf1	48438846	48438847	1
scf1	48546768	48546769	1
scf1	48576855	48577073	2
scf1	48642961	48642962	1
scf1	49434580	49434581	1
scf1	50149684	50149685	1
scf1	50380308	50380309	1
scf1	50444909	50444910	1
scf1	50455820	50455821	1
scf1	50981679	50981680	1
scf1	51270733	51271588	3
scf1	51770356	51770357	1
scf1	52354760	52354761	1
scf1	52610296	52610297	1
scf1	52839892	52839893	1
scf1	53968859	53968860	1
scf1	54496783	54502241	2
scf1	54520883	54524941	2
scf1	54773148	54773149	1
scf1	55699919	55699920	1
scf1	56049688	56049689	1
scf1	56275332	56275390	2
scf1	56308478	56308479	1
scf1	56550336	56550337	1
scf1	57612845	57612846	1
scf1	58590141	58593017	2
scf1	58787174	58787175	1
scf1	58879840	58879841	1
scf1	58902700	58902701	1
scf1	58979199	58979200	1
scf1	59135448	59135449	1
scf1	59298253	59298254	1
scf1	59621147	59621148	1
scf1	60066724	60066725	1
scf1	60238667	60238776	2
scf1	60271860	60271861	1
scf1	60760731	60760732	1
scf1	61099420	61099421	1
scf1	61970697	61970698	1
scf1	62132201	62132254	2
scf1	62410047	62410048	1
scf1	63267854	63267855	1
scf1	63922617	63922618	1
scf1	64000494	64000495	1
scf1	64897701	64912686	5
scf1	64938264	64939794	4
scf1	64958164	64958165	1
scf1	64994446	64994447	1
scf1	66209150	66209151	1
scf1	66563859	66563882	2
scf1	68195315	68199994	3
scf1	68359374	68359375	1
scf1	68420079	68420080	1
scf1	68517215	68517216	1
scf1	69151421	69151422	1
scf1	69209756	69209757	1
scf1	69453344	69453345	1
scf1	69496865	69496866	1
scf1	69585175	69585176	1
scf1	69827636	69827637	1
scf1	69859806	69859807	1
scf1	70020951	70020952	1
scf1	70181908	70181909	1
scf1	70936661	70936662	1
scf1	71565159	71572029	4
scf1	71624738	71624739	1
scf1	71721107	71721108	1
scf1	71744040	71744041	1
scf1	71856246	71856247	1
scf1	71937422	71937423	1
scf1	72159851	72159855	2
scf1	72176805	72176806	1
scf1	72190214	72190215	1
scf1	72796077	72796078	1
scf1	73054916	73054917	1
scf1	73396139	73400581	2
scf1	73579360	73579361	1
scf1	73814304	73814305	1
scf1	73844225	73844226	1
scf1	73887049	73887050	1
scf1	73989851	73989852	1
scf1	74334670	74334671	1
scf1	74500687	74500688	1
scf1	75095495	75095496	1
scf1	75105493	75105494	1
scf1	75441826	75441838	2
scf1	75473176	75473177	1
scf1	75549489	75549490	1
scf1	75598245	75602226	5
scf1	76047873	76047874	1
scf1	76312215	76312216	1
scf1	76845486	76845487	1
scf1	76910823	76910835	2
scf1	77126291	77126292	1
scf1	77229362	77229363	1
scf1	77243624	77243625	1
scf1	77383998	77383999	1
scf1	77526032	77526033	1
scf1	77543370	77543371	1
scf1	77630805	77630806	1
scf1	77701124	77702266	3
scf1	77935039	77935040	1
scf1	78041029	78041784	4
scf1	78233380	78236416	2
scf1	78420680	78420681	1
scf1	78622671	78622672	1
scf1	78763843	78763844	1
scf1	78965373	78965374	1
scf1	79149204	79149205	1
scf1	79360110	79360111	1
scf1	79674130	79674131	1
scf1	80127174	80127175	1
scf1	80196580	80196581	1
scf1	80353847	80353848	1
scf1	81339717	81339718	1
scf1	81496234	81496235	1
scf1	82564096	82564097	1
scf1	82574042	82574043	1
scf1	83445468	83451116	4
scf1	83868618	83868807	2
scf1	84143993	84148852	2
scf1	86959770	86959771	1
scf1	88017763	88017764	1
scf1	88095834	88098995	5
scf1	88192706	88192707	1
scf1	88283598	88283599	1
scf1	88410498	88410524	2
scf1	88450182	88450183	1
scf1	88676823	88687335	3
scf1	88890633	88890634	1
scf1	88931957	88931958	1
scf1	89439648	89439649	1
scf1	89864087	89864088	1
scf1	89991022	89991023	1
scf1	90204478	90204479	1
scf1	90368792	90368793	1
scf1	90865856	90868534	2
scf1	90892818	90892819	1
scf1	91399090	91399091	1
scf1	91546458	91546459	1
scf1	91687140	91687141	1
scf1	91896507	91899408	2
scf1	92308393	92308394	1
scf1	92804228	92804229	1
scf1	92896990	92896991	1
scf1	93024641	93024642	1
scf1	93038428	93038429	1
scf1	94057659	94057660	1
scf1	94116222	94116223	1
scf1	94350525	94350526	1
scf1	94523056	94523057	1
scf1	94909520	94909521	1
scf1	95350401	95350402	1
scf1	95802038	95802039	1
scf1	95814550	95814551	1
scf1	95887378	95887379	1
scf1	95946296	95946297	1
scf1	96174804	96188053	3
scf1	96198424	96198425	1
scf1	96237344	96237345	1
scf1	96291169	96291170	1
scf1	96329728	96329729	1
scf1	96455144	96455145	1
scf1	96613602	96613603	1
scf1	96739735	96739736	1
scf1	97551253	97551254	1
scf1	98383939	98383940	1
scf1	98408455	98408456	1
scf1	98577392	98577393	1
scf1	101214783	101214784	1
scf1	102602642	102602643	1
scf1	102749074	102749102	2
scf1	102778426	102778438	2
scf1	102791146	102791147	1
scf1	102844901	102844902	1
scf1	103860124	103860125	1
scf1	103901427	103901428	1
scf1	105076578	105076579	1
scf1	106488192	106488193	1
scf1	106499664	106499665	1
scf1	106600925	106600926	1
scf1	107654417	107654418	1
scf1	107728436	107728437	1
scf1	107756020	107756021	1
scf1	108332657	108332658	1
scf1	108345316	108345317	1
scf1	108394542	108396901	2
scf1	108416567	108416568	1
scf1	108601274	108601275	1
scf1	108715953	108715954	1
scf1	109214991	109215015	2
scf1	111016007	111016008	1
scf1	111376133	111376134	1
scf1	111407040	111407417	2
scf1	111422834	111422835	1
scf1	111886242	111886243	1
scf1	112011025	112011026	1
scf1	112036618	112036619	1
scf1	112045652	112054366	4
scf1	112070429	112075890	2
scf1	112189768	112189769	1
scf1	112498172	112498173	1
scf1	112602355	112602356	1
scf1	113492241	113492242	1
scf1	114103844	114103845	1
scf1	114158853	114158854	1
scf1	114260997	114260998	1
scf1	114348825	114348826	1
scf1	114755049	114755050	1
scf1	114788819	114788820	1
scf1	114810825	114810826	1
scf1	115102145	115102146	1
scf1	115272976	115272977	1
scf1	115565604	115565605	1
scf1	115727475	115727476	1
scf1	116115642	116115643	1
scf1	117376969	117376970	1
scf1	117513626	117513627	1
scf1	117772235	117772236	1
scf1	119248114	119248115	1
scf1	119625645	119625646	1
scf1	120939755	120939756	1
scf1	120951247	120970129	15
scf1	121195657	121195658	1
scf1	121305365	121305366	1
scf1	121572902	121572903	1
scf1	121675976	121675977	1
scf1	121852139	121852140	1
scf1	121879935	121879936	1
scf1	122719517	122719518	1
scf1	122979772	122983195	9
scf1	123712415	123712416	1
scf1	124758941	124758942	1
scf1	125297007	125297008	1
scf1	125354879	125354880	1
scf1	126383554	126383577	2
scf1	126417603	126417604	1
scf1	126526345	126526346	1
scf1	126540167	126540168	1
scf1	126686451	126686452	1
scf1	126845781	126845910	2
scf1	127005503	127005504	1
scf1	127072040	127075240	2
scf1	127270466	127276907	2
scf1	127288013	127288014	1
scf1	127467376	127467377	1
scf1	127596112	127598396	3
scf1	127755101	127755102	1
scf1	128264767	128264768	1
scf1	128628421	128628422	1
scf1	128645746	128645747	1
scf1	128773372	128773373	1
scf1	129768584	129768959	3
scf1	129829482	129829483	1
scf1	129981039	129981040	1
scf1	130171529	130171530	1
scf1	130200966	130200967	1
scf1	130307570	130307571	1
scf1	130409094	130409095	1
scf1	130541972	130541973	1
scf1	131403541	131403542	1
scf1	131540110	131540111	1
scf1	131593357	131593358	1
scf1	131662562	131662563	1
scf1	131743719	131749173	2
scf1	131810908	131811766	2
scf1	132026091	132026092	1
scf1	132090278	132090279	1
scf1	132270413	132270414	1
scf1	132302685	132302686	1
scf1	132330216	132330785	2
scf1	132413865	132413866	1
scf1	132517189	132517190	1
scf1	132696193	132696194	1
scf1	132735751	132735794	2
scf1	132749131	132749132	1
scf1	132867589	132867590	1
scf1	132979197	132981470	2
scf1	133404963	133405078	2
scf1	133418693	133418713	2
scf1	133522508	133522509	1
scf1	133935216	133935217	1
scf1	134286177	134286178	1
scf1	134327706	134327707	1
scf1	134371884	134371885	1
scf1	134398266	134398267	1
scf1	134499675	134502500	2
scf1	134639023	134643375	3
scf1	135736593	135736594	1
scf1	136077153	136077154	1
scf1	136475073	136475074	1
scf1	136498497	136498498	1
scf1	136570673	136570674	1
scf1	136628375	136628376	1
scf1	136936474	136936507	3
scf1	136969908	136969909	1
scf1	136979825	136979851	2
scf1	136993514	136995401	2
scf1	137085364	137085365	1
scf1	137263431	137263432	1
scf1	137438862	137438863	1
scf1	138099614	138099615	1
scf1	138409660	138409661	1
scf1	138464167	138464168	1
scf1	138580044	138580045	1
scf1	138608154	138608216	3
scf1	138689958	138689959	1
scf1	138745919	138745920	1
scf1	139034529	139047782	3
scf1	139224062	139224063	1
scf1	139233532	139233533	1
scf1	139255666	139255667	1
scf1	139275313	139275314	1
scf1	139418572	139418573	1
scf1	139708282	139708283	1
scf1	139750269	139750270	1
scf1	139879262	139883213	2
scf1	139925992	139925993	1
scf1	140037202	140037203	1
scf1	140087784	140095103	5
scf1	140129516	140129517	1
scf1	140141407	140141408	1
scf1	140174333	140174334	1
scf1	140717890	140717891	1
scf1	140883990	140883991	1
scf1	141118765	141118766	1
scf1	141500814	141500815	1
scf1	142025018	142030581	6
scf1	142906231	142906232	1
scf1	143751946	143751947	1
scf1	143775497	143775498	1
scf1	146117695	146117696	1
scf1	146232369	146232370	1
scf1	146559829	146559830	1
scf1	146995655	146996005	3
scf1	147211864	147211877	2
scf1	147385301	147385302	1
scf1	147448802	147450618	2
scf1	147914701	147914702	1
scf1	148175029	148175030	1
scf1	148364590	148364591	1
scf1	148605475	148605476	1
scf1	148626523	148626524	1
scf1	148783304	148783307	2
scf1	148877972	148877973	1
scf1	148965071	148965072	1
scf1	148998397	148998398	1
scf1	149034011	149034012	1
scf1	149196470	149196471	1
scf1	149219566	149219588	2
scf1	149843855	149847924	2
scf1	151400768	151400769	1
scf1	152276169	152276170	1
scf1	152292928	152292929	1
scf1	153230751	153230752	1
scf1	153623923	153623924	1
scf1	154803096	154807765	2
scf1	156403956	156403957	1
scf1	157281701	157281702	1
scf1	157543771	157543772	1
scf1	157582506	157582507	1
scf1	157678184	157678185	1
scf1	158222768	158222769	1
scf1	158269682	158269683	1
scf1	158284451	158284452	1
scf1	158307644	158309906	2
scf1	158319495	158328273	2
scf1	158366533	158367482	2
scf1	158449675	158449676	1
scf1	158681292	158681293	1
scf1	158934436	158934437	1
scf1	160604007	160604008	1
scf1	162360986	162360987	1
scf1	163105251	163105252	1
scf1	163259578	163260007	2
scf1	163952908	163952909	1
scf1	163976404	163976405	1
scf1	164194928	164194929	1
scf1	164217363	164217364	1
scf1	167290068	167290069	1
scf1	167531487	167531488	1
scf1	167573728	167573729	1
scf1	168175812	168175813	1
scf1	168798653	168798654	1
scf1	169765951	169765952	1
scf1	170037610	170037611	1
scf1	170224033	170224034	1
scf1	170379594	170379595	1
scf1	170692669	170692674	2
scf1	171035489	171035490	1
scf1	171083058	171083059	1
scf1	171441065	171441066	1
scf1	171710925	171710926	1
scf1	171741112	171741113	1
scf1	171785016	171785017	1
scf1	171975721	171975722	1
scf1	172102821	172102822	1
scf1	172117948	172120708	2
scf1	172589343	172589344	1
scf1	172601949	172601950	1
scf1	172724619	172724620	1
scf1	172831077	172831078	1
scf1	172842836	172842837	1
scf1	173304975	173304976	1
scf1	173909072	173909073	1
scf1	174083873	174083874	1
scf1	174296510	174296580	2
scf1	174407974	174411222	7
scf1	174780050	174780051	1
scf1	174810137	174810138	1
scf1	174904349	174904350	1
scf1	174979928	174979929	1
scf1	175100240	175100241	1
scf1	175248068	175251739	3
scf1	175282916	175282917	1
scf1	175355994	175355995	1
scf1	175400359	175400360	1
scf1	175610671	175610672	1
scf1	176069008	176069009	1
scf1	176294217	176294237	2
scf1	176324598	176324599	1
scf1	176386327	176386328	1
scf1	176425588	176425589	1
scf1	176652538	176652539	1
scf1	176810847	176810848	1
scf1	179266655	179266656	1
scf1	180351130	180351131	1
scf1	180583813	180583814	1
scf1	180876947	180876948	1
scf1	180995956	180995957	1
scf1	181081537	181081538	1
scf1	181147421	181167029	8
scf1	181260996	181260997	1
scf1	181553103	181553104	1
scf1	182570328	182570329	1
scf1	183220032	183220033	1
scf1	183715056	183715057	1
scf1	184012485	184012486	1
scf1	184073823	184073824	1
scf1	184154913	184154914	1
scf1	184241334	184249178	3
scf1	184325144	184325145	1
scf1	185774529	185774530	1
scf1	185791731	185791732	1
scf1	186741356	186741357	1
scf1	186914644	186915670	2
scf1	186927475	186927476	1
scf1	187227306	187227307	1
scf1	187263778	187263779	1
scf1	187312156	187312157	1
scf1	187458272	187458308	2
scf1	187481476	187490269	2
scf1	188596759	188596760	1
scf1	188950602	188950603	1
scf1	189163153	189176900	7
scf1	190007920	190007921	1
scf1	191175656	191175657	1
scf1	191379468	191379469	1
scf1	191443079	191443080	1
scf1	191657891	191657892	1
scf1	192479784	192479785	1
scf1	192653638	192654511	2
scf1	192972949	192972950	1
scf1	193538740	193538761	2
scf1	193641115	193641135	2
scf1	194411593	194411594	1
scf1	194580020	194580025	2
scf1	194814770	194814771	1
scf1	194833251	194833252	1
scf1	194876630	194876631	1
scf1	194970845	194970846	1
scf1	194990280	194990281	1
scf1	195076368	195076369	1
scf1	195535375	195535386	2
scf1	195802217	195802229	2
scf1	195857066	195857067	1
scf1	196025931	196025932	1
scf1	196189874	196189875	1
scf1	196884900	196884939	4
scf1	197359713	197359714	1
scf1	197809470	197809471	1
scf1	197997098	197997099	1
scf1	198435829	198435830	1
scf1	198754773	198754774	1
scf1	199040708	199040709	1
scf1	199184541	199184542	1
scf1	199295762	199295763	1
scf1	199741180	199741181	1
scf1	199781859	199781860	1
scf1	199991191	199991192	1
scf1	200458900	200458901	1
scf1	200518782	200518783	1
scf1	200629889	200629890	1
scf1	201187030	201187031	1
scf1	201283569	201283588	2
scf1	201893070	201893071	1
scf1	201921200	201921201	1
scf1	202375981	202375982	1
scf1	202936077	202936078	1
scf1	203508122	203508123	1
scf1	203746994	203746995	1
scf1	204513912	204513913	1
scf1	204765177	204765178	1
scf1	204794578	204794820	2
scf1	204825118	204825119	1
scf1	204887340	204887341	1
scf1	205676754	205676755	1
scf1	205911668	205914041	2
scf1	205995631	205995632	1
scf1	206100585	206100586	1
scf1	206995796	206995797	1
scf1	207166329	207172047	2
scf1	207272218	207272219	1
scf1	207424636	207424637	1
scf1	207552807	207552808	1
scf1	208431007	208440903	3
scf1	208730482	208730483	1
scf1	210021627	210021628	1
scf1	210319791	210319792	1
scf1	210460691	210460692	1
scf1	211439051	211439052	1
scf1	211635190	211642921	2
scf1	211768280	211768299	2
scf1	212150257	212150258	1
scf1	212176027	212176071	2
scf1	212298387	212298395	2
scf1	212348780	212348781	1
scf1	212446850	212446851	1
scf1	213499590	213499591	1
scf1	213689990	213689991	1
scf1	213841662	213841663	1
scf1	214196024	214196025	1
scf1	214668050	214668051	1
scf1	214852622	214852623	1
scf1	215582474	215582475	1
scf1	217421244	217421245	1
scf1	217465622	217465623	1
scf1	217516924	217516925	1
scf1	217543404	217543405	1
scf1	217844135	217845953	2
scf1	218481625	218481626	1
scf1	219099616	219099617	1
scf1	219173597	219173598	1
scf1	219381147	219381148	1
scf1	219425920	219425921	1
scf1	219470678	219470691	2
scf1	220158084	220158085	1
scf1	220169908	220169909	1
scf1	220331662	220331750	2
scf1	220497606	220497607	1
scf1	220516187	220516188	1
scf1	221344967	221344968	1
scf1	223577982	223577983	1
scf1	223753832	223753833	1
scf1	224455924	224460197	2
scf1	224470696	224478239	2
scf1	224792202	224792246	2
scf1	224974580	224974581	1
scf1	224995738	224995739	1
scf1	225226976	225226977	1
scf1	225583252	225583253	1
scf1	225720942	225720943	1
scf1	225750741	225750742	1
scf1	225771038	225771039	1
scf1	226329480	226329573	2
scf1	226370048	226370049	1
scf1	227606004	227606005	1
scf1	227664154	227664155	1
scf1	227956544	227956545	1
scf1	227991622	227991623	1
scf1	228290616	228290626	2
scf1	228318840	228320447	2
scf1	228497552	228497553	1
scf1	228893092	228893093	1
scf1	230558571	230558572	1
scf1	230581889	230581890	1
scf1	230602740	230602741	1
scf1	231019789	231019790	1
scf1	231112304	231112305	1
scf1	232195670	232195671	1
scf1	232676632	232676633	1
scf1	232804665	232804666	1
scf1	233263670	233263671	1
scf1	234182333	234182334	1
scf1	234496396	234496397	1
scf1	234898372	234899026	2
scf1	234958245	234958246	1
scf1	235134565	235134566	1
scf1	235190324	235190325	1
scf1	235412126	235412127	1
scf1	236388839	236388881	2
scf1	237517589	237518076	2
scf1	238853410	238853411	1
scf1	239451598	239451599	1
scf1	239783436	239783437	1
scf1	241671690	241671691	1
scf1	241754002	241754003	1
scf1	241851404	241851405	1
scf1	241910472	241910473	1
scf1	242433215	242433216	1
scf1	242491490	242491491	1
scf1	242673166	242673167	1
scf1	242702697	242702698	1
scf1	242711718	242711719	1
scf1	242784017	242784018	1
scf1	242931816	242931817	1
scf1	243004167	243004168	1
scf1	243638343	243638344	1
scf1	243684775	243684776	1
scf1	243866924	243866925	1
scf1	243982781	243982782	1
scf1	244000875	244000876	1
scf1	244228158	244228159	1
scf1	244401087	244401088	1
scf1	244548570	244548571	1
scf1	244558723	244561672	2
scf1	244844545	244844546	1
scf1	244905366	244905367	1
scf1	244938898	244938899	1
scf1	245636941	245636942	1
scf1	245677932	245677933	1
scf1	245754394	245754395	1
scf1	246591745	246591746	1
scf1	246769805	246769806	1
scf1	247465131	247465132	1
scf1	247792249	247792250	1
scf1	247880366	247880367	1
scf1	248091747	248091748	1
scf1	249667629	249667630	1
scf1	249884271	249884272	1
scf1	250447321	250447322	1
scf1	250715361	250715362	1
scf1	250885550	250885551	1
scf1	252547387	252547388	1
scf1	252746474	252746475	1
scf1	252837402	252837403	1
scf1	253269889	253269890	1
scf1	253283220	253283221	1
scf1	253298376	253298377	1
scf1	253330785	253334706	3
scf1	253795488	253795489	1
scf1	255613830	255613863	2
scf1	256487589	256487590	1
scf1	256550848	256550849	1
scf1	256964535	256964536	1
scf1	257128964	257128965	1
scf1	257273863	257280031	3
scf1	257308359	257311689	2
scf1	257362405	257362406	1
scf1	257375421	257375422	1
scf1	257417017	257417018	1
scf1	257487616	257487617	1
scf1	257777058	257777059	1
scf1	257889302	257889303	1
scf1	259368529	259368530	1
scf1	259603201	259603202	1
scf1	259751094	259751095	1
scf1	260652301	260652302	1
scf1	260682776	260682777	1
scf1	260940192	260940193	1
scf1	260985876	260985877	1
scf1	262029395	262029396	1
scf1	264144067	264144068	1
scf1	264510173	264513370	2
scf1	264915090	264915091	1
scf1	265835135	265835136	1
scf1	266517079	266517080	1
scf1	266829727	266829728	1
scf1	266991284	266991285	1
scf1	267361579	267361580	1
scf1	268120126	268120127	1
scf1	268175564	268175565	1
scf1	268946137	268946159	2
scf1	269068843	269068844	1
scf1	269616670	269616671	1
scf1	270294985	270294986	1
scf1	270347538	270353865	2
scf1	270494826	270499977	3
scf1	270951636	270951637	1
scf1	270973164	270975923	2
scf1	270995017	270995018	1
scf1	271021064	271021065	1
scf1	271315802	271315803	1
scf1	271386640	271386678	2
scf1	271964650	271964651	1
scf1	272029770	272030622	2
scf1	272196431	272196432	1
scf1	272644195	272644196	1
scf1	272683236	272683237	1
scf1	273686360	273686361	1
scf1	273864937	273864938	1
scf1	273892637	273892638	1
scf1	275155807	275155808	1
scf1	276477866	276483636	2
scf1	277181388	277182652	2
scf1	277247667	277249207	2
scf1	277281289	277281290	1
scf1	277497970	277497971	1
scf1	278218529	278218530	1
scf1	278422590	278422591	1
scf1	278434891	278434892	1
scf1	281146061	281147997	2
scf1	281536323	281536381	2
scf1	281770578	281770641	3
scf1	281853113	281853207	2
scf1	282178548	282178549	1
scf1	282710352	282710353	1
scf1	283033839	283033866	2
scf1	283257928	283257929	1
scf1	283801583	283809901	2
scf1	283848556	283848557	1
scf1	283861333	283861334	1
scf1	284572514	284572515	1
scf1	284618114	284618115	1
scf1	284640333	284640334	1
scf1	284894866	284894867	1
scf1	284977776	284977777	1
scf1	285104293	285104294	1
scf1	285354743	285354744	1
scf1	286145964	286145965	1
scf1	286469879	286469880	1
scf1	287216179	287218565	2
scf1	288610982	288610983	1
scf1	288727938	288727939	1
scf1	289360123	289360124	1
scf1	289449707	289449708	1
scf1	289695817	289695818	1
scf1	289861535	289861536	1
scf1	289881820	289881821	1
scf1	290167215	290167216	1
scf1	290190005	290190006	1
scf1	290403956	290404248	3
scf1	290978600	290984537	2
scf1	291576278	291576279	1
scf1	291696678	291696679	1
scf1	291883393	291883394	1
scf1	291893112	291893113	1
scf1	292445857	292445858	1
scf1	292618108	292626681	4
scf1	292948890	292948891	1
scf1	293698726	293702749	2
scf1	293774926	293774942	2
scf1	294126675	294126676	1
scf1	294804301	294804302	1
scf1	294983103	294983104	1
scf1	295170416	295170417	1
scf1	295415898	295415899	1
scf1	296014913	296014914	1
scf1	296657773	296657774	1
scf1	296802938	296805466	2
scf1	297703771	297703772	1
scf1	299228832	299228833	1
scf1	299649209	299649210	1
scf1	299883944	299883945	1
scf1	300113097	300113098	1
scf1	301231352	301231353	1
scf1	301974030	301974031	1
scf1	302024649	302024650	1
scf1	302168668	302168669	1
scf1	302621997	302621998	1
scf1	302961957	302961958	1
scf1	303027352	303027353	1
scf1	303803626	303803627	1
scf1	303879397	303879398	1
scf1	304054295	304054296	1
scf1	304074159	304074160	1
scf1	304106568	304112622	3
scf1	304123540	304123541	1
scf1	304829669	304829670	1
scf1	304841829	304841830	1
scf1	304877582	304877583	1
scf1	305125634	305125635	1
scf1	305567248	305567249	1
scf1	305643661	305643662	1
scf1	305698016	305698017	1
scf1	305787443	305791892	3
scf1	305997926	306001523	3
scf1	306153870	306153871	1
scf1	306296495	306296496	1
scf1	306548068	306548069	1
scf1	306835299	306835300	1
scf1	307039650	307039651	1
scf1	307379136	307379137	1
scf1	307885430	307885431	1
scf1	308190955	308190956	1
scf1	308812826	308812827	1
scf1	308973064	308973065	1
scf1	309450879	309450880	1
scf1	309758043	309758044	1
scf1	309831170	309831171	1
scf1	309950127	309950128	1
scf1	310030590	310030594	2
scf1	310524678	310524679	1
scf1	310571722	310571723	1
scf1	310600430	310600431	1
scf1	311811833	311811834	1
scf1	311821092	311821093	1
scf1	312274272	312274273	1
scf1	312634162	312634163	1
scf1	313044634	313044635	1
scf1	313760487	313760488	1
scf1	313845992	313845993	1
scf1	313886514	313886515	1
scf1	314504597	314504598	1
scf1	314580528	314580529	1
scf1	314644799	314644800	1
scf1	314687469	314690447	2
scf1	314699628	314700099	4
scf1	314803991	314803992	1
scf1	315081869	315081870	1
scf1	315126309	315126310	1
scf1	315327527	315327528	1
scf1	315417141	315417184	2
scf1	315501992	315501993	1
scf1	315572423	315572424	1
scf1	315818081	315818082	1
scf1	316835461	316835470	2
scf1	317797843	317797844	1
scf1	318166640	318166641	1
scf1	318845035	318845079	3
scf1	319140419	319140420	1
scf1	319239649	319239650	1
scf1	319352424	319352425	1
scf1	319483348	319483349	1
scf1	320533721	320533722	1
scf1	321064238	321064239	1
scf1	321775706	321775707	1
scf1	321812919	321812920	1
scf1	321831980	321831981	1
scf1	321852684	321860283	6
scf1	321904722	321904723	1
scf1	321943554	321952227	2
scf1	322159111	322159118	2
scf1	322503264	322503265	1
scf1	323779102	323779103	1
scf1	324024084	324024085	1
scf1	324951687	324951688	1
scf1	325530976	325530977	1
scf1	327718675	327718676	1
scf1	327738110	327743854	2
scf1	328404995	328404996	1
scf1	328528986	328528987	1
scf1	328575515	328575516	1
scf1	328617993	328617994	1
scf1	329234262	329234263	1
scf1	329277389	329277390	1
scf1	330188649	330188650	1
scf1	330347870	330347871	1
scf1	331403583	331403584	1
scf1	331508280	331508281	1
scf1	333454539	333454540	1
scf1	333989379	333989380	1
scf1	334363241	334363242	1
scf1	336017720	336017765	2
scf1	336147407	336147408	1
scf1	341869208	341869209	1
scf1	343582524	343589225	5
scf1	344135550	344135551	1
scf1	346432859	346432860	1
scf1	347579465	347579466	1
scf1	347727018	347727019	1
scf1	347887785	347887786	1
scf1	348754801	348754802	1
scf1	351008314	351008315	1
scf1	351377462	351377463	1
scf1	352560251	352569941	3
scf1	352585376	352603420	10
scf1	352704829	352704830	1
scf1	352795514	352795515	1
scf1	352914705	352914706	1
scf1	352992069	352992070	1
scf1	354531368	354531369	1
scf1	354649133	354649134	1
scf1	355065579	355065580	1
scf1	355118954	355118955	1
scf1	355232917	355233308	2
scf1	356705661	356705662	1
scf1	358566769	358566770	1
scf1	359079697	359079698	1
scf1	359148231	359148232	1
scf1	359362626	359362627	1
scf1	359870110	359870111	1
scf1	359934952	359934953	1
scf1	360210241	360210242	1
scf1	360690182	360690183	1
scf1	361578197	361578198	1
scf1	361738945	361738946	1
scf1	362075073	362075074	1
scf1	362284988	362284989	1
scf1	362321102	362321103	1
scf1	363264263	363264264	1
scf1	363610669	363610670	1
scf1	363823098	363823099	1
scf1	364480084	364480085	1
scf1	365236954	365236955	1
scf1	365257795	365257796	1
scf1	365370626	365370627	1
scf1	366246427	366246428	1
scf1	366466432	366478168	4
scf1	366535939	366545637	3
scf1	367115985	367115986	1
scf1	367508619	367508620	1
scf1	368111167	368111168	1
scf1	368407459	368407460	1
scf1	368425109	368432483	4
scf1	368447283	368447284	1
scf1	368736297	368744103	2
scf1	368756328	368756329	1
scf1	369143819	369149615	3
scf1	369313207	369313208	1
scf1	369449840	369449855	2
scf1	369637863	369637864	1
scf1	369877075	369886843	3
scf1	369914974	369914975	1
scf1	370127362	370127363	1
scf1	370795989	370795990	1
scf1	371602521	371602522	1
scf1	372437176	372451655	4
scf1	373715729	373715730	1
scf1	373741592	373741743	2
scf1	373760556	373760557	1
scf1	374051539	374051540	1
scf1	374101392	374104827	2
scf1	374233070	374235379	3
scf1	375045540	375045541	1
scf1	375089240	375089241	1
scf1	375121426	375121427	1
scf1	375152668	375152921	2
scf1	375299671	375299672	1
scf1	375693663	375693664	1
scf1	375708411	375708412	1
scf1	375728560	375728561	1
scf1	375987727	375987728	1
scf1	376054792	376057661	5
scf1	376098919	376098981	2
scf1	376656751	376656752	1
scf1	377068582	377068583	1
scf1	377318441	377322748	2
scf1	377353694	377353695	1
scf1	377397058	377397059	1
scf1	377577714	377577941	2
scf1	377708293	377708294	1
scf1	377802219	377802220	1
scf1	377830009	377830010	1
scf1	377892919	377899757	3
scf1	377949141	377949142	1
scf1	378071223	378072299	2
scf1	378083119	378083120	1
scf1	378100865	378100866	1
scf1	378267742	378267743	1
scf1	378354515	378354516	1
scf1	379277617	379277618	1
scf1	379509445	379509446	1
scf1	379566971	379566972	1
scf1	380737601	380737602	1
scf1	380997704	380997705	1
scf1	381257988	381257989	1
scf1	381674426	381674427	1
scf1	382105067	382105068	1
scf1	382489340	382489341	1
scf1	382719475	382719476	1
scf1	382732884	382732885	1
scf1	382908717	382908718	1
scf1	383077651	383077652	1
scf1	383109926	383109927	1
scf1	383127296	383127297	1
scf1	383164472	383164473	1
scf1	383521383	383521384	1
scf1	384396191	384396280	2
scf1	384693871	384693872	1
scf1	384751438	384751439	1
scf1	384801127	384801128	1
scf1	385995895	385995896	1
scf1	386210729	386210730	1
scf1	386457334	386457335	1
scf1	386672652	386672653	1
scf1	387249498	387249499	1
scf1	387306962	387306963	1
scf1	387393871	387393903	2
scf1	387523886	387523887	1
scf1	387595564	387595565	1
scf1	388056560	388056561	1
scf1	388231820	388231821	1
scf1	388284430	388298945	3
scf1	388573838	388573839	1
scf1	388964653	388965042	2
scf1	389098680	389098681	1
scf1	389677923	389677924	1
scf1	389910051	389910052	1
scf1	389936836	389936837	1
scf1	389950280	389950281	1
scf1	389992685	389992686	1
scf1	390248516	390252143	2
scf1	390438341	390438342	1
scf1	390532894	390532895	1
scf1	390986509	390998575	5
scf1	391261007	391261008	1
scf1	391367152	391382027	6
scf1	391574100	391574101	1
scf1	391773594	391773595	1
scf1	391789731	391791805	3
scf1	392107384	392107385	1
scf1	392120530	392120531	1
scf1	392159980	392166064	2
scf1	392191437	392191470	2
scf1	392224491	392224492	1
scf1	393112140	393112141	1
scf1	393199501	393199502	1
scf1	393350712	393350713	1
scf1	393367436	393367437	1
scf1	393625509	393625510	1
scf1	393644204	393644205	1
scf1	393676978	393676979	1
scf1	394010605	394010606	1
scf1	394120828	394121044	3
scf1	394380196	394380197	1
scf1	394397423	394397424	1
scf1	394742061	394742062	1
scf1	395189902	395189903	1
scf1	395251296	395263292	5
scf1	395274163	395279927	2
scf1	395356638	395356639	1
scf1	395484013	395484018	2
scf1	396581953	396582272	2
scf1	396592965	396592966	1
scf1	397595030	397595031	1
scf1	397701988	397701989	1
scf1	397790134	397790135	1
scf1	398074531	398074532	1
scf1	398370570	398370708	2
scf1	398469322	398469323	1
scf1	399061300	399061301	1
scf1	399405946	399405947	1
scf1	399927639	399927681	2
scf1	399938273	399938274	1
scf1	400065605	400065606	1
scf1	400084572	400084573	1
scf1	400410538	400410539	1
scf1	400569051	400569052	1
scf1	400639414	400639415	1
scf1	400770289	400770290	1
scf1	400972966	400972967	1
scf1	401049713	401049714	1
scf1	401058888	401058889	1
scf1	401073633	401073634	1
scf1	401362995	401362996	1
scf1	401472893	401472894	1
scf1	401668061	401668062	1
scf1	401800969	401800970	1
scf1	402754011	402754012	1
scf1	402792559	402792560	1
scf1	405082319	405082320	1
scf1	405592969	405592970	1
scf1	406135288	406135289	1
scf1	406175908	406179288	2
scf1	406506088	406506089	1
scf1	406648995	406648996	1
scf1	407236334	407236335	1
scf1	407555690	407555691	1
scf1	408161263	408161264	1
scf1	408644868	408652189	2
scf1	409101259	409101260	1
scf1	409360284	409360285	1
scf1	409704548	409704549	1
scf1	409772847	409772848	1
scf1	409947289	409947290	1
scf1	409999229	409999230	1
scf1	410288350	410288351	1
scf1	411906038	411906039	1
scf1	412772794	412772795	1
scf1	413645074	413645075	1
scf1	413742748	413742749	1
scf1	414120042	414124947	2
scf1	414265576	414265577	1
scf1	414342969	414342970	1
scf1	414360193	414360194	1
scf1	414375193	414375239	2
scf1	414429936	414429937	1
scf1	414448340	414450678	2
scf1	414600203	414600204	1
scf1	414805043	414805044	1
scf1	415384512	415384513	1
scf1	415716777	415716778	1
scf1	417039537	417046339	2
scf1	417073106	417073107	1
scf1	417506167	417506168	1
scf1	417920452	417920453	1
scf1	418016613	418016614	1
scf1	418072069	418072070	1
scf1	418398144	418398145	1
scf1	418707313	418707314	1
scf1	419377109	419379834	3
scf1	419588305	419588322	2
scf1	419703448	419703449	1
scf1	419727029	419727030	1
scf1	419779518	419779519	1
scf1	419817625	419817626	1
scf1	420492392	420492393	1
scf1	421237069	421237119	2
scf1	421263865	421263866	1
scf1	421417237	421417238	1
scf1	421557885	421557886	1
scf1	421887939	421887940	1
scf1	422418612	422418613	1
scf1	422611955	422611956	1
scf1	422773875	422773876	1
scf1	422795931	422804507	2
scf1	423151478	423151479	1
scf1	423643082	423643083	1
scf1	423714015	423714016	1
scf1	423798777	423800467	2
scf1	423986776	423986777	1
scf1	424326577	424326578	1
scf1	424413232	424414839	5
scf1	424431503	424431578	2
scf1	424458737	424458738	1
scf1	425287719	425287720	1
scf1	425521375	425521376	1
scf1	425669716	425669717	1
scf1	426260654	426260655	1
scf1	426703321	426708664	2
scf1	426717939	426717940	1
scf1	426859398	426859399	1
scf1	426994142	426998970	2
scf1	427413169	427413170	1
scf1	427422747	427422928	2
scf1	427896211	427896212	1
scf1	428572284	428572285	1
scf1	428609517	428609518	1
scf1	428772640	428772641	1
scf1	429112852	429116396	14
scf1	429132083	429132084	1
scf1	429303668	429314951	5
scf1	429606610	429606611	1
scf1	429751870	429751871	1
scf1	429795318	429795319	1
scf1	429813482	429813483	1
scf1	429940904	429940919	3
scf1	430017462	430017463	1
scf1	430065544	430069748	2
scf1	430432603	430432604	1
scf1	430451165	430451183	2
scf1	430528951	430528952	1
scf1	430578961	430578962	1
scf1	431577820	431577821	1
scf1	431597617	431597618	1
scf1	431660918	431660919	1
scf1	431683584	431691350	2
scf1	431710671	431710672	1
scf1	432279573	432279574	1
scf1	432483092	432483093	1
scf1	433305400	433305401	1
scf1	433854634	433854635	1
scf1	434736969	434736970	1
scf1	434864814	434864815	1
scf1	435043816	435043817	1
scf1	435057461	435057462	1
scf1	435111527	435113248	2
scf1	435305431	435305432	1
scf1	436215733	436216991	2
scf1	436325969	436325970	1
scf1	436585625	436585626	1
scf1	437415614	437415615	1
scf1	437458529	437458530	1
scf1	438400868	438400869	1
scf1	438897052	438897053	1
scf1	438915276	438915277	1
scf1	438933149	438933150	1
scf1	439012009	439012012	2
scf1	439285402	439285403	1
scf1	439345654	439345655	1
scf1	439678141	439678228	2
scf1	440450837	440450838	1
scf1	440592004	440592005	1
scf1	440615836	440615837	1
scf1	440867105	440867106	1
scf1	441019866	441022128	4
scf1	441380744	441382052	2
scf1	441564373	441564374	1
scf1	441765773	441765774	1
scf1	442989089	442989090	1
scf1	443140174	443140175	1
scf1	443726157	443726158	1
scf1	444110566	444110567	1
scf1	444328302	444328303	1
scf1	444557725	444557739	2
scf1	444698686	444698687	1
scf1	444742113	444742114	1
scf1	444756804	444756866	4
scf1	444937589	444939680	4
scf1	444989908	444989909	1
scf1	445157743	445157744	1
scf1	445210811	445210812	1
scf1	445598272	445598273	1
scf1	445615189	445615190	1
scf1	446087787	446087788	1
scf1	446222392	446222393	1
scf1	446555802	446555803	1
scf1	446583381	446583382	1
scf1	447280063	447280064	1
scf1	447349494	447349575	2
scf1	447404507	447404508	1
scf1	447414051	447414052	1
scf1	447439872	447439873	1
scf1	447595102	447595103	1
scf1	447614383	447614384	1
scf1	447642240	447642241	1
scf1	447686587	447694422	2
scf1	447726711	447726712	1
scf1	447758043	447758044	1
scf1	448041541	448048657	2
scf1	448074291	448082798	2
scf1	448095732	448099661	2
scf1	448121592	448127010	4
scf1	448770612	448770613	1
scf1	448795976	448795977	1
scf1	449808793	449808794	1
scf1	449879862	449879863	1
scf1	449961159	449961160	1
scf1	450292833	450295343	2
scf1	450316183	450316184	1
scf1	451493947	451493948	1
scf1	451513926	451513927	1
scf1	451572870	451572871	1
scf1	451855516	451855517	1
scf1	451900403	451900404	1
scf1	452497818	452497819	1
scf1	452760748	452760749	1
scf1	452794973	452794974	1
scf1	453759491	453759492	1
scf1	453785077	453785078	1
scf1	453960073	453960074	1
scf1	454043374	454043375	1
scf1	454607315	454607316	1
scf1	455186428	455186493	2
scf1	455215406	455215407	1
scf1	456028001	456028278	9
scf1	456435767	456435768	1
scf1	456570730	456570731	1
scf1	456615140	456615141	1
scf1	456782350	456788725	8
scf1	456891623	456891624	1
scf1	456972754	456972755	1
scf1	457302097	457302098	1
scf1	457445094	457445095	1
scf1	457936364	457936365	1
scf1	457979513	457979514	1
scf1	457993685	457994227	2
scf1	458103179	458103180	1
scf1	458116634	458116635	1
scf1	458139366	458139367	1
scf1	458154667	458154668	1
scf1	458174492	458174493	1
scf1	458200715	458200716	1
scf1	458212185	458212186	1
scf1	458239388	458251041	3
scf1	458383942	458383943	1
scf1	458674847	458674848	1
scf1	460423753	460423754	1
scf1	460456373	460456374	1
scf1	460465691	460465692	1
scf1	460916304	460916305	1
scf1	460967665	460981314	3
scf1	461007526	461012012	3
scf1	461215836	461215837	1
scf1	461770550	461770551	1
scf1	461793626	461793627	1
scf1	461824728	461824729	1
scf1	462129749	462129750	1
scf1	462141063	462141064	1
scf1	462920650	462920651	1
scf1	462996838	462996839	1
scf1	463082077	463082078	1
scf1	463206702	463206703	1
scf1	463237501	463237502	1
scf1	463427211	463427212	1
scf1	463563426	463563427	1
scf1	463832684	463838417	2
scf1	463848174	463848219	3
scf1	463864630	463864631	1
scf1	464066985	464066986	1
scf1	464264300	464280107	7
scf1	465219394	465219395	1
scf1	465232727	465232728	1
scf1	465540882	465540883	1
scf1	465998759	465998760	1
scf1	466044735	466044736	1
scf1	466064009	466064010	1
scf1	466154197	466154308	2
scf1	466434669	466434670	1
scf1	466699745	466699746	1
scf1	466838987	466839026	3
scf1	466868416	466868417	1
scf1	466880486	466880487	1
scf1	467240579	467240580	1
scf1	467673112	467673113	1
scf1	469741177	469741178	1
scf1	470051756	470057912	3
scf1	470438650	470438651	1
scf1	470487413	470487414	1
scf1	470692936	470692937	1
scf1	470706815	470706816	1
scf1	471065670	471065671	1
scf1	471705480	471705481	1
scf1	472322722	472328444	3
scf1	472637802	472637803	1
scf1	472808567	472808568	1
scf1	472936351	472936352	1
scf1	473200586	473200587	1
scf1	473350289	473350306	2
scf1	473385792	473392381	6
scf1	473449933	473449934	1
scf1	473497354	473497355	1
scf1	474156758	474156759	1
scf1	476299436	476301591	2
scf1	476498873	476498874	1
scf1	477310576	477310577	1
scf1	477321933	477329993	5
scf1	477354044	477354045	1
scf1	477458757	477458758	1
scf1	477557524	477557525	1
scf1	477599542	477599543	1
scf1	479529158	479529159	1
scf1	479649261	479649262	1
scf1	479705194	479706490	2
scf1	479818217	479818218	1
scf1	480552059	480552060	1
scf1	480570683	480570684	1
scf1	481181802	481181803	1
scf1	481304112	481311614	2
scf1	481469079	481469080	1
scf1	481547994	481547995	1
scf1	481676345	481676346	1
scf1	481709300	481709313	2
scf1	481876918	481876919	1
scf1	482029612	482029626	2
scf1	482106851	482106852	1
scf1	482805917	482805942	2
scf1	483228600	483228639	2
scf1	483339794	483339795	1
scf1	484267651	484267652	1
scf1	484437627	484437628	1
scf1	484873098	484880556	2
scf1	485092987	485093966	2
scf1	485326320	485326321	1
scf1	485480935	485480936	1
scf1	486031810	486032198	2
scf1	486272375	486272468	2
scf1	486777163	486777164	1
scf1	487225537	487225538	1
scf1	487346793	487355944	3
scf1	488012659	488012660	1
scf1	488023563	488023564	1
scf1	488177516	488177517	1
scf1	488222196	488222959	5
scf1	488555342	488555345	2
scf1	488628303	488628304	1
scf1	488645508	488645509	1
scf1	488724598	488724599	1
scf1	488751727	488751728	1
scf1	489251605	489251606	1
scf1	489401761	489401794	2
scf1	489428261	489435316	2
scf1	489474123	489474153	2
scf1	489514339	489514340	1
scf1	489542244	489546254	3
scf1	489606598	489606599	1
scf1	491201524	491201525	1
scf1	492566076	492566077	1
scf1	492886783	492886784	1
scf1	493065974	493065975	1
scf1	493082403	493082404	1
scf1	493309321	493309322	1
scf1	493955442	493955443	1
scf1	494223345	494223346	1
scf1	494772660	494772661	1
scf1	494839913	494839914	1
scf1	494961630	494961631	1
scf1	495176368	495176420	3
scf1	495294994	495294995	1
scf1	495510244	495510248	2
scf1	496714518	496714519	1
scf1	497235644	497235645	1
scf1	497495553	497495554	1
scf1	497601878	497601879	1
scf1	497671315	497671316	1
scf1	497712474	497719099	3
scf1	497730812	497730901	3
scf1	497821188	497821189	1
scf1	498801255	498801260	2
scf1	499486759	499486760	1
scf1	500253360	500255791	10
scf1	501272232	501272233	1
scf1	501394172	501395191	3
scf1	501754667	501754668	1
scf1	502039791	502039792	1
scf1	503428281	503428282	1
scf1	503592310	503592311	1
scf1	503631454	503631455	1
scf1	503854338	503854339	1
scf1	505183377	505188778	2
scf1	505503929	505503930	1
scf1	505955657	505955658	1
scf1	506397336	506397337	1
scf1	506477910	506477911	1
scf1	506494245	506494246	1
scf1	506628333	506635515	3
scf1	506685052	506685053	1
scf1	506759588	506759589	1
scf1	507094824	507094825	1
scf1	507265687	507265688	1
scf1	507627334	507627335	1
scf1	507742560	507742561	1
scf1	507811929	507819244	2
scf1	507969593	507969594	1
scf1	507991694	507991695	1
scf1	508159773	508159774	1
scf1	508180226	508180227	1
scf1	508356542	508356543	1
scf1	508456077	508456078	1
scf1	508736251	508736252	1
scf1	509331735	509331736	1
scf1	510520914	510520915	1
scf1	510546410	510553265	2
scf1	511442104	511442105	1
scf1	511628182	511628183	1
scf1	511650745	511657713	2
scf1	513635224	513635229	2
scf1	513668862	513668863	1
scf1	513833262	513833263	1
scf1	514217358	514217359	1
scf1	514421339	514421340	1
scf1	514678956	514678957	1
scf1	515758551	515759521	2
scf1	516196556	516196557	1
scf1	516745650	516745651	1
scf1	516755439	516755440	1
scf1	517443174	517443175	1
scf1	517603701	517605268	4
scf1	517685933	517685934	1
scf1	517804712	517804713	1
scf1	517926376	517926377	1
scf1	519045672	519045673	1
scf1	519066698	519066699	1
scf1	519521587	519521588	1
scf1	519958846	519958847	1
scf1	520285113	520285153	2
scf1	520610501	520610502	1
scf1	521035578	521035579	1
scf1	521243875	521243876	1
scf1	521791805	521791806	1
scf1	523031852	523031853	1
scf1	523566697	523566698	1
scf1	523997248	523997249	1
scf1	524065368	524065380	2
scf1	524175623	524175904	2
scf1	524230173	524230185	2
scf1	524410717	524410834	2
scf1	524453140	524453141	1
scf1	524491714	524491715	1
scf1	524847636	524848094	2
scf1	524892291	524892292	1
scf1	524927532	524927533	1
scf1	525184515	525184516	1
scf1	525478015	525478016	1
scf1	525878356	525878357	1
scf1	525961427	525961428	1
scf1	526204830	526204831	1
scf1	526230748	526230749	1
scf1	526315169	526315170	1
scf1	526411301	526411302	1
scf1	526851340	526851341	1
scf1	527098215	527098216	1
scf1	527189794	527189795	1
scf1	527876504	527876505	1
scf1	528157944	528157945	1
scf1	528454904	528454905	1
scf1	528595164	528595165	1
scf1	529020530	529020531	1
scf1	529476470	529476471	1
scf1	529545298	529549449	2
scf1	529560634	529562220	2
scf1	530209186	530209187	1
scf1	530325284	530325285	1
scf1	530485650	530485651	1
scf1	530941648	530941649	1
scf1	530952141	530960994	7
scf1	530973274	530973275	1
scf1	531324365	531324366	1
scf1	531415138	531415139	1
scf1	531470334	531470335	1
scf1	531528662	531528663	1
scf1	531600577	531600578	1
scf1	531804955	531805614	3
scf1	531947063	531947144	2
scf1	532011226	532011227	1
scf1	532342765	532342766	1
scf1	532390937	532390972	2
scf1	532449310	532449311	1
scf1	532965933	532965934	1
scf1	533007011	533012818	4
scf1	533041119	533047796	6
scf1	533106812	533106813	1
scf1	533400698	533400699	1
scf1	533462336	533462632	2
scf1	533540909	533540910	1
scf1	533692503	533692504	1
scf1	534750322	534750323	1
scf1	535121172	535121173	1
scf1	535261868	535261869	1
scf1	535825161	535825162	1
scf1	535858445	535858446	1
scf1	535873372	535873373	1
scf1	536301848	536301849	1
scf1	536392017	536392018	1
scf1	537092616	537092617	1
scf1	537425023	537425024	1
scf1	537579288	537579289	1
scf1	537619277	537619278	1
scf1	538074729	538082243	2
scf1	538094299	538094300	1
scf1	538109379	538109380	1
scf1	538121460	538136672	4
scf1	538160685	538160686	1
scf1	538223146	538223147	1
scf1	538259128	538259129	1
scf1	538606160	538606161	1
scf1	538749401	538749402	1
scf1	538814133	538820877	2
scf1	538910869	538919098	2
scf1	539063333	539063334	1
scf1	539513061	539513062	1
scf1	540323091	540323092	1
scf1	540430423	540430424	1
scf1	540470865	540470866	1
scf1	541194346	541194347	1
scf1	541224394	541230130	2
scf1	541284029	541284030	1
scf1	541601741	541601742	1
scf1	541888995	541888996	1
scf1	541976770	541976771	1
scf1	542121909	542121910	1
scf1	542341155	542341156	1
scf1	542705660	542705661	1
scf1	542717986	542717987	1
scf1	542866079	542866333	3
scf1	543312679	543312680	1
scf1	543395551	543395602	2
scf1	543806425	543806426	1
scf1	543943202	543946122	4
scf1	544006364	544006365	1
scf1	544104782	544104783	1
scf1	544197309	544199874	2
scf1	544932353	544932354	1
scf1	545002548	545008686	7
scf1	545032911	545032912	1
scf1	545148450	545148451	1
scf1	545316245	545319809	2
scf1	545613503	545613504	1
scf1	545641438	545641439	1
scf1	545692513	545692514	1
scf1	545788382	545788383	1
scf1	546034763	546034764	1
scf1	546138924	546138925	1
scf1	546182115	546182116	1
scf1	546492279	546492280	1
scf1	546606663	546606664	1
scf1	546615752	546615753	1
scf1	547697082	547697083	1
scf1	547778395	547778396	1
scf1	547857642	547857643	1
scf1	548014068	548014069	1
scf1	548809675	548809676	1
scf1	549611045	549611046	1
scf1	550457765	550457766	1
scf1	550716905	550716906	1
scf1	550760780	550762079	2
scf1	550804082	550804083	1
scf1	551008765	551008766	1
scf1	551287816	551287817	1
scf1	551348616	551348617	1
scf1	551595155	551595156	1
scf1	552848143	552848144	1
scf1	553462239	553462240	1
scf1	553906793	553906794	1
scf1	554037230	554037231	1
scf1	554107617	554107618	1
scf1	555261546	555261547	1
scf1	555298859	555298860	1
scf1	555533287	555533288	1
scf1	555755673	555755674	1
scf1	555783693	555783694	1
scf1	555810754	555810755	1
scf1	555825877	555825926	2
scf1	556057490	556062990	3
scf1	556099065	556099066	1
scf1	556167057	556173999	2
scf1	556995602	556995603	1
scf1	557636397	557636398	1
scf1	557898226	557898227	1
scf1	558079337	558079338	1
scf1	559274077	559274078	1
scf1	559396283	559396284	1
scf1	559572848	559575877	5
scf1	559658507	559658508	1
scf1	559693559	559693560	1
scf1	560152303	560152304	1
scf1	560196685	560196770	2
scf1	560327521	560328278	2
scf1	561080996	561080997	1
scf1	561093989	561093990	1
scf1	561339948	561339949	1
scf1	561356329	561356330	1
scf1	561530821	561536858	2
scf1	561720431	561720432	1
scf1	561780245	561780246	1
scf1	561796653	561796654	1
scf1	561988227	561988228	1
scf1	562077519	562077520	1
scf1	562359331	562359332	1
scf1	562581702	562581703	1
scf1	562640557	562640558	1
scf1	562967179	562967180	1
scf1	563151882	563151891	2
scf1	563183107	563183108	1
scf1	563817369	563817370	1
scf1	564263700	564263701	1
scf1	564580664	564580665	1
scf1	564869256	564869257	1
scf1	564894041	564894042	1
scf1	565067000	565067001	1
scf1	565500214	565501637	2
scf1	565656285	565662976	2
scf1	565673781	565674879	2
scf1	565747866	565747867	1
scf1	565820292	565820293	1
scf1	566222102	566222834	2
scf1	566321447	566321448	1
scf1	566348609	566350312	2
scf1	566783058	566848882	103
scf1	566916931	566916932	1
scf1	568965345	568965358	2
scf1	569125823	569125824	1
scf1	569389004	569389005	1
scf1	569854000	569854001	1
scf1	569912012	569912013	1
scf1	570051269	570051270	1
scf1	570179816	570179977	2
scf1	570232798	570243711	7
scf1	570325972	570333690	2
scf1	570595263	570595264	1
scf1	570652802	570652803	1
scf1	570920129	570920130	1
scf1	571706142	571706143	1
scf1	571731967	571731968	1
scf1	572041416	572041417	1
scf1	572137478	572137479	1
scf1	572692107	572705219	3
scf1	573552608	573552609	1
scf1	573568007	573568008	1
scf1	573594199	573594200	1
scf1	573647824	573655859	6
scf1	573669822	573669823	1
scf1	573682425	573682426	1
scf1	573715025	573715026	1
scf1	573762487	573762488	1
scf1	573810503	573810504	1
scf1	574018846	574018847	1
scf1	574097569	574097941	2
scf1	574240668	574240669	1
scf1	574299555	574299556	1
scf1	574364745	574364746	1
scf1	574414633	574414634	1
scf1	574571317	574571318	1
scf1	574606572	574606573	1
scf1	574818299	574818325	2
scf1	574946994	574946995	1
scf1	575125553	575128721	3
scf1	575287778	575287779	1
scf1	575335539	575335540	1
scf1	575459173	575459179	2
scf1	575634225	575634226	1
scf1	575791799	575791800	1
scf1	575881232	575881233	1
scf1	576056892	576056893	1
scf1	576140946	576140947	1
scf1	576553552	576553586	2
scf1	576592997	576592998	1
scf1	576852303	576852304	1
scf1	577012522	577012523	1
scf1	577359642	577359643	1
scf1	577905438	577908823	2
scf1	577936974	577936975	1
scf1	578133556	578133557	1
scf1	578294396	578294397	1
scf1	578764338	578764371	2
scf1	579166554	579166555	1
scf1	579194388	579194389	1
scf1	579324472	579324473	1
scf1	580092624	580099622	2
scf1	580206116	580206117	1
scf1	580215709	580215723	2
scf1	580282180	580282181	1
scf1	580430266	580431442	2
scf1	580541124	580541125	1
scf1	580593550	580597200	2
scf1	580664700	580664701	1
scf1	580705620	580705645	2
scf1	580745786	580745787	1
scf1	581321129	581327153	4
scf1	581336796	581336797	1
scf1	581544243	581548268	20
scf1	581583161	581583162	1
scf1	581628059	581628060	1
scf1	581906377	581906378	1
scf1	582067046	582067095	2
scf1	582091391	582091392	1
scf1	582133287	582133288	1
scf1	582295100	582295101	1
scf1	582432046	582432640	3
scf1	582451602	582451603	1
scf1	582462419	582462420	1
scf1	582631485	582631486	1
scf1	582748754	582748943	3
scf1	582777847	582777848	1
scf1	583155481	583163922	2
scf1	583265639	583271810	2
scf1	583322628	583322629	1
scf1	583641478	583641479	1
scf1	583706300	583706301	1
scf1	583718594	583718595	1
scf1	583834030	583834031	1
scf1	584165657	584166165	2
scf1	584304633	584304634	1
scf1	584721915	584728462	3
scf1	584775503	584778124	2
scf1	584901136	584901137	1
scf1	584973195	584973196	1
scf1	585191042	585191043	1
scf1	585286935	585292555	3
scf1	585600848	585600849	1
scf1	585678516	585678517	1
scf1	585688500	585688501	1
scf1	585719910	585719911	1
scf1	585855659	585855660	1
scf1	585865670	585865671	1
scf1	586012332	586012333	1
scf1	586028700	586028701	1
[truncated: 11,222 more rows]

## Sheet: Fig. 3 source data
	Average TPM per Gosner stage					standard deviations per Gosner stage				single data points
Gosner (1960) stage	ncRNA-Y (female)*20	ncRNA-Y (male)*20	bod1l-X1+X2 (female)	bod1l-X+Y (male)		bod1l-X1+X2 stdev. (female)	bod1l-X+Y stdev. (male)				fraction of total reads	x-axis	TPM bodl1 male	category
23-24	0	0	3.44477	3.43255		0.863522	0.481119			Stage_1_males	3.95308e-06	1.1	3.95308	1
27-29	0	0.0995091	5.70877	6.37244		1.61349	0.704793			Stage_1_males	3.55177e-06	1.1	3.55177	1
30-33	0	0.120092	5.12146	4.87379		1.09198	0.90454			Stage_1_males	2.79282e-06	1.1	2.79282	1
34-38	0	0	6.53146	4.86757		2.06552	2.89339			Stage_2_males	6.39235e-06	2.1	6.39235	2
43-44	0	0.461716	4.61356	6.21008		0.523805				Stage_2_males	5.29917e-06	2.1	5.29917	2
45-46	0	0.499546	6.24648	11.2683		2.63403	4.03054			Stage_2_males	7.40006e-06	2.1	7.40006	2
(sub)adult	0	7.71799	7.4452	14.5589						Stage_2_males	6.64113e-06	2.1	6.64113	2
										Stage_2_males	6.82994e-06	2.1	6.82994	2
										Stage_2_males	5.67202e-06	2.1	5.67202	2
										Stage_3_males	4.61155e-06	3.1	4.61155	3
										Stage_3_males	3.50668e-06	3.1	3.50668	3
										Stage_3_males	5.62679e-06	3.1	5.62679	3
										Stage_3_males	5.75015e-06	3.1	5.75015	3
										Stage_4_males	2.00307e-06	4.1	2.00307	4
										Stage_4_males	3.07138e-06	4.1	3.07138	4
										Stage_4_males	2.50174e-06	4.1	2.50174	4
										Stage_4_males	8.11286e-06	4.1	8.11286	4
										Stage_4_males	8.64881e-06	4.1	8.64881	4
										Stage_5a_males	6.21008e-06	5.1	6.21008	5
										Stage_5b_males	1.69593e-05	6.1	16.9593	6
										Stage_5b_males	8.70146e-06	6.1	8.70146	6
										Stage_5b_males	8.14426e-06	6.1	8.14426	6
										Stage_6_males	1.45589e-05	7.1	14.5589	7
												0.1
											fraction of total reads	x-axis	TPM bod1l female	category
										Stage_1_females	4.51251e-06	0.9	4.51251	1
										Stage_1_females	3.75418e-06	0.9	3.75418	1
										Stage_1_females	3.38809e-06	0.9	3.38809	1
										Stage_1_females	2.1243e-06	0.9	2.1243	1
										Stage_2_females	7.27577e-06	1.9	7.27577	2
										Stage_2_females	6.9622e-06	1.9	6.9622	2
										Stage_2_females	5.64428e-06	1.9	5.64428	2
										Stage_2_females	6.89985e-06	1.9	6.89985	2
										Stage_2_females	5.21424e-06	1.9	5.21424	2
										Stage_2_females	1.84224e-06	1.9	1.84224	2
										Stage_2_females	6.13609e-06	1.9	6.13609	2
										Stage_2_females	5.69552e-06	1.9	5.69552	2
										Stage_3_females	6.99225e-06	2.9	6.99225	3
										Stage_3_females	5.24653e-06	2.9	5.24653	3
										Stage_3_females	5.04038e-06	2.9	5.04038	3
										Stage_3_females	5.32146e-06	2.9	5.32146	3
										Stage_3_females	4.88756e-06	2.9	4.88756	3
										Stage_3_females	3.24057e-06	2.9	3.24057	3
										Stage_4_females	2.70026e-06	3.9	2.70026	4
										Stage_4_females	6.93281e-06	3.9	6.93281	4
										Stage_4_females	6.38397e-06	3.9	6.38397	4
										Stage_4_females	8.13011e-06	3.9	8.13011	4
										Stage_4_females	8.51015e-06	3.9	8.51015	4
										Stage_5a_females	4.59497e-06	4.9	4.59497	5
										Stage_5a_females	5.47321e-06	4.9	5.47321	5
										Stage_5a_females	4.24021e-06	4.9	4.24021	5
										Stage_5a_females	4.14585e-06	4.9	4.14585	5
										Stage_5b_females	3.61245e-06	5.9	3.61245	6
										Stage_5b_females	8.8805e-06	5.9	8.8805	6
										Stage_6_females	7.4452e-06	6.9	7.4452	7
												-0.1
											fraction of total reads	x-axis	TPM*20 nc RNA	category
										Stage_1_males	0	1	0	1
										Stage_1_males	0	1	0	1
										Stage_1_males	0	1	0	1
										Stage_2_males	0	2	0	2
										Stage_2_males	0	2	0	2
										Stage_2_males	0	2	0	2
										Stage_2_males	0	2	0	2
										Stage_2_males	0	2	0	2
										Stage_2_males	2.98527e-08	2	0.597055	2
										Stage_3_males	0	3	0	3
										Stage_3_males	2.40183e-08	3	0.480367	3
										Stage_3_males	0	3	0	3
										Stage_3_males	0	3	0	3
										Stage_4_males	0	4	0	4
										Stage_4_males	0	4	0	4
										Stage_4_males	0	4	0	4
										Stage_4_males	0	4	0	4
										Stage_4_males	0	4	0	4
										Stage_5a_males	2.30858e-08	5	0.461716	5
										Stage_5b_males	0	6	0	6
										Stage_5b_males	7.49318e-08	6	1.49864	6
										Stage_5b_males	0	6	0	6
										Stage_6_males	3.859e-07	7	7.71799	7

## Sheet: Fig4b+S10 source data
200 bp window coordinates Y haplotype	i-enhancer-deep result	window start	i-enhancer signal strength [0 = none;1 = weak;2 = strong]
20001-20200	Not an Enhancer site	20001	0
20021-20220	Weak Enhancer Site	20021	1
20041-20240	Not an Enhancer site	20041	0
20061-20260	Not an Enhancer site	20061	0
20081-20280	Not an Enhancer site	20081	0
20101-20300	Not an Enhancer site	20101	0
20121-20320	Strong Enhancer Site	20121	2
20141-20340	Strong Enhancer Site	20141	2
20161-20360	Weak Enhancer Site	20161	1
20181-20380	Not an Enhancer site	20181	0
20201-20400	Not an Enhancer site	20201	0
20221-20420	Not an Enhancer site	20221	0
20241-20440	Not an Enhancer site	20241	0
20261-20460	Weak Enhancer Site	20261	1
20281-20480	Weak Enhancer Site	20281	1
20301-20500	Not an Enhancer site	20301	0
20321-20520	Not an Enhancer site	20321	0
20341-20540	Not an Enhancer site	20341	0
20361-20560	Not an Enhancer site	20361	0
20381-20580	Not an Enhancer site	20381	0
20401-20600	Not an Enhancer site	20401	0
20421-20620	Not an Enhancer site	20421	0
20441-20640	Not an Enhancer site	20441	0
20461-20660	Not an Enhancer site	20461	0
20481-20680	Not an Enhancer site	20481	0
20501-20700	Not an Enhancer site	20501	0
20521-20720	Not an Enhancer site	20521	0
20541-20740	Not an Enhancer site	20541	0
20561-20760	Strong Enhancer Site	20561	2
20581-20780	Not an Enhancer site	20581	0
20601-20800	Not an Enhancer site	20601	0
20621-20820	Strong Enhancer Site	20621	2
20641-20840	Weak Enhancer Site	20641	1
20661-20860	Not an Enhancer site	20661	0
20681-20880	Not an Enhancer site	20681	0
20701-20900	Not an Enhancer site	20701	0
20721-20920	Weak Enhancer Site	20721	1
20741-20940	Not an Enhancer site	20741	0
20761-20960	Not an Enhancer site	20761	0
20781-20980	Not an Enhancer site	20781	0
20801-21000	Not an Enhancer site	20801	0
20821-21020	Not an Enhancer site	20821	0
20841-21040	Not an Enhancer site	20841	0
20861-21060	Not an Enhancer site	20861	0
20881-21080	Strong Enhancer Site	20881	2
20901-21100	Not an Enhancer site	20901	0
20921-21120	Weak Enhancer Site	20921	1
20941-21140	Not an Enhancer site	20941	0
20961-21160	Weak Enhancer Site	20961	1
20981-21180	Not an Enhancer site	20981	0
21001-21200	Not an Enhancer site	21001	0
21021-21220	Not an Enhancer site	21021	0
21041-21240	Strong Enhancer Site	21041	2
21061-21260	Not an Enhancer site	21061	0
21081-21280	Not an Enhancer site	21081	0
21101-21300	Not an Enhancer site	21101	0
21121-21320	Not an Enhancer site	21121	0
21141-21340	Not an Enhancer site	21141	0
21161-21360	Weak Enhancer Site	21161	1
21181-21380	Not an Enhancer site	21181	0
21201-21400	Not an Enhancer site	21201	0
21221-21420	Not an Enhancer site	21221	0
21241-21440	Weak Enhancer Site	21241	1
21261-21460	Weak Enhancer Site	21261	1
21281-21480	Weak Enhancer Site	21281	1
21301-21500	Weak Enhancer Site	21301	1
21321-21520	Not an Enhancer site	21321	0
21341-21540	Not an Enhancer site	21341	0
21361-21560	Not an Enhancer site	21361	0
21381-21580	Not an Enhancer site	21381	0
21401-21600	Strong Enhancer Site	21401	2
21421-21620	Not an Enhancer site	21421	0
21441-21640	Weak Enhancer Site	21441	1
21461-21660	Not an Enhancer site	21461	0
21481-21680	Not an Enhancer site	21481	0
21501-21700	Not an Enhancer site	21501	0
21521-21720	Weak Enhancer Site	21521	1
21541-21740	Weak Enhancer Site	21541	1
21561-21760	Not an Enhancer site	21561	0
21581-21780	Not an Enhancer site	21581	0
21601-21800	Not an Enhancer site	21601	0
21621-21820	Not an Enhancer site	21621	0
21641-21840	Not an Enhancer site	21641	0
21661-21860	Weak Enhancer Site	21661	1
21681-21880	Not an Enhancer site	21681	0
21701-21900	Weak Enhancer Site	21701	1
21721-21920	Not an Enhancer site	21721	0
21741-21940	Not an Enhancer site	21741	0
21761-21960	Not an Enhancer site	21761	0
21781-21980	Weak Enhancer Site	21781	1
21801-22000	Not an Enhancer site	21801	0
21821-22020	Not an Enhancer site	21821	0
21841-22040	Not an Enhancer site	21841	0
21861-22060	Not an Enhancer site	21861	0
21881-22080	Strong Enhancer Site	21881	2
21901-22100	Not an Enhancer site	21901	0
21921-22120	Not an Enhancer site	21921	0
21941-22140	Strong Enhancer Site	21941	2
21961-22160	Weak Enhancer Site	21961	1
21981-22180	Strong Enhancer Site	21981	2
22001-22200	Not an Enhancer site	22001	0
22021-22220	Strong Enhancer Site	22021	2
22041-22240	Strong Enhancer Site	22041	2
22061-22260	Weak Enhancer Site	22061	1
22081-22280	Not an Enhancer site	22081	0
22101-22300	Weak Enhancer Site	22101	1
22121-22320	Weak Enhancer Site	22121	1
22141-22340	Weak Enhancer Site	22141	1
22161-22360	Weak Enhancer Site	22161	1
22181-22380	Not an Enhancer site	22181	0
22201-22400	Weak Enhancer Site	22201	1
22221-22420	Not an Enhancer site	22221	0
22241-22440	Weak Enhancer Site	22241	1
22261-22460	Not an Enhancer site	22261	0
22281-22480	Weak Enhancer Site	22281	1
22301-22500	Strong Enhancer Site	22301	2
22321-22520	Weak Enhancer Site	22321	1
22341-22540	Weak Enhancer Site	22341	1
22361-22560	Not an Enhancer site	22361	0
22381-22580	Weak Enhancer Site	22381	1
22401-22600	Not an Enhancer site	22401	0
22421-22620	Weak Enhancer Site	22421	1
22441-22640	Strong Enhancer Site	22441	2
22461-22660	Not an Enhancer site	22461	0
22481-22680	Weak Enhancer Site	22481	1
22501-22700	Weak Enhancer Site	22501	1
22521-22720	Not an Enhancer site	22521	0
22541-22740	Not an Enhancer site	22541	0
22561-22760	Weak Enhancer Site	22561	1
22581-22780	Not an Enhancer site	22581	0
22601-22800	Not an Enhancer site	22601	0
22621-22820	Not an Enhancer site	22621	0
22641-22840	Not an Enhancer site	22641	0
22661-22860	Not an Enhancer site	22661	0
22681-22880	Not an Enhancer site	22681	0
22701-22900	Not an Enhancer site	22701	0
22721-22920	Not an Enhancer site	22721	0
22741-22940	Weak Enhancer Site	22741	1
22761-22960	Not an Enhancer site	22761	0
22781-22980	Not an Enhancer site	22781	0
22801-23000	Not an Enhancer site	22801	0
22821-23020	Not an Enhancer site	22821	0
22841-23040	Not an Enhancer site	22841	0
22861-23060	Not an Enhancer site	22861	0
22881-23080	Not an Enhancer site	22881	0
22901-23100	Not an Enhancer site	22901	0
22921-23120	Not an Enhancer site	22921	0
22941-23140	Not an Enhancer site	22941	0
22961-23160	Not an Enhancer site	22961	0
22981-23180	Not an Enhancer site	22981	0
23001-23200	Not an Enhancer site	23001	0
23021-23220	Not an Enhancer site	23021	0
23041-23240	Not an Enhancer site	23041	0
23061-23260	Not an Enhancer site	23061	0
23081-23280	Not an Enhancer site	23081	0
23101-23300	Not an Enhancer site	23101	0
23121-23320	Not an Enhancer site	23121	0
23141-23340	Not an Enhancer site	23141	0
23161-23360	Not an Enhancer site	23161	0
23181-23380	Not an Enhancer site	23181	0
23201-23400	Not an Enhancer site	23201	0
23221-23420	Not an Enhancer site	23221	0
23241-23440	Not an Enhancer site	23241	0
23261-23460	Not an Enhancer site	23261	0
23281-23480	Not an Enhancer site	23281	0
23301-23500	Not an Enhancer site	23301	0
23321-23520	Weak Enhancer Site	23321	1
23341-23540	Not an Enhancer site	23341	0
23361-23560	Weak Enhancer Site	23361	1
23381-23580	Strong Enhancer Site	23381	2
23401-23600	Not an Enhancer site	23401	0
23421-23620	Strong Enhancer Site	23421	2
23441-23640	Not an Enhancer site	23441	0
23461-23660	Weak Enhancer Site	23461	1
23481-23680	Not an Enhancer site	23481	0
23501-23700	Weak Enhancer Site	23501	1
23521-23720	Not an Enhancer site	23521	0
23541-23740	Not an Enhancer site	23541	0
23561-23760	Not an Enhancer site	23561	0
23581-23780	Not an Enhancer site	23581	0
23601-23800	Not an Enhancer site	23601	0
23621-23820	Strong Enhancer Site	23621	2
23641-23840	Not an Enhancer site	23641	0
23661-23860	Not an Enhancer site	23661	0
23681-23880	Not an Enhancer site	23681	0
23701-23900	Not an Enhancer site	23701	0
23721-23920	Not an Enhancer site	23721	0
23741-23940	Strong Enhancer Site	23741	2
23761-23960	Not an Enhancer site	23761	0
23781-23980	Strong Enhancer Site	23781	2
23801-24000	Not an Enhancer site	23801	0
23821-24020	Not an Enhancer site	23821	0
23841-24040	Weak Enhancer Site	23841	1
23861-24060	Not an Enhancer site	23861	0
23881-24080	Not an Enhancer site	23881	0
23901-24100	Not an Enhancer site	23901	0
23921-24120	Not an Enhancer site	23921	0
23941-24140	Not an Enhancer site	23941	0
23961-24160	Not an Enhancer site	23961	0
23981-24180	Strong Enhancer Site	23981	2
24001-24200	Strong Enhancer Site	24001	2
24021-24220	Not an Enhancer site	24021	0
24041-24240	Not an Enhancer site	24041	0
24061-24260	Weak Enhancer Site	24061	1
24081-24280	Not an Enhancer site	24081	0
24101-24300	Not an Enhancer site	24101	0
24121-24320	Weak Enhancer Site	24121	1
24141-24340	Not an Enhancer site	24141	0
24161-24360	Not an Enhancer site	24161	0
24181-24380	Not an Enhancer site	24181	0
24201-24400	Not an Enhancer site	24201	0
24221-24420	Not an Enhancer site	24221	0
24241-24440	Not an Enhancer site	24241	0
24261-24460	Not an Enhancer site	24261	0
24281-24480	Weak Enhancer Site	24281	1
24301-24500	Not an Enhancer site	24301	0
24321-24520	Not an Enhancer site	24321	0
24341-24540	Not an Enhancer site	24341	0
24361-24560	Not an Enhancer site	24361	0
24381-24580	Not an Enhancer site	24381	0
24401-24600	Not an Enhancer site	24401	0
24421-24620	Not an Enhancer site	24421	0
24441-24640	Not an Enhancer site	24441	0
24461-24660	Not an Enhancer site	24461	0
24481-24680	Not an Enhancer site	24481	0
24501-24700	Strong Enhancer Site	24501	2
24521-24720	Not an Enhancer site	24521	0
24541-24740	Not an Enhancer site	24541	0
24561-24760	Weak Enhancer Site	24561	1
24581-24780	Not an Enhancer site	24581	0
24601-24800	Not an Enhancer site	24601	0
24621-24820	Not an Enhancer site	24621	0
24641-24840	Not an Enhancer site	24641	0
24661-24860	Strong Enhancer Site	24661	2
24681-24880	Weak Enhancer Site	24681	1
24701-24900	Not an Enhancer site	24701	0
24721-24920	Not an Enhancer site	24721	0
24741-24940	Not an Enhancer site	24741	0
24761-24960	Not an Enhancer site	24761	0
24781-24980	Not an Enhancer site	24781	0
24801-25000	Weak Enhancer Site	24801	1
24821-25020	Strong Enhancer Site	24821	2
24841-25040	Not an Enhancer site	24841	0
24861-25060	Not an Enhancer site	24861	0
24881-25080	Weak Enhancer Site	24881	1
24901-25100	Not an Enhancer site	24901	0
24921-25120	Not an Enhancer site	24921	0
24941-25140	Not an Enhancer site	24941	0
24961-25160	Not an Enhancer site	24961	0
24981-25180	Not an Enhancer site	24981	0
25001-25200	Not an Enhancer site	25001	0
25021-25220	Not an Enhancer site	25021	0
25041-25240	Not an Enhancer site	25041	0
25061-25260	Not an Enhancer site	25061	0
25081-25280	Weak Enhancer Site	25081	1
25101-25300	Not an Enhancer site	25101	0
25121-25320	Not an Enhancer site	25121	0
25141-25340	Weak Enhancer Site	25141	1
25161-25360	Weak Enhancer Site	25161	1
25181-25380	Strong Enhancer Site	25181	2
25201-25400	Weak Enhancer Site	25201	1
25221-25420	Not an Enhancer site	25221	0
25241-25440	Not an Enhancer site	25241	0
25261-25460	Weak Enhancer Site	25261	1
25281-25480	Strong Enhancer Site	25281	2
25301-25500	Not an Enhancer site	25301	0
25321-25520	Weak Enhancer Site	25321	1
25341-25540	Weak Enhancer Site	25341	1
25361-25560	Not an Enhancer site	25361	0
25381-25580	Not an Enhancer site	25381	0
25401-25600	Not an Enhancer site	25401	0
25421-25620	Not an Enhancer site	25421	0
25441-25640	Not an Enhancer site	25441	0
25461-25660	Not an Enhancer site	25461	0
25481-25680	Not an Enhancer site	25481	0
25501-25700	Strong Enhancer Site	25501	2
25521-25720	Weak Enhancer Site	25521	1
25541-25740	Weak Enhancer Site	25541	1
25561-25760	Not an Enhancer site	25561	0
25581-25780	Weak Enhancer Site	25581	1
25601-25800	Weak Enhancer Site	25601	1
25621-25820	Not an Enhancer site	25621	0
25641-25840	Strong Enhancer Site	25641	2
25661-25860	Strong Enhancer Site	25661	2
25681-25880	Weak Enhancer Site	25681	1
25701-25900	Not an Enhancer site	25701	0
25721-25920	Not an Enhancer site	25721	0
25741-25940	Not an Enhancer site	25741	0
25761-25960	Not an Enhancer site	25761	0
25781-25980	Strong Enhancer Site	25781	2
25801-26000	Not an Enhancer site	25801	0
25821-26020	Not an Enhancer site	25821	0
25841-26040	Not an Enhancer site	25841	0
25861-26060	Not an Enhancer site	25861	0
25881-26080	Not an Enhancer site	25881	0
25901-26100	Not an Enhancer site	25901	0
25921-26120	Not an Enhancer site	25921	0
25941-26140	Strong Enhancer Site	25941	2
25961-26160	Weak Enhancer Site	25961	1
25981-26180	Not an Enhancer site	25981	0
26001-26200	Weak Enhancer Site	26001	1
26021-26220	Not an Enhancer site	26021	0
26041-26240	Not an Enhancer site	26041	0
26061-26260	Not an Enhancer site	26061	0
26081-26280	Not an Enhancer site	26081	0
26101-26300	Not an Enhancer site	26101	0
26121-26320	Weak Enhancer Site	26121	1
26141-26340	Not an Enhancer site	26141	0
26161-26360	Weak Enhancer Site	26161	1
26181-26380	Weak Enhancer Site	26181	1
26201-26400	Not an Enhancer site	26201	0
26221-26420	Weak Enhancer Site	26221	1
26241-26440	Not an Enhancer site	26241	0
26261-26460	Not an Enhancer site	26261	0
26281-26480	Not an Enhancer site	26281	0
26301-26500	Not an Enhancer site	26301	0
26321-26520	Weak Enhancer Site	26321	1
26341-26540	Not an Enhancer site	26341	0
26361-26560	Weak Enhancer Site	26361	1
26381-26580	Weak Enhancer Site	26381	1
26401-26600	Weak Enhancer Site	26401	1
26421-26620	Strong Enhancer Site	26421	2
26441-26640	Not an Enhancer site	26441	0
26461-26660	Not an Enhancer site	26461	0
26481-26680	Weak Enhancer Site	26481	1
26501-26700	Weak Enhancer Site	26501	1
26521-26720	Not an Enhancer site	26521	0
26541-26740	Weak Enhancer Site	26541	1
26561-26760	Strong Enhancer Site	26561	2
26581-26780	Not an Enhancer site	26581	0
26601-26800	Strong Enhancer Site	26601	2
26621-26820	Not an Enhancer site	26621	0
26641-26840	Not an Enhancer site	26641	0
26661-26860	Not an Enhancer site	26661	0
26681-26880	Weak Enhancer Site	26681	1
26701-26900	Weak Enhancer Site	26701	1
26721-26920	Not an Enhancer site	26721	0
26741-26940	Weak Enhancer Site	26741	1
26761-26960	Weak Enhancer Site	26761	1
26781-26980	Not an Enhancer site	26781	0
26801-27000	Not an Enhancer site	26801	0
26821-27020	Weak Enhancer Site	26821	1
26841-27040	Strong Enhancer Site	26841	2
26861-27060	Weak Enhancer Site	26861	1
26881-27080	Strong Enhancer Site	26881	2
26901-27100	Weak Enhancer Site	26901	1
26921-27120	Weak Enhancer Site	26921	1
26941-27140	Strong Enhancer Site	26941	2
26961-27160	Strong Enhancer Site	26961	2
26981-27180	Weak Enhancer Site	26981	1
27001-27200	Strong Enhancer Site	27001	2
27021-27220	Not an Enhancer site	27021	0
27041-27240	Weak Enhancer Site	27041	1
27061-27260	Strong Enhancer Site	27061	2
27081-27280	Weak Enhancer Site	27081	1
27101-27300	Strong Enhancer Site	27101	2
27121-27320	Strong Enhancer Site	27121	2
27141-27340	Weak Enhancer Site	27141	1
27161-27360	Weak Enhancer Site	27161	1
27181-27380	Weak Enhancer Site	27181	1
27201-27400	Weak Enhancer Site	27201	1
27221-27420	Weak Enhancer Site	27221	1
27241-27440	Weak Enhancer Site	27241	1
27261-27460	Not an Enhancer site	27261	0
27281-27480	Weak Enhancer Site	27281	1
27301-27500	Weak Enhancer Site	27301	1
27321-27520	Strong Enhancer Site	27321	2
27341-27540	Strong Enhancer Site	27341	2
27361-27560	Strong Enhancer Site	27361	2
27381-27580	Weak Enhancer Site	27381	1
27401-27600	Strong Enhancer Site	27401	2
27421-27620	Strong Enhancer Site	27421	2
27441-27640	Weak Enhancer Site	27441	1
27461-27660	Weak Enhancer Site	27461	1
27481-27680	Weak Enhancer Site	27481	1
27501-27700	Weak Enhancer Site	27501	1
27521-27720	Weak Enhancer Site	27521	1
27541-27740	Strong Enhancer Site	27541	2
27561-27760	Not an Enhancer site	27561	0
27581-27780	Not an Enhancer site	27581	0
27601-27800	Not an Enhancer site	27601	0
27621-27820	Weak Enhancer Site	27621	1
27641-27840	Weak Enhancer Site	27641	1
27661-27860	Not an Enhancer site	27661	0
27681-27880	Not an Enhancer site	27681	0
27701-27900	Not an Enhancer site	27701	0
27721-27920	Not an Enhancer site	27721	0
27741-27940	Not an Enhancer site	27741	0
27761-27960	Not an Enhancer site	27761	0
27781-27980	Not an Enhancer site	27781	0
27801-28000	Not an Enhancer site	27801	0
27821-28020	Not an Enhancer site	27821	0
27841-28040	Not an Enhancer site	27841	0
27861-28060	Not an Enhancer site	27861	0
27881-28080	Not an Enhancer site	27881	0
27901-28100	Not an Enhancer site	27901	0
27921-28120	Weak Enhancer Site	27921	1
27941-28140	Not an Enhancer site	27941	0
27961-28160	Not an Enhancer site	27961	0
27981-28180	Not an Enhancer site	27981	0
28001-28200	Not an Enhancer site	28001	0
28021-28220	Not an Enhancer site	28021	0
28041-28240	Not an Enhancer site	28041	0
28061-28260	Not an Enhancer site	28061	0
28081-28280	Weak Enhancer Site	28081	1
28101-28300	Not an Enhancer site	28101	0
28121-28320	Not an Enhancer site	28121	0
28141-28340	Not an Enhancer site	28141	0
28161-28360	Not an Enhancer site	28161	0
28181-28380	Not an Enhancer site	28181	0
28201-28400	Not an Enhancer site	28201	0
28221-28420	Not an Enhancer site	28221	0
28241-28440	Not an Enhancer site	28241	0
28261-28460	Not an Enhancer site	28261	0
28281-28480	Not an Enhancer site	28281	0
28301-28500	Not an Enhancer site	28301	0
28321-28520	Not an Enhancer site	28321	0
28341-28540	Not an Enhancer site	28341	0
28361-28560	Not an Enhancer site	28361	0
28381-28580	Not an Enhancer site	28381	0
28401-28600	Not an Enhancer site	28401	0
28421-28620	Not an Enhancer site	28421	0
28441-28640	Not an Enhancer site	28441	0
28461-28660	Not an Enhancer site	28461	0
28481-28680	Not an Enhancer site	28481	0
28501-28700	Weak Enhancer Site	28501	1
28521-28720	Not an Enhancer site	28521	0
28541-28740	Not an Enhancer site	28541	0
28561-28760	Weak Enhancer Site	28561	1
28581-28780	Not an Enhancer site	28581	0
28601-28800	Not an Enhancer site	28601	0
28621-28820	Not an Enhancer site	28621	0
28641-28840	Not an Enhancer site	28641	0
28661-28860	Not an Enhancer site	28661	0
28681-28880	Not an Enhancer site	28681	0
28701-28900	Not an Enhancer site	28701	0
28721-28920	Not an Enhancer site	28721	0
28741-28940	Not an Enhancer site	28741	0
28761-28960	Not an Enhancer site	28761	0
28781-28980	Not an Enhancer site	28781	0
28801-29000	Not an Enhancer site	28801	0
28821-29020	Not an Enhancer site	28821	0
28841-29040	Not an Enhancer site	28841	0
28861-29060	Not an Enhancer site	28861	0
28881-29080	Not an Enhancer site	28881	0
28901-29100	Weak Enhancer Site	28901	1
28921-29120	Not an Enhancer site	28921	0
28941-29140	Not an Enhancer site	28941	0
28961-29160	Not an Enhancer site	28961	0
28981-29180	Not an Enhancer site	28981	0
29001-29200	Not an Enhancer site	29001	0
29021-29220	Not an Enhancer site	29021	0
29041-29240	Weak Enhancer Site	29041	1
29061-29260	Not an Enhancer site	29061	0
29081-29280	Weak Enhancer Site	29081	1
29101-29300	Not an Enhancer site	29101	0
29121-29320	Not an Enhancer site	29121	0
29141-29340	Weak Enhancer Site	29141	1
29161-29360	Not an Enhancer site	29161	0
29181-29380	Not an Enhancer site	29181	0
29201-29400	Weak Enhancer Site	29201	1
29221-29420	Not an Enhancer site	29221	0
29241-29440	Strong Enhancer Site	29241	2
29261-29460	Weak Enhancer Site	29261	1
29281-29480	Not an Enhancer site	29281	0
29301-29500	Not an Enhancer site	29301	0
29321-29520	Not an Enhancer site	29321	0
29341-29540	Strong Enhancer Site	29341	2
29361-29560	Not an Enhancer site	29361	0
29381-29580	Weak Enhancer Site	29381	1
29401-29600	Strong Enhancer Site	29401	2
29421-29620	Not an Enhancer site	29421	0
29441-29640	Strong Enhancer Site	29441	2
29461-29660	Not an Enhancer site	29461	0
29481-29680	Not an Enhancer site	29481	0
29501-29700	Not an Enhancer site	29501	0
29521-29720	Weak Enhancer Site	29521	1
29541-29740	Not an Enhancer site	29541	0
29561-29760	Not an Enhancer site	29561	0
29581-29780	Weak Enhancer Site	29581	1
29601-29800	Not an Enhancer site	29601	0
29621-29820	Weak Enhancer Site	29621	1
29641-29840	Weak Enhancer Site	29641	1
29661-29860	Weak Enhancer Site	29661	1
29681-29880	Weak Enhancer Site	29681	1
29701-29900	Weak Enhancer Site	29701	1
29721-29920	Weak Enhancer Site	29721	1
29741-29940	Weak Enhancer Site	29741	1
29761-29960	Weak Enhancer Site	29761	1
29781-29980	Weak Enhancer Site	29781	1
29801-30000	Strong Enhancer Site	29801	2

## Sheet: Fig. 4d source data
NEWICK FORMAT TREE:
((((((((SUP2500-consensus_barcode5_B.variabilis:0.0004075656,Y-hapl-V7flyecorr_21269-27049_B.viridis-Yreference:0.0001706612)0/50:0.0000023239,SUP5800-consensus-barcode17_B.viridis:0.0000021028)99/99:0.002108284,SUP2500-consensus_barcode6_B.viridis_LOW_QUAL_:0.0000020193)98.7/100:0.0024596508,SUP5800-consensus-barcode18_B.viridis_FAR-EAST_:0.0031370724)32.9/61:0.0008053004,(SUP2500-consensus_barc…
SEQUENCES (unaligned):
>SUP2500-consensus_barcode1_B.turanensis
ATTCTCCAGCCTGTGCACTCCCAGGAGCTGTATAAAGTGGATGTGTGTAATGTCCCAGTGGGCCACTGCAAAACGGTTCATTACTCCTGGAAGAGTTAATTCAAAGTTACCAAGTTAAATACTGTGATTTAAAGGTAAAACAGTTATTCTTCTATGCATTGTGTAAACTCAATGGCAAATGTACAGGCAGTTACATGGTTAACATAGGTTCACTGTTTAGTTTGCCAGGGTAGTGGAACAAGGTCTTCCCCTGGTTAGTGAGTCTAGTCTGAGGAGAGCTACATCAAGGATATGTGTGAGAATGAGTGTCTGCAGACTAAGGGCTGTATTACACCAATAGATTATCTGACCAATTTCTGTCCAATCAGACCAATAATTGCTGTATAACAAAAGATCTCT…
>SUP2500-consensus_barcode2_B.balearicus
ATTCTCCAGCCTGTGCACTCCCAGGAGCTTTATAAAGTGGATGTGTGTAGTGTCCCAGTGGGCCACTGCAAAGCGGTTCATTACTGCTGGAAGAGTTAATTCAAAGTTACCAAGTTAAATACTGTGATTTATTGGTAAAACAGTTATTCTTCTATGCATTGTGTAAACTCAATGGCAAATGTACAGGCAGTTACATGGTTAACATAGGTTCACTGTTTAGTTTGCCAGGGTAGTGGAACAAGGTCTTCCCCTGGTTAGTGAGTCTAGTCTGAGGAGAGCTACATCAGGGATATGTGTGAGAATGAGTGTCTGCAGACTAAGGGCTGTATTACACCAATAGATTATCTGACCAATTTCTGTCCAATCAGACCAATAATTGCTGTATAACAAAAGATCTCT…
>SUP2500-consensus_barcode3_B.siculus
ATTCTCCAGCCTGTGCACTCCCAGGAGCTTTATAAAGTGGATGTGTGTAGTGTCCCAGTGGGCCACTGCAAAACGGTTCATTACTGCTGGAAGAGTTAATTCAAAGTTACCAAGTTAAATACTGTGATTTATTGGTAAAACAGTTATTCTTCTATGCATTGTGTAAACTCAATGGCAAATGTACAGGCAGTTACATGGTTAACATTGGTTCACTGTTTAGTTTGCCAGGGTAGTGGAACAAGGTCTTCCCCTGGTTAGTGAGTCTAGTCTGAGGAGAGCTACATCAAGGATATGTGTGAGAATGAGTGTCTGCAGACTATCTGACCAATTTTTGTCTAATCAGACCAATAATTGCTGTGTATAACAAAAGATCTCTGTGTGTAAACAGACATATGATTG…
>SUP2500-consensus_barcode4_B.shaartusiensis
ATTCTCCAGCCTGTGCACTCCCAGGAGCTTTATAAATTGGATCTGTGTAGTGTCCCAGTGGGCCACTGCAAAACGGTTCATTACTGCTGGAAGAGTTAATTCAAAGTTACCAAGTTAAATACTGTGATTTATTGGTAAAACAGTTATTCTTCTATGCATTGTGTAAACTCAATGGCAAATGTACAGGCAGTTACATGGTTAACATACGTTCACTGTTTAGTTTGCCAGGGTAGTGGAACAAGGTCTTCCTCTGGTTAGTGAGTCTAGTCTGAGGAGAGCTACATCAAGGATATGTGTGAGAATGAGTGTCTGTAGACTAAGGGCTGTATTACACCAATAGATTATCTGACCAATTTCTGTCCAATCAGACCAATAATTGCTGTATAACAAAAGATCTCT…
>SUP2500-consensus_barcode5_B.variabilis
ATTCTCCAGCCTGTGCACTCCCAGGAGCTTTATAAAGTGGATGTGTGTAATGTCCCAGTGGGCCACTGCAAAACGGTTCATTACTGCTGGAAGAGTTAATTCAAAGTTACCAAGTTAAATAATGTGATTTAAAGGTAAAACAGTTATTCTTCTATGCATTGTGTAAACTCAATGGCAAATGTACAGGCAGTTACATGGTTAACATAGGTTCACTGTTTAGTTTGCCAGGGTAGTGGAACAAGGTCTTCCCCTGGTTAGTGAGTCTAGTCTGAGGAGAGCTACATCAAGGATATGTGTGAGAATGAGTGTCTGCAGACTAAGGGCTGTATTACACCAATAGATTATCTGACCAATTTCTGTCCAATCAGACCAATAATTGCTGTATAACAAAAGATCTCT…
>SUP2500-consensus_barcode6_B.viridis(LOW_QUAL)
ATTCTCCAGCCTGTGCACTCCCAGGAGCTTTATAAAGTGGATGTGTGTAATGTCCCAGTGGGCCACTGCAAAACGGTTCATTACTGCTGGAAGAGTTAATTCAAAGTTACCAAGTTAAATAATGTGATTTAAAGGTAAAACAGTTATTCTTCTATGCATTGTGTAAACTCAATGGCAAATGTACAGGCAGTTACATGGTTAACATAGGTTCACTGTTTAGTTTGCCAGGGTAGTGGAACAAGGTCTTCCCCTGGTTAGTGAGTCTAGTCTGAGGAGAGCTACATCAAGGATATGTGTGAGAATGAGTGTCTGCAGACTAAGGGCTGTATTACACCAATAGATTATCTGACCAATTTCTGTCCAATCAGACCAATAATTGCTGCATAACAAAAGATCTCT…
>SUP5800-consensus-barcode14_B.balearicus
TGGTGTAAAATATCCAGACGATAGCGAGAAGCCGCCGTATTACTTACCGGAGATTTTAATCATCAGCTGAGCATGGTCAGCGCTAAACAACCCTTTAATTATCTCTCTTTCAAGAGTCACTTTAAAGCTCCAGGAAGCTTTGGCTTCGGCGTGACACAGATTGGTAATGACAAGGATTGCTCTGTTTAATTTCAGTGTGAGAACCCAAGAAGCAAGAGTCCCTCAGTAATTTCAGTTTTGTTCCAGAAATCACTTAAAAACGTATTGAAAAGTATTAAAAGTGTCAGCACCAAGACCTTTACGCGCCAGCTGGAACAAAAGCCTTCTTTTCATAGGAAGGGACCTGTTGTCTGGTCACCATTTTCATCTGTGCCAACTATTCAGCTTGTCAAAGACCTT…
>SUP5800-consensus-barcode15_B.siculus
TGGTGTAAAATATCCAGACGATAGCGAGAAGCCACCGTATTACTTACCGGAGATTTTAATCATCAGCTGAGCATGGTCAACGTTAAACAACCCTTTAATTCTCTCTCTTTCAAGAGTCACTTTAAAGCTCCAGGAAGCTTTGGCTTCGGCGTGACACAGATTGGTAATGACAAGGATTGCTCTGTTTAATTTCAGTGTGAGAACCAAAGACGCAAGAGTCCCTCAGTAATTTCAGTTTTGTTCCAAAAATCACTTAAAAACGTATTGAAAAGTATTAAAAGTGTCAGCACCAAGACCTTTACGCGCCAGCTGGAACAAAAGCCTTCTTTTCATAGGAAGGGACCTGTTGTCTGGTCACCATTTTCATCTGTGCCAACTATTCAGCTCGTCAAAGACCTT…
>SUP5800-consensus-barcode16_B.shaartusiensis
TGGTGTAAAATATCCAGACGATAGCGAGAAGCCGCCGTATTACTTACCGGAGATTTTAATCATCAGCTGAGCATGGTCAGTGCTAAACAACCCTTTAATTCTCTCTCTTTCAAGAGTCACTTTAAAGCTCCAGGAAGCTTTGGCTTCGGCGTGACACAGATTGGTAATGACAAGGATTGCTCTGTTTAATTTCAGTGTGAGAACCAAAGACGCAAGAGTCCCTCAGTAATTTCAGTTTTGTTCCAGAAATCACTTAAAAACGTATTGAAAAGTATTAAAAGTGTCAGCACCAAGACCTTTACGCGCCAGCTGGAACAAAAGCCTTCTTTTCATAGGAAGGGACCTGTTGTCTGGTCACCATTTTCATCTGTGCCAACTATTCAGCTCGTCAAAGACCTT…
>SUP5800-consensus-barcode17_B.viridis
TGGTGTAAAATATCCAGACGATAGCGAGAAGCCGCCGTATTACTTACCGGAGATTTTAATCATCAGCTGAGAATGGTCAGCGCTAAACAACCCTTTAATTCTCTCTCTTTCAAGAGTCACTTTAAAGCTCCAGGAAGCTTTGGCTTCGGCGTGACACAGATTGGTAATGACAAGGATTGCTCTGTTTAATTTCAGTGTGAGAACCAAAGAAGCAAGAGTCCCTCAGTAATTTCAGTTTTGTTCCAGAAATCACTTAAAAACGTATTGAAAAGTGTCAGCACCAAGACCTTTACGCGCCAGCTGGAACAAAAGCCTTCTTTTCATAGGAAGGGACCTGTTGTCTGGTCACCATTTTTATCTGTGCCAACTATTCAGCTCGTCAAAGACCTTCCTTTAAGG…
>SUP5800-consensus-barcode18_B.viridis(FAR-EAST)
TGGTGTAAAATATCCAGACGATAGCGAGAAGCCACCGTATTACTTACCGGAGATTTTAATCATCAGCTGAGAATGGTCAGCGCTAAACAACCCTTTAATTCTCTCTCTTTCAAGAGTCACTTTAAAGCTCCAGGAAGCTTTGGCTTCGGCGTGACACAGATTGGTAATGACAAGGATTGCTCTGTTTAATTTCAGTGTGAGAACCAAAGAAGCAAGAGTCCCTCAGTAATTTCAGTTTTGTTCCAGAAATCACTTAAAAACGTATTGAAAAGTATTAAAAGTGTCAGCACCAAGACCTTTACGCGCCAGCTGGAACAAAAGCCTTCTTTTCATAGGAAGGGACCTGTTGTCTGGTCACCATTTTCATCTGTGCCAACTATTCAGCTCGTCAAAGACCTT…
>SUP5800-consensus-barcode19_B.turanensis
CCGGTGTGGTGTAAAATATCCAGACGATAGCGAGAAGCCGCCGTATTACTTACCGGAGATTTTAATCATCAGCTGAGAATGGTCAGCGCTAAACAACCCTTTAATTCTCTCTCTTTCAAGAGTCACTTTAAAGCTCCAGGAAGCTTTGGCTTCGGCGTGACACAGATTGGTAATGACAAGGATTGCTCTGTTTAATTTCAGTGTGAGAACCAAAGAAGCAAGAGTCCCTCAGTAATTTCAGTTTTGTTCCAGAAATCACTTAAAAACGTATTGAAAAGTATTAAAAGTGTCAGCACCAAGACCTTTACGCGCCAGCTGGAACAAAAGCCTTCTTTTCATAGGAAGGGACCTGTTGTCTGGTCACCATTTTCATCTGTGCCAACTATTCAGCTCGTCAAA…
>Y-hapl-V7flyecorr:21269-27049_B.viridis-Yreference
TATCCAGACGATAGCGAGAAGCCGCCGTATTACTTACCGGAGATTTTAATCATCAGCTGAGAATGGTCAGCGCTAAACAACCCTTTAATTCTCTCTCTTTCAAGAGTCACTTTAAAGCTCCAGGAAGCTTTGGCTTCGGCGTGACACAGATTGGTAATGACAAGGATTGCTCTGTTTAATTTCAGTGTGAGAACCAAAGAAGCAAGAGTCCCTCAGTAATTTCAGTTTTGTTCCAGAAATCACTTAAAAACGTATTGAAAAGTGTCAGCACCAGGACCTTTACGCGCCAGCTGGAACAAAAGCCTTCTTTTCATAGGAAGGGACCTGTTGTCTGGTCACCATTTTTATCTGTGCCAACTATTCAGCTCGTCAAAGACCTTCCTTTAAGGGTTTCTGCAT…
SEQUENCES (aligned by mafft):
>SUP2500-consensus_barcode1_B.turanensis
---------------------------------------------------------------------------------------------------------------------------------------------------------------------------------------------------------------------------------------------------------------------------------------------------------------------------------------------------------------------------------------------------------------…
>SUP2500-consensus_barcode2_B.balearicus
---------------------------------------------------------------------------------------------------------------------------------------------------------------------------------------------------------------------------------------------------------------------------------------------------------------------------------------------------------------------------------------------------------------…
>SUP2500-consensus_barcode3_B.siculus
---------------------------------------------------------------------------------------------------------------------------------------------------------------------------------------------------------------------------------------------------------------------------------------------------------------------------------------------------------------------------------------------------------------…
>SUP2500-consensus_barcode4_B.shaartusiensis
---------------------------------------------------------------------------------------------------------------------------------------------------------------------------------------------------------------------------------------------------------------------------------------------------------------------------------------------------------------------------------------------------------------…
>SUP2500-consensus_barcode5_B.variabilis
---------------------------------------------------------------------------------------------------------------------------------------------------------------------------------------------------------------------------------------------------------------------------------------------------------------------------------------------------------------------------------------------------------------…
>SUP2500-consensus_barcode6_B.viridis(LOW_QUAL)
---------------------------------------------------------------------------------------------------------------------------------------------------------------------------------------------------------------------------------------------------------------------------------------------------------------------------------------------------------------------------------------------------------------…
>SUP5800-consensus-barcode14_B.balearicus
------tggtgtaaaatatccagacgatagcgagaagccgccgtattacttaccggagattttaatcatcagctgagcatggtcagcgctaaacaaccctttaattatctctctttcaagagtcactttaaagctccaggaagctttggcttcggcgtgacacagattggtaatgacaaggattgctctgtttaatttcagtgtgagaacccaagaagcaagagtccctcagtaatttcagttttgttccagaaatcacttaaaaacgtattgaaaagtattaaaagtgtcagcaccaagacctttacgcgccagctggaacaaaagccttcttttcataggaagggacctgttgtctggtcaccattttcatctgtgccaactattcagcttgtcaaa…
>SUP5800-consensus-barcode15_B.siculus
------tggtgtaaaatatccagacgatagcgagaagccaccgtattacttaccggagattttaatcatcagctgagcatggtcaacgttaaacaaccctttaattctctctctttcaagagtcactttaaagctccaggaagctttggcttcggcgtgacacagattggtaatgacaaggattgctctgtttaatttcagtgtgagaaccaaagacgcaagagtccctcagtaatttcagttttgttccaaaaatcacttaaaaacgtattgaaaagtattaaaagtgtcagcaccaagacctttacgcgccagctggaacaaaagccttcttttcataggaagggacctgttgtctggtcaccattttcatctgtgccaactattcagctcgtcaaa…
>SUP5800-consensus-barcode16_B.shaartusiensis
------tggtgtaaaatatccagacgatagcgagaagccgccgtattacttaccggagattttaatcatcagctgagcatggtcagtgctaaacaaccctttaattctctctctttcaagagtcactttaaagctccaggaagctttggcttcggcgtgacacagattggtaatgacaaggattgctctgtttaatttcagtgtgagaaccaaagacgcaagagtccctcagtaatttcagttttgttccagaaatcacttaaaaacgtattgaaaagtattaaaagtgtcagcaccaagacctttacgcgccagctggaacaaaagccttcttttcataggaagggacctgttgtctggtcaccattttcatctgtgccaactattcagctcgtcaaa…
>SUP5800-consensus-barcode17_B.viridis
------tggtgtaaaatatccagacgatagcgagaagccgccgtattacttaccggagattttaatcatcagctgagaatggtcagcgctaaacaaccctttaattctctctctttcaagagtcactttaaagctccaggaagctttggcttcggcgtgacacagattggtaatgacaaggattgctctgtttaatttcagtgtgagaaccaaagaagcaagagtccctcagtaatttcagttttgttccagaaatcacttaaaaacgtattg---------aaaagtgtcagcaccaagacctttacgcgccagctggaacaaaagccttcttttcataggaagggacctgttgtctggtcaccatttttatctgtgccaactattcagctcgtcaaa…
>SUP5800-consensus-barcode18_B.viridis(FAR-EAST)
------tggtgtaaaatatccagacgatagcgagaagccaccgtattacttaccggagattttaatcatcagctgagaatggtcagcgctaaacaaccctttaattctctctctttcaagagtcactttaaagctccaggaagctttggcttcggcgtgacacagattggtaatgacaaggattgctctgtttaatttcagtgtgagaaccaaagaagcaagagtccctcagtaatttcagttttgttccagaaatcacttaaaaacgtattgaaaagtattaaaagtgtcagcaccaagacctttacgcgccagctggaacaaaagccttcttttcataggaagggacctgttgtctggtcaccattttcatctgtgccaactattcagctcgtcaaa…
>SUP5800-consensus-barcode19_B.turanensis
ccggtgtggtgtaaaatatccagacgatagcgagaagccgccgtattacttaccggagattttaatcatcagctgagaatggtcagcgctaaacaaccctttaattctctctctttcaagagtcactttaaagctccaggaagctttggcttcggcgtgacacagattggtaatgacaaggattgctctgtttaatttcagtgtgagaaccaaagaagcaagagtccctcagtaatttcagttttgttccagaaatcacttaaaaacgtattgaaaagtattaaaagtgtcagcaccaagacctttacgcgccagctggaacaaaagccttcttttcataggaagggacctgttgtctggtcaccattttcatctgtgccaactattcagctcgtcaaa…
>Y-hapl-V7flyecorr:21269-27049_B.viridis-Yreference
----------------tatccagacgatagcgagaagccgccgtattacttaccggagattttaatcatcagctgagaatggtcagcgctaaacaaccctttaattctctctctttcaagagtcactttaaagctccaggaagctttggcttcggcgtgacacagattggtaatgacaaggattgctctgtttaatttcagtgtgagaaccaaagaagcaagagtccctcagtaatttcagttttgttccagaaatcacttaaaaacgtattg---------aaaagtgtcagcaccaggacctttacgcgccagctggaacaaaagccttcttttcataggaagggacctgttgtctggtcaccatttttatctgtgccaactattcagctcgtcaaa…

## Sheet: Suppl. Fig. 3 source data
chr	start	end	middle	SNP count		chr	start	end	middle	SNP count
scf1	210174350	210209761	2.10192e+08	12		scf1	566783058	566848882	566815970	103
scf1	209693975	209726241	209710108	10		scf1	581544243	581548268	5.81546e+08	20
scf1	10876401	10879121	10877761	9		scf1	614217144	614225589	6.14221e+08	19
scf1	143652957	143665653	143659305	8		scf1	120951247	120970129	120960688	15
scf1	420198448	420203796	420201122	8		scf1	429112852	429116396	429114624	14
scf1	610096978	610117672	610107325	8		scf1	8394536	8399887	8.39721e+06	13
scf1	6902449	6909120	6.90578e+06	8		scf1	352585376	352603420	352594398	10
scf1	112312699	112325815	112319257	7		scf1	500253360	500255791	5.00255e+08	10
scf1	200533254	200537775	2.00536e+08	7		scf1	620292708	620301687	6.20297e+08	10
scf1	210003147	210025729	210014438	7		scf1	122979772	122983195	1.22981e+08	9
scf1	27387283	27396924	2.73921e+07	7		scf1	456028001	456028278	4.56028e+08	9
scf1	203511002	203537130	203524066	6		scf1	181147421	181167029	181157225	8
scf1	209881120	209893063	2.09887e+08	6		scf1	456782350	456788725	4.56786e+08	8
scf1	210288529	210305077	210296803	6		scf1	174407974	174411222	174409598	7
scf1	264384150	264384585	2.64384e+08	6		scf1	189163153	189176900	1.8917e+08	7
scf1	112350587	112350923	112350755	5		scf1	464264300	464280107	4.64272e+08	7
scf1	113881958	113883504	113882731	5		scf1	530952141	530960994	5.30957e+08	7
scf1	210253659	210257660	2.10256e+08	5		scf1	545002548	545008686	545005617	7
scf1	236027152	236028194	236027673	5		scf1	570232798	570243711	5.70238e+08	7
scf1	420150605	420163634	4.20157e+08	5		scf1	142025018	142030581	1.42028e+08	6
scf1	474077009	474082945	474079977	5		scf1	321852684	321860283	3.21856e+08	6
scf1	7868581	7884379	7876480	5		scf1	391367152	391382027	3.91375e+08	6
scf1	918197	921180	919688	5		scf1	473385792	473392381	4.73389e+08	6
scf1	12208249	12221575	12214912	4		scf1	533041119	533047796	5.33044e+08	6
scf1	169757731	169763156	1.6976e+08	4		scf1	573647824	573655859	5.73652e+08	6
scf1	209747469	209755493	209751481	4		scf1	140087784	140095103	1.40091e+08	5
scf1	209813697	209825862	2.0982e+08	4		scf1	14265457	14265572	1.42655e+07	5
scf1	210992352	210995536	210993944	4		scf1	343582524	343589225	3.43586e+08	5
scf1	268530022	268534214	268532118	4		scf1	376054792	376057661	3.76056e+08	5
scf1	291106658	291107187	2.91107e+08	4		scf1	390986509	390998575	390992542	5
scf1	30288063	30288640	3.02884e+07	4		scf1	395251296	395263292	395257294	5
scf1	369099602	369111093	3.69105e+08	4		scf1	424413232	424414839	4.24414e+08	5
scf1	413048660	413060904	413054782	4		scf1	429303668	429314951	4.29309e+08	5
scf1	418833897	418835177	418834537	4		scf1	477321933	477329993	477325963	5
scf1	420174854	420185027	4.2018e+08	4		scf1	488222196	488222959	4.88223e+08	5
scf1	435351345	435369151	435360248	4		scf1	559572848	559575877	5.59574e+08	5
scf1	536317535	536317603	536317569	4		scf1	64897701	64912686	6.49052e+07	5
scf1	572111408	572118093	5.72115e+08	4		scf1	75598245	75602226	7.56002e+07	5
scf1	574377785	574378282	5.74378e+08	4		scf1	88095834	88098995	8.80974e+07	5
scf1	574426433	574432485	574429459	4		scf1	112045652	112054366	112050009	4
scf1	585994165	586003019	585998592	4		scf1	196884900	196884939	1.96885e+08	4
scf1	617472362	617475584	617473973	4		scf1	292618108	292626681	2.92622e+08	4
scf1	83306169	83324513	83315341	4		scf1	314699628	314700099	3.147e+08	4
scf1	100500205	100500766	1.005e+08	3		scf1	366466432	366478168	366472300	4
scf1	11071935	11080760	1.10763e+07	3		scf1	368425109	368432483	368428796	4
scf1	112283654	112283737	1.12284e+08	3		scf1	372437176	372451655	3.72444e+08	4
scf1	12273633	12273778	1.22737e+07	3		scf1	441019866	441022128	441020997	4
scf1	126575186	126580541	1.26578e+08	3		scf1	444756804	444756866	444756835	4
scf1	129714720	129719974	129717347	3		scf1	444937589	444939680	4.44939e+08	4
scf1	143680333	143684723	143682528	3		scf1	448121592	448127010	448124301	4
scf1	144492947	144493072	1.44493e+08	3		scf1	47478671	47484909	47481790	4
scf1	147054778	147054818	147054798	3		scf1	517603701	517605268	5.17604e+08	4
scf1	147577687	147579255	147578471	3		scf1	533007011	533012818	5.3301e+08	4
scf1	16565890	16578049	1.6572e+07	3		scf1	538121460	538136672	538129066	4
scf1	16805288	16812649	1.6809e+07	3		scf1	543943202	543946122	543944662	4
scf1	172661168	172665068	172663118	3		scf1	581321129	581327153	581324141	4
scf1	17733	22621	20177	3		scf1	594022092	594029048	594025570	4
scf1	196648814	196656180	196652497	3		scf1	64938264	64939794	64939029	4
scf1	200146855	200150172	2.00149e+08	3		scf1	71565159	71572029	71568594	4
scf1	203581736	203586881	2.03584e+08	3		scf1	78041029	78041784	7.80414e+07	4
scf1	203623139	203623417	203623278	3		scf1	83445468	83451116	83448292	4
scf1	208725066	208730999	2.08728e+08	3		scf1	9456015	9463415	9459715	4
scf1	209927599	209928078	2.09928e+08	3		scf1	127596112	127598396	127597254	3
scf1	211006167	211007658	2.11007e+08	3		scf1	129768584	129768959	1.29769e+08	3
scf1	213269073	213269202	2.13269e+08	3		scf1	134639023	134643375	134641199	3
scf1	218249037	218252165	218250601	3		scf1	136936474	136936507	1.36936e+08	3
scf1	22699835	22711058	2.27054e+07	3		scf1	138608154	138608216	138608185	3
scf1	235215886	235223838	235219862	3		scf1	139034529	139047782	1.39041e+08	3
scf1	23905290	23911823	2.39086e+07	3		scf1	14396806	14396915	1.43969e+07	3
scf1	243550700	243552289	2.43551e+08	3		scf1	146995655	146996005	146995830	3
scf1	250894863	250894960	2.50895e+08	3		scf1	16979706	16995062	16987384	3
scf1	26784628	26788973	2.67868e+07	3		scf1	175248068	175251739	1.7525e+08	3
scf1	283118502	283118538	283118520	3		scf1	184241334	184249178	184245256	3
scf1	33329463	33329792	3.33296e+07	3		scf1	208431007	208440903	208435955	3
scf1	35096513	35100651	35098582	3		scf1	253330785	253334706	2.53333e+08	3
scf1	369788691	369788782	3.69789e+08	3		scf1	25566184	25566682	25566433	3
scf1	388449116	388458203	3.88454e+08	3		scf1	257273863	257280031	257276947	3
scf1	388470016	388471235	3.88471e+08	3		scf1	270494826	270499977	2.70497e+08	3
scf1	389629169	389629216	3.89629e+08	3		scf1	281770578	281770641	2.81771e+08	3
scf1	410800084	410802553	4.10801e+08	3		scf1	290403956	290404248	290404102	3
scf1	415390321	415399354	4.15395e+08	3		scf1	304106568	304112622	304109595	3
scf1	415437579	415441952	4.1544e+08	3		scf1	305787443	305791892	3.0579e+08	3
scf1	436431928	436443052	436437490	3		scf1	305997926	306001523	3.06e+08	3
scf1	438165933	438167535	438166734	3		scf1	318845035	318845079	318845057	3
scf1	460761091	460766413	460763752	3		scf1	32076491	32076521	32076506	3
scf1	460900553	460907015	460903784	3		scf1	32248689	32248727	32248708	3
scf1	462043268	462043333	4.62043e+08	3		scf1	34163209	34167717	34165463	3
scf1	463181430	463185367	4.63183e+08	3		scf1	352560251	352569941	352565096	3
scf1	471490597	471492679	471491638	3		scf1	35301355	35301445	35301400	3
scf1	473384691	473388819	473386755	3		scf1	35934408	35936493	3.59355e+07	3
scf1	477323841	477331752	4.77328e+08	3		scf1	366535939	366545637	366540788	3
scf1	498162969	498162987	498162978	3		scf1	369143819	369149615	369146717	3
scf1	546102633	546108866	5.46106e+08	3		scf1	369877075	369886843	369881959	3
scf1	553004383	553004512	5.53004e+08	3		scf1	374233070	374235379	3.74234e+08	3
scf1	554492059	554492130	5.54492e+08	3		scf1	377892919	377899757	377896338	3
scf1	569809673	569810525	569810099	3		scf1	388284430	388298945	3.88292e+08	3
scf1	584422784	584422823	5.84423e+08	3		scf1	391789731	391791805	391790768	3
scf1	587176214	587183801	5.8718e+08	3		scf1	394120828	394121044	394120936	3
scf1	599366036	599370968	599368502	3		scf1	419377109	419379834	4.19378e+08	3
scf1	606581856	606590734	606586295	3		scf1	42374337	42374600	4.23745e+07	3
scf1	614299410	614307605	6.14304e+08	3		scf1	429940904	429940919	4.29941e+08	3
scf1	77979106	77980453	7.79798e+07	3		scf1	44091425	44095714	4.40936e+07	3
scf1	77991520	77991622	77991571	3		scf1	458239388	458251041	4.58245e+08	3
scf1	79919165	79919412	7.99193e+07	3		scf1	460967665	460981314	4.60974e+08	3
scf1	81613126	81617695	8.16154e+07	3		scf1	461007526	461012012	461009769	3
scf1	9737445	9738243	9737844	3		scf1	463848174	463848219	4.63848e+08	3
scf1	107343	114383	110863	2		scf1	466838987	466839026	4.66839e+08	3
scf1	10803840	10811211	1.08075e+07	2		scf1	470051756	470057912	470054834	3
scf1	110041419	110041963	110041691	2		scf1	472322722	472328444	472325583	3
scf1	11012094	11012106	11012100	2		scf1	487346793	487355944	4.87351e+08	3
scf1	11171690	11171932	11171811	2		scf1	489542244	489546254	489544249	3
scf1	112259705	112259752	1.1226e+08	2		scf1	495176368	495176420	495176394	3
scf1	117599690	117602730	117601210	2		scf1	497712474	497719099	4.97716e+08	3
scf1	121737490	121741315	1.21739e+08	2		scf1	497730812	497730901	4.97731e+08	3
scf1	123280991	123287577	123284284	2		scf1	501394172	501395191	5.01395e+08	3
scf1	127082599	127084229	127083414	2		scf1	506628333	506635515	506631924	3
scf1	127535358	127539446	127537402	2		scf1	51270733	51271588	5.12712e+07	3
scf1	128821106	128821114	128821110	2		scf1	531804955	531805614	5.31805e+08	3
scf1	132072765	132072780	1.32073e+08	2		scf1	542866079	542866333	542866206	3
scf1	133381675	133382604	1.33382e+08	2		scf1	556057490	556062990	556060240	3
scf1	136386125	136390178	1.36388e+08	2		scf1	572692107	572705219	572698663	3
scf1	141462115	141462363	141462239	2		scf1	575125553	575128721	575127137	3
scf1	143389787	143389829	143389808	2		scf1	582432046	582432640	582432343	3
scf1	145215611	145218590	1.45217e+08	2		scf1	582748754	582748943	5.82749e+08	3
scf1	147014274	147021464	147017869	2		scf1	584721915	584728462	5.84725e+08	3
scf1	148063400	148065551	1.48064e+08	2		scf1	585286935	585292555	585289745	3
scf1	148874944	148881153	1.48878e+08	2		scf1	586631967	586636277	586634122	3
scf1	149428231	149431973	149430102	2		scf1	587178143	587184328	5.87181e+08	3
scf1	15233696	15233722	15233709	2		scf1	593951870	593956420	593954145	3
scf1	153813561	153813563	153813562	2		scf1	595925301	595935610	5.9593e+08	3
scf1	164356076	164362109	1.64359e+08	2		scf1	596368240	596373825	5.96371e+08	3
scf1	167601887	167601904	1.67602e+08	2		scf1	604160547	604164961	604162754	3
scf1	16996342	17000482	16998412	2		scf1	606545883	606550340	6.06548e+08	3
scf1	171633988	171634022	171634005	2		scf1	612858472	612862057	6.1286e+08	3
scf1	172145922	172152029	1.72149e+08	2		scf1	614876393	614878118	6.14877e+08	3
scf1	172484285	172484333	172484309	2		scf1	616015423	616015639	616015531	3
scf1	173586493	173586568	1.73587e+08	2		scf1	616130291	616132410	6.16131e+08	3
scf1	178846781	178846847	178846814	2		scf1	616867604	616873527	6.16871e+08	3
scf1	180700108	180701651	1.80701e+08	2		scf1	620371843	620378797	620375320	3
scf1	195103615	195103635	195103625	2		scf1	620527050	620532116	620529583	3
scf1	195803629	195811973	195807801	2		scf1	68195315	68199994	6.81977e+07	3
scf1	196610636	196614274	196612455	2		scf1	77701124	77702266	77701695	3
scf1	1966599	1973146	1.96987e+06	2		scf1	88676823	88687335	88682079	3
scf1	198054492	198054502	198054497	2		scf1	96174804	96188053	9.61814e+07	3
scf1	198077696	198084805	1.98081e+08	2		scf1	102749074	102749102	102749088	2
scf1	19929565	19930646	1.99301e+07	2		scf1	102778426	102778438	102778432	2
scf1	199603508	199605876	199604692	2		scf1	10562910	10562914	10562912	2
scf1	20304738	20304767	2.03048e+07	2		scf1	108394542	108396901	1.08396e+08	2
scf1	203223556	203223775	2.03224e+08	2		scf1	109214991	109215015	109215003	2
scf1	206745599	206746874	2.06746e+08	2		scf1	111407040	111407417	1.11407e+08	2
scf1	209786148	209794605	2.0979e+08	2		scf1	112070429	112075890	1.12073e+08	2
scf1	209857978	209866423	2.09862e+08	2		scf1	1166332	1166433	1.16638e+06	2
scf1	210144316	210150933	2.10148e+08	2		scf1	12234123	12234145	12234134	2
scf1	210317686	210318350	210318018	2		scf1	12504173	12505376	1.25048e+07	2
scf1	215207566	215207649	2.15208e+08	2		scf1	126383554	126383577	1.26384e+08	2
scf1	21739662	21739703	2.17397e+07	2		scf1	126845781	126845910	1.26846e+08	2
scf1	218921413	218927476	2.18924e+08	2		scf1	127072040	127075240	127073640	2
scf1	222355679	222355691	222355685	2		scf1	127270466	127276907	1.27274e+08	2
scf1	2243959	2243984	2.24397e+06	2		scf1	131743719	131749173	131746446	2
scf1	225914934	225915140	225915037	2		scf1	131810908	131811766	131811337	2
scf1	226482665	226486507	226484586	2		scf1	132330216	132330785	1.32331e+08	2
scf1	230468763	230475173	230471968	2		scf1	132735751	132735794	1.32736e+08	2
scf1	234615191	234617920	2.34617e+08	2		scf1	132979197	132981470	1.3298e+08	2
scf1	235588794	235591268	235590031	2		scf1	133404963	133405078	1.33405e+08	2
scf1	24551192	24551205	2.45512e+07	2		scf1	133418693	133418713	133418703	2
scf1	248945184	248945208	248945196	2		scf1	134499675	134502500	1.34501e+08	2
scf1	250379692	250381397	2.50381e+08	2		scf1	13594115	13594145	13594130	2
scf1	252045655	252049378	2.52048e+08	2		scf1	136979825	136979851	136979838	2
scf1	252079917	252085200	2.52083e+08	2		scf1	136993514	136995401	1.36994e+08	2
scf1	252129771	252131838	2.52131e+08	2		scf1	139879262	139883213	1.39881e+08	2
scf1	25494688	25498187	2.54964e+07	2		scf1	147211864	147211877	1.47212e+08	2
scf1	259876633	259876776	2.59877e+08	2		scf1	147448802	147450618	147449710	2
scf1	267826796	267830653	2.67829e+08	2		scf1	148783304	148783307	1.48783e+08	2
scf1	269028043	269028082	2.69028e+08	2		scf1	149219566	149219588	149219577	2
scf1	269074656	269077364	269076010	2		scf1	149843855	149847924	1.49846e+08	2
scf1	270300643	270301119	270300881	2		scf1	15244277	15252979	15248628	2
scf1	278839225	278839274	2.78839e+08	2		scf1	154803096	154807765	1.54805e+08	2
scf1	282253332	282253362	282253347	2		scf1	158307644	158309906	158308775	2
scf1	282399309	282402350	2.82401e+08	2		scf1	158319495	158328273	158323884	2
scf1	283179429	283181452	2.8318e+08	2		scf1	158366533	158367482	1.58367e+08	2
scf1	291875714	291876669	2.91876e+08	2		scf1	15935023	15935030	1.5935e+07	2
scf1	291921351	291923323	291922337	2		scf1	163259578	163260007	1.6326e+08	2
scf1	291936824	291936884	291936854	2		scf1	16484815	16488443	16486629	2
scf1	29251215	29254707	29252961	2		scf1	16826356	16826368	16826362	2
scf1	295775639	295776103	295775871	2		scf1	170692669	170692674	1.70693e+08	2
scf1	301386469	301386486	3.01386e+08	2		scf1	17134041	17134058	1.7134e+07	2
scf1	302666372	302669556	302667964	2		scf1	172117948	172120708	172119328	2
scf1	303021579	303021928	3.03022e+08	2		scf1	174296510	174296580	174296545	2
scf1	303825327	303832170	3.03829e+08	2		scf1	176294217	176294237	176294227	2
scf1	306137104	306137433	3.06137e+08	2		scf1	186914644	186915670	186915157	2
scf1	307265345	307265372	3.07265e+08	2		scf1	187458272	187458308	187458290	2
scf1	310738945	310745772	3.10742e+08	2		scf1	187481476	187490269	1.87486e+08	2
scf1	310954284	310955708	310954996	2		scf1	192653638	192654511	1.92654e+08	2
scf1	312332761	312332776	3.12333e+08	2		scf1	193538740	193538761	1.93539e+08	2
scf1	315006165	315014667	315010416	2		scf1	193641115	193641135	193641125	2
scf1	319017159	319017175	319017167	2		scf1	194580020	194580025	1.9458e+08	2
scf1	321319503	321321265	321320384	2		scf1	195535375	195535386	1.95535e+08	2
scf1	322769	324381	323575	2		scf1	195802217	195802229	195802223	2
scf1	32932806	32933550	32933178	2		scf1	201283569	201283588	2.01284e+08	2
scf1	33103861	33106626	3.31052e+07	2		scf1	204794578	204794820	204794699	2
scf1	352180497	352180515	352180506	2		scf1	205911668	205914041	2.05913e+08	2
scf1	352978434	352983418	352980926	2		scf1	207166329	207172047	207169188	2
scf1	35777499	35780207	35778853	2		scf1	211635190	211642921	2.11639e+08	2
scf1	365332407	365333979	365333193	2		scf1	211768280	211768299	2.11768e+08	2
scf1	365960592	365960975	3.65961e+08	2		scf1	212176027	212176071	212176049	2
scf1	3664902	3672243	3.66857e+06	2		scf1	212298387	212298395	212298391	2
scf1	36658388	36663016	36660702	2		scf1	217844135	217845953	217845044	2
scf1	367143307	367147872	3.67146e+08	2		scf1	21836092	21836116	21836104	2
scf1	369005250	369013958	369009604	2		scf1	219470678	219470691	2.19471e+08	2
scf1	369294917	369296558	3.69296e+08	2		scf1	220331662	220331750	220331706	2
scf1	373024320	373026506	373025413	2		scf1	224455924	224460197	2.24458e+08	2
scf1	374056832	374064052	374060442	2		scf1	224470696	224478239	2.24474e+08	2
scf1	374809489	374809518	3.7481e+08	2		scf1	224792202	224792246	224792224	2
scf1	379425948	379425981	3.79426e+08	2		scf1	226329480	226329573	2.2633e+08	2
scf1	381007940	381008380	381008160	2		scf1	22698946	22698951	2.26989e+07	2
scf1	381875408	381875436	381875422	2		scf1	228290616	228290626	228290621	2
scf1	388169658	388169706	388169682	2		scf1	228318840	228320447	2.2832e+08	2
scf1	390116595	390125022	3.90121e+08	2		scf1	23408711	23408726	2.34087e+07	2
scf1	390802921	390802940	3.90803e+08	2		scf1	234898372	234899026	234898699	2
scf1	391290652	391292710	391291681	2		scf1	236388839	236388881	236388860	2
scf1	391570038	391573920	391571979	2		scf1	237517589	237518076	2.37518e+08	2
scf1	393704173	393707375	393705774	2		scf1	24193177	24193372	2.41933e+07	2
scf1	394838549	394838576	3.94839e+08	2		scf1	244558723	244561672	2.4456e+08	2
scf1	401741095	401746015	401743555	2		scf1	24735966	24738877	2.47374e+07	2
scf1	405477624	405482809	4.0548e+08	2		scf1	25360906	25360917	2.53609e+07	2
scf1	40817978	40818063	4.0818e+07	2		scf1	255613830	255613863	2.55614e+08	2
scf1	413881079	413881081	413881080	2		scf1	257308359	257311689	257310024	2
scf1	415371260	415378213	4.15375e+08	2		scf1	26078500	26078523	2.60785e+07	2
scf1	415836928	415836972	415836950	2		scf1	264510173	264513370	2.64512e+08	2
scf1	418151456	418158065	4.18155e+08	2		scf1	268946137	268946159	268946148	2
scf1	422551301	422551375	422551338	2		scf1	270347538	270353865	2.70351e+08	2
scf1	424479408	424482625	4.24481e+08	2		scf1	270973164	270975923	2.70975e+08	2
scf1	427280395	427280433	427280414	2		scf1	271386640	271386678	271386659	2
scf1	427553213	427553405	427553309	2		scf1	272029770	272030622	272030196	2
scf1	440150596	440150613	4.40151e+08	2		scf1	276477866	276483636	276480751	2
scf1	445015378	445021138	445018258	2		scf1	277181388	277182652	277182020	2
scf1	450590986	450591004	450590995	2		scf1	277247667	277249207	277248437	2
scf1	4545355	4545367	4545361	2		scf1	281146061	281147997	281147029	2
scf1	454970919	454975272	4.54973e+08	2		scf1	281536323	281536381	281536352	2
scf1	460779649	460786853	460783251	2		scf1	281853113	281853207	281853160	2
scf1	460869826	460877980	460873903	2		scf1	2830129	2830456	2.83029e+06	2
scf1	461635145	461641652	4.61638e+08	2		scf1	283033839	283033866	2.83034e+08	2
scf1	461660090	461664440	461662265	2		scf1	283801583	283809901	283805742	2
scf1	461854355	461854361	461854358	2		scf1	287216179	287218565	287217372	2
scf1	46728574	46729246	46728910	2		scf1	290978600	290984537	2.90982e+08	2
scf1	471183285	471186578	4.71185e+08	2		scf1	293698726	293702749	2.93701e+08	2
scf1	473465202	473468908	473467055	2		scf1	293774926	293774942	293774934	2
scf1	476175355	476181294	4.76178e+08	2		scf1	296802938	296805466	296804202	2
scf1	477134231	477139206	4.77137e+08	2		scf1	30117653	30125096	3.01214e+07	2
scf1	482411003	482416387	482413695	2		scf1	310030590	310030594	310030592	2
scf1	482516772	482523856	482520314	2		scf1	314687469	314690447	314688958	2
scf1	483114257	483114309	483114283	2		scf1	315417141	315417184	3.15417e+08	2
scf1	483146577	483146606	4.83147e+08	2		scf1	316835461	316835470	3.16835e+08	2
scf1	48575902	48580553	4.85782e+07	2		scf1	321943554	321952227	3.21948e+08	2
scf1	487232134	487237524	487234829	2		scf1	322159111	322159118	3.22159e+08	2
scf1	487813673	487819493	487816583	2		scf1	327738110	327743854	327740982	2
scf1	490458839	490460999	490459919	2		scf1	336017720	336017765	3.36018e+08	2
scf1	495102395	495110581	495106488	2		scf1	33736869	33737139	33737004	2
scf1	50357201	50357258	5.03572e+07	2		scf1	33801023	33807131	33804077	2
scf1	507094337	507102560	5.07098e+08	2		scf1	355232917	355233308	3.55233e+08	2
scf1	507148699	507151899	507150299	2		scf1	36158332	36160043	3.61592e+07	2
scf1	507836226	507845132	507840679	2		scf1	36357986	36361123	3.63596e+07	2
scf1	513649380	513649394	513649387	2		scf1	36651100	36652779	3.66519e+07	2
scf1	516561555	516567582	5.16565e+08	2		scf1	368736297	368744103	368740200	2
scf1	530536296	530539396	530537846	2		scf1	369449840	369449855	3.6945e+08	2
scf1	537442225	537442888	5.37443e+08	2		scf1	373741592	373741743	3.73742e+08	2
scf1	537595866	537595895	5.37596e+08	2		scf1	374101392	374104827	3.74103e+08	2
scf1	542295781	542295816	5.42296e+08	2		scf1	375152668	375152921	3.75153e+08	2
scf1	543747084	543747213	5.43747e+08	2		scf1	376098919	376098981	376098950	2
scf1	543843711	543851668	5.43848e+08	2		scf1	377318441	377322748	3.77321e+08	2
scf1	545324670	545331955	5.45328e+08	2		scf1	377577714	377577941	3.77578e+08	2
scf1	545613636	545617365	5.45616e+08	2		scf1	378071223	378072299	378071761	2
scf1	547151762	547155559	5.47154e+08	2		scf1	384396191	384396280	3.84396e+08	2
scf1	554584209	554592742	5.54588e+08	2		scf1	387393871	387393903	387393887	2
scf1	558270055	558270086	5.5827e+08	2		scf1	388964653	388965042	3.88965e+08	2
scf1	558304244	558304385	5.58304e+08	2		scf1	390248516	390252143	3.9025e+08	2
scf1	563296866	563296928	563296897	2		scf1	392159980	392166064	392163022	2
scf1	563833662	563839672	563836667	2		scf1	392191437	392191470	3.92191e+08	2
scf1	565232066	565232126	565232096	2		scf1	395274163	395279927	395277045	2
scf1	566772131	566772149	566772140	2		scf1	395484013	395484018	3.95484e+08	2
scf1	566849624	566849701	5.6685e+08	2		scf1	396581953	396582272	3.96582e+08	2
scf1	569278242	569283361	5.69281e+08	2		scf1	398370570	398370708	398370639	2
scf1	569402083	569405664	5.69404e+08	2		scf1	399927639	399927681	399927660	2
scf1	569769900	569776456	569773178	2		scf1	406175908	406179288	406177598	2
scf1	569839631	569845918	5.69843e+08	2		scf1	40748137	40748387	40748262	2
scf1	571021181	571022931	571022056	2		scf1	408644868	408652189	4.08649e+08	2
scf1	574155071	574161672	5.74158e+08	2		scf1	414120042	414124947	4.14122e+08	2
scf1	575090176	575095132	575092654	2		scf1	414375193	414375239	414375216	2
scf1	575211310	575215679	5.75213e+08	2		scf1	414448340	414450678	414449509	2
scf1	575640285	575643000	5.75642e+08	2		scf1	417039537	417046339	417042938	2
scf1	576542857	576542938	5.76543e+08	2		scf1	419588305	419588322	4.19588e+08	2
scf1	577648458	577654181	5.77651e+08	2		scf1	421237069	421237119	421237094	2
scf1	577718470	577720628	577719549	2		scf1	42242635	42245273	42243954	2
scf1	577970652	577975362	577973007	2		scf1	422795931	422804507	422800219	2
scf1	580655226	580662554	580658890	2		scf1	423798777	423800467	423799622	2
scf1	581023919	581031731	581027825	2		scf1	424431503	424431578	4.24432e+08	2
scf1	582438837	582441763	582440300	2		scf1	426703321	426708664	4.26706e+08	2
scf1	582943664	582943751	5.82944e+08	2		scf1	426994142	426998970	426996556	2
scf1	584259308	584259528	584259418	2		scf1	427422747	427422928	4.27423e+08	2
scf1	584787787	584789936	5.84789e+08	2		scf1	430065544	430069748	430067646	2
scf1	584808719	584814255	584811487	2		scf1	430451165	430451183	430451174	2
scf1	585808829	585808909	585808869	2		scf1	431683584	431691350	431687467	2
scf1	590974159	590974164	5.90974e+08	2		scf1	435111527	435113248	4.35112e+08	2
scf1	591959734	591960364	591960049	2		scf1	436215733	436216991	436216362	2
scf1	594473413	594473467	594473440	2		scf1	439012009	439012012	4.39012e+08	2
scf1	597250283	597250878	5.97251e+08	2		scf1	439678141	439678228	4.39678e+08	2
scf1	597785916	597787172	597786544	2		scf1	441380744	441382052	441381398	2
scf1	60805652	60806048	60805850	2		scf1	444557725	444557739	444557732	2
scf1	608069858	608069986	608069922	2		scf1	447349494	447349575	4.4735e+08	2
scf1	608174344	608181469	6.08178e+08	2		scf1	447686587	447694422	4.47691e+08	2
scf1	610057876	610059246	610058561	2		scf1	448041541	448048657	448045099	2
scf1	616856286	616856499	6.16856e+08	2		scf1	448074291	448082798	4.48079e+08	2
scf1	617910793	617917471	617914132	2		scf1	448095732	448099661	4.48098e+08	2
scf1	618168716	618168731	6.18169e+08	2		scf1	450292833	450295343	450294088	2
scf1	619119717	619125317	619122517	2		scf1	455186428	455186493	4.55186e+08	2
scf1	620894061	620902720	6.20898e+08	2		scf1	457993685	457994227	457993956	2
scf1	62917252	62917424	62917338	2		scf1	463832684	463838417	4.63836e+08	2
scf1	6803016	6803933	6.80347e+06	2		scf1	466154197	466154308	4.66154e+08	2
scf1	6838197	6846054	6.84213e+06	2		scf1	46907190	46908576	46907883	2
scf1	7128684	7128738	7128711	2		scf1	473350289	473350306	4.7335e+08	2
scf1	73393182	73393185	7.33932e+07	2		scf1	476299436	476301591	4.76301e+08	2
scf1	74591211	74592776	7.4592e+07	2		scf1	479705194	479706490	479705842	2
scf1	75644931	75644946	7.56449e+07	2		scf1	481304112	481311614	481307863	2
scf1	8026219	8026240	8.02623e+06	2		scf1	481709300	481709313	4.81709e+08	2
scf1	8052234	8052244	8052239	2		scf1	482029612	482029626	482029619	2
scf1	81042601	81047325	81044963	2		scf1	482805917	482805942	4.82806e+08	2
scf1	8435004	8435073	8.43504e+06	2		scf1	483228600	483228639	4.83229e+08	2
scf1	87195600	87195663	8.71956e+07	2		scf1	484873098	484880556	484876827	2
scf1	8814441	8814485	8814463	2		scf1	485092987	485093966	4.85093e+08	2
scf1	88372870	88380771	8.83768e+07	2		scf1	48576855	48577073	48576964	2
scf1	95202972	95204403	9.52037e+07	2		scf1	486031810	486032198	486032004	2
scf1	100045030	100045031	1.00045e+08	1		scf1	486272375	486272468	4.86272e+08	2
scf1	100243104	100243105	1.00243e+08	1		scf1	488555342	488555345	4.88555e+08	2
scf1	100268563	100268564	1.00269e+08	1		scf1	489401761	489401794	4.89402e+08	2
scf1	100542956	100542957	1.00543e+08	1		scf1	489428261	489435316	4.89432e+08	2
scf1	100584899	100584900	1.00585e+08	1		scf1	489474123	489474153	489474138	2
scf1	100956066	100956067	1.00956e+08	1		scf1	495510244	495510248	495510246	2
scf1	101253171	101253172	1.01253e+08	1		scf1	498801255	498801260	4.98801e+08	2
scf1	101999002	101999003	1.01999e+08	1		scf1	505183377	505188778	5.05186e+08	2
scf1	10229682	10229683	1.02297e+07	1		scf1	507811929	507819244	5.07816e+08	2
scf1	102950683	102950684	1.02951e+08	1		scf1	510546410	510553265	5.1055e+08	2
scf1	102968849	102968850	1.02969e+08	1		scf1	511650745	511657713	511654229	2
scf1	103088565	103088566	1.03089e+08	1		scf1	513635224	513635229	5.13635e+08	2
scf1	1030947	1030948	1.03095e+06	1		scf1	515758551	515759521	515759036	2
scf1	103193460	103193461	1.03193e+08	1		scf1	520285113	520285153	520285133	2
scf1	103242797	103242798	1.03243e+08	1		scf1	524065368	524065380	524065374	2
scf1	103351537	103351538	1.03352e+08	1		scf1	524175623	524175904	5.24176e+08	2
scf1	103666263	103666264	1.03666e+08	1		scf1	524230173	524230185	524230179	2
scf1	103713576	103713577	1.03714e+08	1		scf1	524410717	524410834	5.24411e+08	2
scf1	104778286	104778287	1.04778e+08	1		scf1	524847636	524848094	524847865	2
scf1	10506211	10506212	1.05062e+07	1		scf1	529545298	529549449	5.29547e+08	2
scf1	105062590	105062591	1.05063e+08	1		scf1	529560634	529562220	529561427	2
scf1	106157072	106157073	1.06157e+08	1		scf1	531947063	531947144	5.31947e+08	2
scf1	107637798	107637799	1.07638e+08	1		scf1	532390937	532390972	5.32391e+08	2
scf1	10783617	10783618	1.07836e+07	1		scf1	533462336	533462632	533462484	2
scf1	107856885	107856886	1.07857e+08	1		scf1	538074729	538082243	538078486	2
scf1	10858225	10858226	1.08582e+07	1		scf1	538814133	538820877	538817505	2
scf1	108914616	108914617	1.08915e+08	1		scf1	538910869	538919098	5.38915e+08	2
scf1	1091046	1091047	1.09105e+06	1		scf1	541224394	541230130	541227262	2
scf1	109109873	109109874	1.0911e+08	1		scf1	543395551	543395602	5.43396e+08	2
scf1	109267373	109267374	1.09267e+08	1		scf1	544197309	544199874	5.44199e+08	2
scf1	10966376	10966377	1.09664e+07	1		scf1	54496783	54502241	54499512	2
scf1	111145760	111145761	1.11146e+08	1		scf1	54520883	54524941	54522912	2
scf1	111222167	111222168	1.11222e+08	1		scf1	545316245	545319809	545318027	2
scf1	111978124	111978125	1.11978e+08	1		scf1	550760780	550762079	5.50761e+08	2
scf1	112042496	112042497	1.12042e+08	1		scf1	555825877	555825926	5.55826e+08	2
scf1	112075215	112075216	1.12075e+08	1		scf1	556167057	556173999	556170528	2
scf1	112713720	112713721	1.12714e+08	1		scf1	560196685	560196770	5.60197e+08	2
scf1	112781441	112781442	1.12781e+08	1		scf1	560327521	560328278	5.60328e+08	2
scf1	11312691	11312692	1.13127e+07	1		scf1	561530821	561536858	5.61534e+08	2
scf1	113231580	113231581	1.13232e+08	1		scf1	56275332	56275390	56275361	2
scf1	11343019	11343020	1.1343e+07	1		scf1	563151882	563151891	5.63152e+08	2
scf1	115245426	115245427	1.15245e+08	1		scf1	565500214	565501637	5.65501e+08	2
scf1	116070250	116070251	1.1607e+08	1		scf1	565656285	565662976	5.6566e+08	2
scf1	116131571	116131572	1.16132e+08	1		scf1	565673781	565674879	565674330	2
scf1	117711948	117711949	1.17712e+08	1		scf1	566222102	566222834	566222468	2
scf1	117763002	117763003	1.17763e+08	1		scf1	566348609	566350312	5.66349e+08	2
scf1	117903847	117903848	1.17904e+08	1		scf1	568965345	568965358	5.68965e+08	2
scf1	119675023	119675024	1.19675e+08	1		scf1	570179816	570179977	5.7018e+08	2
scf1	120011040	120011041	1.20011e+08	1		scf1	570325972	570333690	570329831	2
scf1	120309629	120309630	1.2031e+08	1		scf1	574097569	574097941	574097755	2
scf1	12047865	12047866	1.20479e+07	1		scf1	574818299	574818325	574818312	2
scf1	12075994	12075995	1.2076e+07	1		scf1	5754183	5754536	5.75436e+06	2
scf1	121180755	121180756	1.21181e+08	1		scf1	575459173	575459179	575459176	2
scf1	121201292	121201293	1.21201e+08	1		scf1	576553552	576553586	576553569	2
scf1	121467913	121467914	1.21468e+08	1		scf1	577905438	577908823	5.77907e+08	2
scf1	12196373	12196374	1.21964e+07	1		scf1	578764338	578764371	5.78764e+08	2
scf1	123439327	123439328	1.23439e+08	1		scf1	580092624	580099622	580096123	2
scf1	123782989	123782990	1.23783e+08	1		scf1	580215709	580215723	580215716	2
scf1	1258838	1258839	1.25884e+06	1		scf1	580430266	580431442	580430854	2
scf1	125986713	125986714	1.25987e+08	1		scf1	580593550	580597200	580595375	2
scf1	126170765	126170766	1.26171e+08	1		scf1	580705620	580705645	5.80706e+08	2
scf1	126200883	126200884	1.26201e+08	1		scf1	582067046	582067095	5.82067e+08	2
scf1	126327499	126327500	1.26327e+08	1		scf1	583155481	583163922	5.8316e+08	2
scf1	126363786	126363787	1.26364e+08	1		scf1	583265639	583271810	5.83269e+08	2
scf1	126606177	126606178	1.26606e+08	1		scf1	584165657	584166165	584165911	2
scf1	126659879	126659880	1.2666e+08	1		scf1	584775503	584778124	5.84777e+08	2
scf1	127052794	127052795	1.27053e+08	1		scf1	58590141	58593017	58591579	2
scf1	127072431	127072432	1.27072e+08	1		scf1	593931432	593937587	5.93935e+08	2
scf1	12723628	12723629	1.27236e+07	1		scf1	593982142	593989503	5.93986e+08	2
scf1	127352924	127352925	1.27353e+08	1		scf1	596972042	596978081	5.96975e+08	2
scf1	127880791	127880792	1.27881e+08	1		scf1	597626066	597626068	597626067	2
scf1	128752829	128752830	1.28753e+08	1		scf1	597728575	597731350	5.9773e+08	2
scf1	128776044	128776045	1.28776e+08	1		scf1	598485921	598492885	598489403	2
scf1	128811251	128811252	1.28811e+08	1		scf1	599192485	599192769	599192627	2
scf1	128841588	128841589	1.28842e+08	1		scf1	599736995	599738223	599737609	2
scf1	128851789	128851790	1.28852e+08	1		scf1	600021754	600025229	6.00023e+08	2
scf1	129071940	129071941	1.29072e+08	1		scf1	601955245	601955310	6.01955e+08	2
scf1	129627125	129627126	1.29627e+08	1		scf1	602227145	602231358	6.02229e+08	2
scf1	129651719	129651720	1.29652e+08	1		scf1	60238667	60238776	6.02387e+07	2
scf1	129774282	129774283	1.29774e+08	1		scf1	602812136	602813379	6.02813e+08	2
scf1	130244369	130244370	1.30244e+08	1		scf1	605178011	605182079	605180045	2
scf1	13082892	13082893	1.30829e+07	1		scf1	606040169	606041460	6.06041e+08	2
scf1	131228501	131228502	1.31229e+08	1		scf1	609540913	609543020	6.09542e+08	2
scf1	131362325	131362326	1.31362e+08	1		scf1	610511044	610516440	610513742	2
scf1	131437839	131437840	1.31438e+08	1		scf1	613290514	613290590	613290552	2
scf1	131615602	131615603	1.31616e+08	1		scf1	613326535	613326785	613326660	2
scf1	131660642	131660643	1.31661e+08	1		scf1	613936445	613936460	6.13936e+08	2
scf1	131847891	131847892	1.31848e+08	1		scf1	614860925	614860999	614860962	2
scf1	132530365	132530366	1.3253e+08	1		scf1	615486468	615487585	6.15487e+08	2
scf1	132657280	132657281	1.32657e+08	1		scf1	616280342	616280359	6.1628e+08	2
scf1	132852307	132852308	1.32852e+08	1		scf1	616310002	616311573	6.16311e+08	2
scf1	133264409	133264410	1.33264e+08	1		scf1	617897747	617897759	617897753	2
scf1	133359721	133359722	1.3336e+08	1		scf1	617907957	617910729	617909343	2
scf1	133969264	133969265	1.33969e+08	1		scf1	619801685	619801700	6.19802e+08	2
scf1	134105475	134105476	1.34105e+08	1		scf1	620213657	620219861	620216759	2
scf1	134579767	134579768	1.3458e+08	1		scf1	621280825	621280945	621280885	2
scf1	134783896	134783897	1.34784e+08	1		scf1	621307912	621307971	6.21308e+08	2
scf1	135115210	135115211	1.35115e+08	1		scf1	62132201	62132254	6.21322e+07	2
scf1	135186368	135186369	1.35186e+08	1		scf1	621620998	621624263	6.21623e+08	2
scf1	13602862	13602863	1.36029e+07	1		scf1	623824957	623824960	6.23825e+08	2
scf1	136263034	136263035	1.36263e+08	1		scf1	66563859	66563882	6.65639e+07	2
scf1	136451010	136451011	1.36451e+08	1		scf1	6864974	6865164	6865069	2
scf1	136486259	136486260	1.36486e+08	1		scf1	72159851	72159855	72159853	2
scf1	136513417	136513418	1.36513e+08	1		scf1	73396139	73400581	73398360	2
scf1	136592751	136592752	1.36593e+08	1		scf1	75441826	75441838	75441832	2
scf1	136917167	136917168	1.36917e+08	1		scf1	7571473	7571566	7.57152e+06	2
scf1	136952854	136952855	1.36953e+08	1		scf1	76910823	76910835	76910829	2
scf1	137008795	137008796	1.37009e+08	1		scf1	78233380	78236416	78234898	2
scf1	137149703	137149704	1.3715e+08	1		scf1	8196135	8198713	8197424	2
scf1	137242045	137242046	1.37242e+08	1		scf1	83868618	83868807	8.38687e+07	2
scf1	137533693	137533694	1.37534e+08	1		scf1	84143993	84148852	8.41464e+07	2
scf1	13824460	13824461	1.38245e+07	1		scf1	865657	867295	866476	2
scf1	13856990	13856991	1.3857e+07	1		scf1	8719220	8719244	8719232	2
scf1	138828555	138828556	1.38829e+08	1		scf1	88410498	88410524	88410511	2
scf1	139132680	139132681	1.39133e+08	1		scf1	884421	884548	884484	2
scf1	139699667	139699668	1.397e+08	1		scf1	90865856	90868534	90867195	2
scf1	139862476	139862477	1.39862e+08	1		scf1	91896507	91899408	9.1898e+07	2
scf1	140035068	140035069	1.40035e+08	1		scf1	9472821	9472837	9472829	2
scf1	140116951	140116952	1.40117e+08	1		scf1	9570977	9573228	9.5721e+06	2
scf1	140388556	140388557	1.40389e+08	1		scf1	9602542	9602562	9602552	2
scf1	140700850	140700851	1.40701e+08	1		scf1	9834336	9834353	9.83434e+06	2
scf1	141163895	141163896	1.41164e+08	1		scf1	101214783	101214784	1.01215e+08	1
scf1	141702077	141702078	1.41702e+08	1		scf1	102602642	102602643	1.02603e+08	1
scf1	1419499	1419500	1.4195e+06	1		scf1	102791146	102791147	1.02791e+08	1
scf1	141979347	141979348	1.41979e+08	1		scf1	102844901	102844902	1.02845e+08	1
scf1	142675162	142675163	1.42675e+08	1		scf1	10331175	10331176	1.03312e+07	1
scf1	143474699	143474700	1.43475e+08	1		scf1	10380497	10380498	1.03805e+07	1
scf1	143632887	143632888	1.43633e+08	1		scf1	103860124	103860125	1.0386e+08	1
scf1	143785829	143785830	1.43786e+08	1		scf1	103901427	103901428	1.03901e+08	1
scf1	144189574	144189575	1.4419e+08	1		scf1	105076578	105076579	1.05077e+08	1
scf1	144269639	144269640	1.4427e+08	1		scf1	106488192	106488193	1.06488e+08	1
scf1	144478803	144478804	1.44479e+08	1		scf1	106499664	106499665	1.065e+08	1
scf1	144521012	144521013	1.44521e+08	1		scf1	106600925	106600926	1.06601e+08	1
scf1	145121024	145121025	1.45121e+08	1		scf1	107654417	107654418	1.07654e+08	1
scf1	145500704	145500705	1.45501e+08	1		scf1	107728436	107728437	1.07728e+08	1
scf1	145618159	145618160	1.45618e+08	1		scf1	107756020	107756021	1.07756e+08	1
scf1	146039932	146039933	1.4604e+08	1		scf1	10811451	10811452	1.08115e+07	1
scf1	146173154	146173155	1.46173e+08	1		scf1	108332657	108332658	1.08333e+08	1
scf1	146686932	146686933	1.46687e+08	1		scf1	108345316	108345317	1.08345e+08	1
scf1	14677994	14677995	1.4678e+07	1		scf1	108416567	108416568	1.08417e+08	1
scf1	146798245	146798246	1.46798e+08	1		scf1	108601274	108601275	1.08601e+08	1
scf1	1470821	1470822	1.47082e+06	1		scf1	10865927	10865928	1.08659e+07	1
scf1	147096921	147096922	1.47097e+08	1		scf1	108715953	108715954	1.08716e+08	1
scf1	147124039	147124040	1.47124e+08	1		scf1	10885324	10885325	1.08853e+07	1
scf1	147238766	147238767	1.47239e+08	1		scf1	11036580	11036581	1.10366e+07	1
scf1	147324142	147324143	1.47324e+08	1		scf1	11085890	11085891	1.10859e+07	1
scf1	147337504	147337505	1.47338e+08	1		scf1	111016007	111016008	1.11016e+08	1
scf1	147522442	147522443	1.47522e+08	1		scf1	111376133	111376134	1.11376e+08	1
scf1	147547594	147547595	1.47548e+08	1		scf1	111422834	111422835	1.11423e+08	1
scf1	147596283	147596284	1.47596e+08	1		scf1	111886242	111886243	1.11886e+08	1
scf1	14816400	14816401	1.48164e+07	1		scf1	112011025	112011026	1.12011e+08	1
scf1	148485085	148485086	1.48485e+08	1		scf1	112036618	112036619	1.12037e+08	1
scf1	148946273	148946274	1.48946e+08	1		scf1	112189768	112189769	1.1219e+08	1
scf1	149191853	149191854	1.49192e+08	1		scf1	112498172	112498173	1.12498e+08	1
scf1	15025226	15025227	1.50252e+07	1		scf1	112602355	112602356	1.12602e+08	1
scf1	15068048	15068049	1.5068e+07	1		scf1	11326435	11326436	1.13264e+07	1
scf1	152192270	152192271	1.52192e+08	1		scf1	11338249	11338250	1.13382e+07	1
scf1	152244075	152244076	1.52244e+08	1		scf1	113492241	113492242	1.13492e+08	1
scf1	15293508	15293509	1.52935e+07	1		scf1	114103844	114103845	1.14104e+08	1
scf1	153511354	153511355	1.53511e+08	1		scf1	114158853	114158854	1.14159e+08	1
scf1	153635837	153635838	1.53636e+08	1		scf1	11420823	11420824	1.14208e+07	1
scf1	153731631	153731632	1.53732e+08	1		scf1	114260997	114260998	1.14261e+08	1
scf1	153803248	153803249	1.53803e+08	1		scf1	114348825	114348826	1.14349e+08	1
scf1	153852428	153852429	1.53852e+08	1		scf1	114755049	114755050	1.14755e+08	1
scf1	153865746	153865747	1.53866e+08	1		scf1	114788819	114788820	1.14789e+08	1
scf1	155341288	155341289	1.55341e+08	1		scf1	114810825	114810826	1.14811e+08	1
scf1	155516967	155516968	1.55517e+08	1		scf1	11493278	11493279	1.14933e+07	1
scf1	155903846	155903847	1.55904e+08	1		scf1	115102145	115102146	1.15102e+08	1
scf1	156210409	156210410	1.5621e+08	1		scf1	115272976	115272977	1.15273e+08	1
scf1	156309928	156309929	1.5631e+08	1		scf1	115565604	115565605	1.15566e+08	1
scf1	156442492	156442493	1.56442e+08	1		scf1	115727475	115727476	1.15727e+08	1
scf1	157325152	157325153	1.57325e+08	1		scf1	116115642	116115643	1.16116e+08	1
scf1	157597438	157597439	1.57597e+08	1		scf1	11650108	11650109	1.16501e+07	1
scf1	15824728	15824729	1.58247e+07	1		scf1	11690196	11690197	1.16902e+07	1
scf1	15839186	15839187	1.58392e+07	1		scf1	117376969	117376970	1.17377e+08	1
scf1	158652735	158652736	1.58653e+08	1		scf1	117513626	117513627	1.17514e+08	1
scf1	159386600	159386601	1.59387e+08	1		scf1	117772235	117772236	1.17772e+08	1
scf1	159948204	159948205	1.59948e+08	1		scf1	119248114	119248115	1.19248e+08	1
scf1	160425398	160425399	1.60425e+08	1		scf1	119625645	119625646	1.19626e+08	1
scf1	16163383	16163384	1.61634e+07	1		scf1	120939755	120939756	1.2094e+08	1
scf1	161704556	161704557	1.61705e+08	1		scf1	121195657	121195658	1.21196e+08	1
scf1	16195739	16195740	1.61957e+07	1		scf1	121305365	121305366	1.21305e+08	1
scf1	16251101	16251102	1.62511e+07	1		scf1	121572902	121572903	1.21573e+08	1
scf1	162959307	162959308	1.62959e+08	1		scf1	121675976	121675977	1.21676e+08	1
scf1	163276253	163276254	1.63276e+08	1		scf1	121852139	121852140	1.21852e+08	1
scf1	163302772	163302773	1.63303e+08	1		scf1	121879935	121879936	1.2188e+08	1
scf1	163453560	163453561	1.63454e+08	1		scf1	122719517	122719518	1.2272e+08	1
scf1	163836379	163836380	1.63836e+08	1		scf1	123712415	123712416	1.23712e+08	1
scf1	164018415	164018416	1.64018e+08	1		scf1	124758941	124758942	1.24759e+08	1
scf1	164612079	164612080	1.64612e+08	1		scf1	125297007	125297008	1.25297e+08	1
scf1	164676724	164676725	1.64677e+08	1		scf1	125354879	125354880	1.25355e+08	1
scf1	164969900	164969901	1.6497e+08	1		scf1	12626748	12626749	1.26267e+07	1
scf1	16522596	16522597	1.65226e+07	1		scf1	126417603	126417604	1.26418e+08	1
scf1	165383315	165383316	1.65383e+08	1		scf1	126526345	126526346	1.26526e+08	1
scf1	167105148	167105149	1.67105e+08	1		scf1	126540167	126540168	1.2654e+08	1
scf1	167669532	167669533	1.6767e+08	1		scf1	126686451	126686452	1.26686e+08	1
scf1	167790402	167790403	1.6779e+08	1		scf1	127005503	127005504	1.27006e+08	1
scf1	168674736	168674737	1.68675e+08	1		scf1	127288013	127288014	1.27288e+08	1
scf1	168870743	168870744	1.68871e+08	1		scf1	127467376	127467377	1.27467e+08	1
scf1	169486800	169486801	1.69487e+08	1		scf1	127755101	127755102	1.27755e+08	1
scf1	169551782	169551783	1.69552e+08	1		scf1	128264767	128264768	1.28265e+08	1
scf1	169723194	169723195	1.69723e+08	1		scf1	128628421	128628422	1.28628e+08	1
scf1	17025962	17025963	1.7026e+07	1		scf1	128645746	128645747	1.28646e+08	1
scf1	170836943	170836944	1.70837e+08	1		scf1	128773372	128773373	1.28773e+08	1
scf1	1710243	1710244	1.71024e+06	1		scf1	129829482	129829483	1.29829e+08	1
scf1	171145391	171145392	1.71145e+08	1		scf1	129981039	129981040	1.29981e+08	1
scf1	17158115	17158116	1.71581e+07	1		scf1	130171529	130171530	1.30172e+08	1
scf1	171657659	171657660	1.71658e+08	1		scf1	130200966	130200967	1.30201e+08	1
scf1	171880764	171880765	1.71881e+08	1		scf1	130307570	130307571	1.30308e+08	1
scf1	172116679	172116680	1.72117e+08	1		scf1	130409094	130409095	1.30409e+08	1
scf1	172245742	172245743	1.72246e+08	1		scf1	130541972	130541973	1.30542e+08	1
scf1	172686558	172686559	1.72687e+08	1		scf1	13137675	13137676	1.31377e+07	1
scf1	173146016	173146017	1.73146e+08	1		scf1	131403541	131403542	1.31404e+08	1
scf1	173241809	173241810	1.73242e+08	1		scf1	131540110	131540111	1.3154e+08	1
scf1	17338268	17338269	1.73383e+07	1		scf1	131593357	131593358	1.31593e+08	1
scf1	173470983	173470984	1.73471e+08	1		scf1	131662562	131662563	1.31663e+08	1
scf1	173842943	173842944	1.73843e+08	1		scf1	132026091	132026092	1.32026e+08	1
scf1	174025699	174025700	1.74026e+08	1		scf1	132090278	132090279	1.3209e+08	1
scf1	174111614	174111615	1.74112e+08	1		scf1	132270413	132270414	1.3227e+08	1
scf1	174182838	174182839	1.74183e+08	1		scf1	132302685	132302686	1.32303e+08	1
scf1	174379392	174379393	1.74379e+08	1		scf1	132413865	132413866	1.32414e+08	1
scf1	174947489	174947490	1.74947e+08	1		scf1	132517189	132517190	1.32517e+08	1
scf1	175309885	175309886	1.7531e+08	1		scf1	1325434	1325435	1.32543e+06	1
scf1	175728157	175728158	1.75728e+08	1		scf1	132696193	132696194	1.32696e+08	1
scf1	175768810	175768811	1.75769e+08	1		scf1	132749131	132749132	1.32749e+08	1
scf1	176134937	176134938	1.76135e+08	1		scf1	132867589	132867590	1.32868e+08	1
scf1	17621610	17621611	1.76216e+07	1		scf1	133522508	133522509	1.33523e+08	1
scf1	176241674	176241675	1.76242e+08	1		scf1	133935216	133935217	1.33935e+08	1
scf1	176325183	176325184	1.76325e+08	1		scf1	134286177	134286178	1.34286e+08	1
scf1	176499738	176499739	1.765e+08	1		scf1	134327706	134327707	1.34328e+08	1
scf1	17676644	17676645	1.76766e+07	1		scf1	134371884	134371885	1.34372e+08	1
scf1	17848158	17848159	1.78482e+07	1		scf1	134398266	134398267	1.34398e+08	1
scf1	178540174	178540175	1.7854e+08	1		scf1	135736593	135736594	1.35737e+08	1
scf1	180040650	180040651	1.80041e+08	1		scf1	13603888	13603889	1.36039e+07	1
scf1	180633298	180633299	1.80633e+08	1		scf1	136077153	136077154	1.36077e+08	1
scf1	180825031	180825032	1.80825e+08	1		scf1	136475073	136475074	1.36475e+08	1
scf1	18109063	18109064	1.81091e+07	1		scf1	136498497	136498498	1.36498e+08	1
scf1	181154144	181154145	1.81154e+08	1		scf1	136570673	136570674	1.36571e+08	1
scf1	181171117	181171118	1.81171e+08	1		scf1	136628375	136628376	1.36628e+08	1
scf1	181374513	181374514	1.81375e+08	1		scf1	136969908	136969909	1.3697e+08	1
scf1	181537347	181537348	1.81537e+08	1		scf1	13704259	13704260	1.37043e+07	1
scf1	182712962	182712963	1.82713e+08	1		scf1	137085364	137085365	1.37085e+08	1
scf1	18304344	18304345	1.83043e+07	1		scf1	137263431	137263432	1.37263e+08	1
scf1	18325457	18325458	1.83255e+07	1		scf1	137438862	137438863	1.37439e+08	1
scf1	18384694	18384695	1.83847e+07	1		scf1	138099614	138099615	1.381e+08	1
scf1	184152029	184152030	1.84152e+08	1		scf1	13817840	13817841	1.38178e+07	1
scf1	18421236	18421237	1.84212e+07	1		scf1	138409660	138409661	1.3841e+08	1
scf1	185157519	185157520	1.85158e+08	1		scf1	138464167	138464168	1.38464e+08	1
scf1	185351813	185351814	1.85352e+08	1		scf1	138580044	138580045	1.3858e+08	1
scf1	185860102	185860103	1.8586e+08	1		scf1	138689958	138689959	1.3869e+08	1
scf1	18593512	18593513	1.85935e+07	1		scf1	138745919	138745920	1.38746e+08	1
scf1	186160722	186160723	1.86161e+08	1		scf1	139224062	139224063	1.39224e+08	1
scf1	186249462	186249463	1.86249e+08	1		scf1	139233532	139233533	1.39234e+08	1
scf1	186580034	186580035	1.8658e+08	1		scf1	139255666	139255667	1.39256e+08	1
scf1	186607368	186607369	1.86607e+08	1		scf1	139275313	139275314	1.39275e+08	1
scf1	186653019	186653020	1.86653e+08	1		scf1	139418572	139418573	1.39419e+08	1
scf1	187824319	187824320	1.87824e+08	1		scf1	139708282	139708283	1.39708e+08	1
scf1	18796490	18796491	1.87965e+07	1		scf1	139750269	139750270	1.3975e+08	1
scf1	188368527	188368528	1.88369e+08	1		scf1	139925992	139925993	1.39926e+08	1
scf1	188562753	188562754	1.88563e+08	1		scf1	140037202	140037203	1.40037e+08	1
scf1	188709742	188709743	1.8871e+08	1		scf1	140129516	140129517	1.4013e+08	1
scf1	188826635	188826636	1.88827e+08	1		scf1	140141407	140141408	1.40141e+08	1
scf1	188938286	188938287	1.88938e+08	1		scf1	140174333	140174334	1.40174e+08	1
scf1	189095676	189095677	1.89096e+08	1		scf1	14053485	14053486	1.40535e+07	1
scf1	189308115	189308116	1.89308e+08	1		scf1	140717890	140717891	1.40718e+08	1
scf1	189389861	189389862	1.8939e+08	1		scf1	140883990	140883991	1.40884e+08	1
scf1	19063189	19063190	1.90632e+07	1		scf1	141118765	141118766	1.41119e+08	1
scf1	190865714	190865715	1.90866e+08	1		scf1	14119967	14119968	1.412e+07	1
scf1	191465609	191465610	1.91466e+08	1		scf1	141500814	141500815	1.41501e+08	1
scf1	191944574	191944575	1.91945e+08	1		scf1	142906231	142906232	1.42906e+08	1
scf1	192007634	192007635	1.92008e+08	1		scf1	14312226	14312227	1.43122e+07	1
scf1	192254775	192254776	1.92255e+08	1		scf1	143751946	143751947	1.43752e+08	1
scf1	19229424	19229425	1.92294e+07	1		scf1	143775497	143775498	1.43775e+08	1
scf1	192458411	192458412	1.92458e+08	1		scf1	14463776	14463777	1.44638e+07	1
scf1	192661237	192661238	1.92661e+08	1		scf1	14527855	14527856	1.45279e+07	1
scf1	192820832	192820833	1.92821e+08	1		scf1	1457356	1457357	1.45736e+06	1
scf1	193023710	193023711	1.93024e+08	1		scf1	146117695	146117696	1.46118e+08	1
scf1	19304179	19304180	1.93042e+07	1		scf1	146232369	146232370	1.46232e+08	1
scf1	193503601	193503602	1.93504e+08	1		scf1	146559829	146559830	1.4656e+08	1
scf1	19358729	19358730	1.93587e+07	1		scf1	14664119	14664120	1.46641e+07	1
scf1	193635020	193635021	1.93635e+08	1		scf1	1470823	1470824	1.47082e+06	1
scf1	194514242	194514243	1.94514e+08	1		scf1	147385301	147385302	1.47385e+08	1
scf1	194646544	194646545	1.94647e+08	1		scf1	147914701	147914702	1.47915e+08	1
scf1	194927207	194927208	1.94927e+08	1		scf1	148175029	148175030	1.48175e+08	1
scf1	195042962	195042963	1.95043e+08	1		scf1	148364590	148364591	1.48365e+08	1
scf1	195236495	195236496	1.95236e+08	1		scf1	148605475	148605476	1.48605e+08	1
scf1	195712435	195712436	1.95712e+08	1		scf1	148626523	148626524	1.48627e+08	1
scf1	195873555	195873556	1.95874e+08	1		scf1	148877972	148877973	1.48878e+08	1
scf1	195887034	195887035	1.95887e+08	1		scf1	148965071	148965072	1.48965e+08	1
scf1	196004186	196004187	1.96004e+08	1		scf1	148998397	148998398	1.48998e+08	1
scf1	196401929	196401930	1.96402e+08	1		scf1	149034011	149034012	1.49034e+08	1
scf1	196432214	196432215	1.96432e+08	1		scf1	149196470	149196471	1.49196e+08	1
scf1	196629196	196629197	1.96629e+08	1		scf1	1492037	1492038	1.49204e+06	1
scf1	198637079	198637080	1.98637e+08	1		scf1	14974640	14974641	1.49746e+07	1
scf1	19888659	19888660	1.98887e+07	1		scf1	14997666	14997667	1.49977e+07	1
scf1	199313750	199313751	1.99314e+08	1		scf1	151400768	151400769	1.51401e+08	1
scf1	199399555	199399556	1.994e+08	1		scf1	152276169	152276170	1.52276e+08	1
scf1	199641611	199641612	1.99642e+08	1		scf1	152292928	152292929	1.52293e+08	1
scf1	200309784	200309785	2.0031e+08	1		scf1	15230429	15230430	1.52304e+07	1
scf1	200757	200758	200758	1		scf1	1524337	1524338	1.52434e+06	1
scf1	201173306	201173307	2.01173e+08	1		scf1	15275711	15275712	1.52757e+07	1
scf1	20119463	20119464	2.01195e+07	1		scf1	153230751	153230752	1.53231e+08	1
scf1	201458780	201458781	2.01459e+08	1		scf1	153623923	153623924	1.53624e+08	1
scf1	201610555	201610556	2.01611e+08	1		scf1	15531652	15531653	1.55317e+07	1
scf1	201828945	201828946	2.01829e+08	1		scf1	156403956	156403957	1.56404e+08	1
scf1	202123793	202123794	2.02124e+08	1		scf1	157281701	157281702	1.57282e+08	1
scf1	202679963	202679964	2.0268e+08	1		scf1	157543771	157543772	1.57544e+08	1
scf1	202720440	202720441	2.0272e+08	1		scf1	157582506	157582507	1.57583e+08	1
scf1	203152372	203152373	2.03152e+08	1		scf1	157678184	157678185	1.57678e+08	1
scf1	20316860	20316861	2.03169e+07	1		scf1	158222768	158222769	1.58223e+08	1
scf1	203443058	203443059	2.03443e+08	1		scf1	158269682	158269683	1.5827e+08	1
scf1	203568876	203568877	2.03569e+08	1		scf1	158284451	158284452	1.58284e+08	1
scf1	203905953	203905954	2.03906e+08	1		scf1	158449675	158449676	1.5845e+08	1
scf1	203996541	203996542	2.03997e+08	1		scf1	158681292	158681293	1.58681e+08	1
scf1	204219591	204219592	2.0422e+08	1		scf1	158934436	158934437	1.58934e+08	1
scf1	204786042	204786043	2.04786e+08	1		scf1	15974709	15974710	1.59747e+07	1
scf1	20590703	20590704	2.05907e+07	1		scf1	16026018	16026019	1.6026e+07	1
scf1	20603112	20603113	2.06031e+07	1		scf1	160604007	160604008	1.60604e+08	1
scf1	206075300	206075301	2.06075e+08	1		scf1	16101980	16101981	1.6102e+07	1
scf1	206763663	206763664	2.06764e+08	1		scf1	16204985	16204986	1.6205e+07	1
scf1	207046760	207046761	2.07047e+08	1		scf1	162360986	162360987	1.62361e+08	1
scf1	207095572	207095573	2.07096e+08	1		scf1	163105251	163105252	1.63105e+08	1
scf1	207105716	207105717	2.07106e+08	1		scf1	163952908	163952909	1.63953e+08	1
scf1	207377477	207377478	2.07377e+08	1		scf1	163976404	163976405	1.63976e+08	1
scf1	207388284	207388285	2.07388e+08	1		scf1	16419161	16419162	1.64192e+07	1
scf1	207454351	207454352	2.07454e+08	1		scf1	164194928	164194929	1.64195e+08	1
scf1	207694965	207694966	2.07695e+08	1		scf1	164217363	164217364	1.64217e+08	1
scf1	207794747	207794748	2.07795e+08	1		scf1	16512676	16512677	1.65127e+07	1
scf1	207944506	207944507	2.07945e+08	1		scf1	16549285	16549286	1.65493e+07	1
scf1	207979137	207979138	2.07979e+08	1		scf1	16614255	16614256	1.66143e+07	1
scf1	208076448	208076449	2.08076e+08	1		scf1	167290068	167290069	1.6729e+08	1
scf1	208134611	208134612	2.08135e+08	1		scf1	167531487	167531488	1.67531e+08	1
scf1	208242776	208242777	2.08243e+08	1		scf1	167573728	167573729	1.67574e+08	1
scf1	208445386	208445387	2.08445e+08	1		scf1	16806540	16806541	1.68065e+07	1
scf1	20850502	20850503	2.08505e+07	1		scf1	168175812	168175813	1.68176e+08	1
scf1	208676892	208676893	2.08677e+08	1		scf1	16878160	16878161	1.68782e+07	1
scf1	208747328	208747329	2.08747e+08	1		scf1	168798653	168798654	1.68799e+08	1
scf1	208815202	208815203	2.08815e+08	1		scf1	16939760	16939761	1.69398e+07	1
scf1	209650160	209650161	2.0965e+08	1		scf1	169765951	169765952	1.69766e+08	1
scf1	209675602	209675603	2.09676e+08	1		scf1	170037610	170037611	1.70038e+08	1
scf1	209914336	209914337	2.09914e+08	1		scf1	170224033	170224034	1.70224e+08	1
scf1	209938918	209938919	2.09939e+08	1		scf1	170379594	170379595	1.7038e+08	1
scf1	209967039	209967040	2.09967e+08	1		scf1	171035489	171035490	1.71035e+08	1
scf1	210040763	210040764	2.10041e+08	1		scf1	171083058	171083059	1.71083e+08	1
scf1	210057712	210057713	2.10058e+08	1		scf1	171441065	171441066	1.71441e+08	1
scf1	210275205	210275206	2.10275e+08	1		scf1	171710925	171710926	1.71711e+08	1
scf1	210364033	210364034	2.10364e+08	1		scf1	171741112	171741113	1.71741e+08	1
scf1	210393749	210393750	2.10394e+08	1		scf1	171785016	171785017	1.71785e+08	1
scf1	210427696	210427697	2.10428e+08	1		scf1	171975721	171975722	1.71976e+08	1
scf1	210440550	210440551	2.10441e+08	1		scf1	172102821	172102822	1.72103e+08	1
scf1	210500512	210500513	2.10501e+08	1		scf1	17241935	17241936	1.72419e+07	1
scf1	210628022	210628023	2.10628e+08	1		scf1	172589343	172589344	1.72589e+08	1
scf1	210657649	210657650	2.10658e+08	1		scf1	172601949	172601950	1.72602e+08	1
scf1	210675846	210675847	2.10676e+08	1		scf1	172724619	172724620	1.72725e+08	1
scf1	210704422	210704423	2.10704e+08	1		scf1	172831077	172831078	1.72831e+08	1
scf1	210784299	210784300	2.10784e+08	1		scf1	172842836	172842837	1.72843e+08	1
scf1	210824077	210824078	2.10824e+08	1		scf1	173304975	173304976	1.73305e+08	1
scf1	210885720	210885721	2.10886e+08	1		scf1	173909072	173909073	1.73909e+08	1
scf1	211150091	211150092	2.1115e+08	1		scf1	174083873	174083874	1.74084e+08	1
scf1	211326643	211326644	2.11327e+08	1		scf1	174780050	174780051	1.7478e+08	1
scf1	211392795	211392796	2.11393e+08	1		scf1	174810137	174810138	1.7481e+08	1
scf1	211787842	211787843	2.11788e+08	1		scf1	174904349	174904350	1.74904e+08	1
scf1	212458994	212458995	2.12459e+08	1		scf1	174979928	174979929	1.7498e+08	1
scf1	212553468	212553469	2.12553e+08	1		scf1	175100240	175100241	1.751e+08	1
scf1	212692788	212692789	2.12693e+08	1		scf1	175282916	175282917	1.75283e+08	1
scf1	212866893	212866894	2.12867e+08	1		scf1	175355994	175355995	1.75356e+08	1
scf1	212981589	212981590	2.12982e+08	1		scf1	175400359	175400360	1.754e+08	1
scf1	212999570	212999571	2.13e+08	1		scf1	175610671	175610672	1.75611e+08	1
scf1	213197257	213197258	2.13197e+08	1		scf1	17602734	17602735	1.76027e+07	1
scf1	213373464	213373465	2.13373e+08	1		scf1	176069008	176069009	1.76069e+08	1
scf1	214193006	214193007	2.14193e+08	1		scf1	17622695	17622696	1.76227e+07	1
scf1	214781447	214781448	2.14781e+08	1		scf1	176324598	176324599	1.76325e+08	1
scf1	214997383	214997384	2.14997e+08	1		scf1	176386327	176386328	1.76386e+08	1
scf1	215127427	215127428	2.15127e+08	1		scf1	176425588	176425589	1.76426e+08	1
scf1	215226866	215226867	2.15227e+08	1		scf1	176652538	176652539	1.76653e+08	1
scf1	21571409	21571410	2.15714e+07	1		scf1	176810847	176810848	1.76811e+08	1
scf1	216717256	216717257	2.16717e+08	1		scf1	17697370	17697371	1.76974e+07	1
scf1	217831993	217831994	2.17832e+08	1		scf1	17726497	17726498	1.77265e+07	1
scf1	218417220	218417221	2.18417e+08	1		scf1	17745281	17745282	1.77453e+07	1
scf1	218520188	218520189	2.1852e+08	1		scf1	179266655	179266656	1.79267e+08	1
scf1	218542958	218542959	2.18543e+08	1		scf1	18022782	18022783	1.80228e+07	1
scf1	21964055	21964056	2.19641e+07	1		scf1	180351130	180351131	1.80351e+08	1
scf1	21984067	21984068	2.19841e+07	1		scf1	180583813	180583814	1.80584e+08	1
scf1	22018835	22018836	2.20188e+07	1		scf1	180876947	180876948	1.80877e+08	1
scf1	220678545	220678546	2.20679e+08	1		scf1	180995956	180995957	1.80996e+08	1
scf1	220916308	220916309	2.20916e+08	1		scf1	18106994	18106995	1.8107e+07	1
scf1	221457524	221457525	2.21458e+08	1		scf1	181081537	181081538	1.81082e+08	1
scf1	222767417	222767418	2.22767e+08	1		scf1	181260996	181260997	1.81261e+08	1
scf1	222893128	222893129	2.22893e+08	1		scf1	181553103	181553104	1.81553e+08	1
scf1	223137531	223137532	2.23138e+08	1		scf1	182570328	182570329	1.8257e+08	1
scf1	223352240	223352241	2.23352e+08	1		scf1	183220032	183220033	1.8322e+08	1
scf1	224665004	224665005	2.24665e+08	1		scf1	183715056	183715057	1.83715e+08	1
scf1	22485848	22485849	2.24858e+07	1		scf1	184012485	184012486	1.84012e+08	1
scf1	224967110	224967111	2.24967e+08	1		scf1	184073823	184073824	1.84074e+08	1
scf1	225633650	225633651	2.25634e+08	1		scf1	184154913	184154914	1.84155e+08	1
scf1	225704725	225704726	2.25705e+08	1		scf1	184325144	184325145	1.84325e+08	1
scf1	22631258	22631259	2.26313e+07	1		scf1	185432	185433	185432	1
scf1	227272054	227272055	2.27272e+08	1		scf1	185774529	185774530	1.85775e+08	1
scf1	228271794	228271795	2.28272e+08	1		scf1	185791731	185791732	1.85792e+08	1
scf1	228431220	228431221	2.28431e+08	1		scf1	186741356	186741357	1.86741e+08	1
scf1	228999205	228999206	2.28999e+08	1		scf1	186927475	186927476	1.86927e+08	1
scf1	229073075	229073076	2.29073e+08	1		scf1	187227306	187227307	1.87227e+08	1
scf1	229249866	229249867	2.2925e+08	1		scf1	187263778	187263779	1.87264e+08	1
scf1	229529201	229529202	2.29529e+08	1		scf1	187312156	187312157	1.87312e+08	1
scf1	230387898	230387899	2.30388e+08	1		scf1	188596759	188596760	1.88597e+08	1
scf1	230407515	230407516	2.30408e+08	1		scf1	18863598	18863599	1.88636e+07	1
scf1	230426387	230426388	2.30426e+08	1		scf1	18880623	18880624	1.88806e+07	1
scf1	230486360	230486361	2.30486e+08	1		scf1	188950602	188950603	1.88951e+08	1
scf1	230504619	230504620	2.30505e+08	1		scf1	190007920	190007921	1.90008e+08	1
scf1	230963456	230963457	2.30963e+08	1		scf1	191175656	191175657	1.91176e+08	1
scf1	231925433	231925434	2.31925e+08	1		scf1	191379468	191379469	1.91379e+08	1
scf1	232048738	232048739	2.32049e+08	1		scf1	191443079	191443080	1.91443e+08	1
scf1	232689050	232689051	2.32689e+08	1		scf1	191657891	191657892	1.91658e+08	1
scf1	232799185	232799186	2.32799e+08	1		scf1	192479784	192479785	1.9248e+08	1
scf1	232829278	232829279	2.32829e+08	1		scf1	192972949	192972950	1.92973e+08	1
scf1	23287293	23287294	2.32873e+07	1		scf1	194411593	194411594	1.94412e+08	1
scf1	23312229	23312230	2.33122e+07	1		scf1	1947383	1947384	1.94738e+06	1
scf1	233813082	233813083	2.33813e+08	1		scf1	194814770	194814771	1.94815e+08	1
scf1	234141769	234141770	2.34142e+08	1		scf1	194833251	194833252	1.94833e+08	1
scf1	23420049	23420050	2.342e+07	1		scf1	194876630	194876631	1.94877e+08	1
scf1	234271612	234271613	2.34272e+08	1		scf1	194970845	194970846	1.94971e+08	1
scf1	234563704	234563705	2.34564e+08	1		scf1	194990280	194990281	1.9499e+08	1
scf1	235240077	235240078	2.3524e+08	1		scf1	195076368	195076369	1.95076e+08	1
scf1	235403026	235403027	2.35403e+08	1		scf1	19530921	19530922	1.95309e+07	1
scf1	236058710	236058711	2.36059e+08	1		scf1	195857066	195857067	1.95857e+08	1
scf1	236755074	236755075	2.36755e+08	1		scf1	196025931	196025932	1.96026e+08	1
scf1	236764707	236764708	2.36765e+08	1		scf1	196189874	196189875	1.9619e+08	1
scf1	236817904	236817905	2.36818e+08	1		scf1	197359713	197359714	1.9736e+08	1
scf1	236910350	236910351	2.3691e+08	1		scf1	197809470	197809471	1.97809e+08	1
scf1	237257467	237257468	2.37257e+08	1		scf1	197997098	197997099	1.97997e+08	1
scf1	23729573	23729574	2.37296e+07	1		scf1	198435829	198435830	1.98436e+08	1
scf1	237485685	237485686	2.37486e+08	1		scf1	19850340	19850341	1.98503e+07	1
scf1	237517945	237517946	2.37518e+08	1		scf1	198754773	198754774	1.98755e+08	1
scf1	237577268	237577269	2.37577e+08	1		scf1	19894351	19894352	1.98944e+07	1
scf1	238090751	238090752	2.38091e+08	1		scf1	199040708	199040709	1.99041e+08	1
scf1	238333659	238333660	2.38334e+08	1		scf1	199184541	199184542	1.99185e+08	1
scf1	238749022	238749023	2.38749e+08	1		scf1	199295762	199295763	1.99296e+08	1
scf1	239224137	239224138	2.39224e+08	1		scf1	199741180	199741181	1.99741e+08	1
scf1	239469974	239469975	2.3947e+08	1		scf1	199781859	199781860	1.99782e+08	1
scf1	239729900	239729901	2.3973e+08	1		scf1	199991191	199991192	1.99991e+08	1
scf1	240567917	240567918	2.40568e+08	1		scf1	200458900	200458901	2.00459e+08	1
scf1	240801262	240801263	2.40801e+08	1		scf1	200518782	200518783	2.00519e+08	1
scf1	240887957	240887958	2.40888e+08	1		scf1	200629889	200629890	2.0063e+08	1
scf1	242722379	242722380	2.42722e+08	1		scf1	201187030	201187031	2.01187e+08	1
scf1	242742129	242742130	2.42742e+08	1		scf1	201893070	201893071	2.01893e+08	1
scf1	242887731	242887732	2.42888e+08	1		scf1	201921200	201921201	2.01921e+08	1
scf1	242907277	242907278	2.42907e+08	1		scf1	202375981	202375982	2.02376e+08	1
scf1	243054347	243054348	2.43054e+08	1		scf1	20245656	20245657	2.02457e+07	1
scf1	2432135	2432136	2.43214e+06	1		scf1	202936077	202936078	2.02936e+08	1
scf1	243350907	243350908	2.43351e+08	1		scf1	20298603	20298604	2.02986e+07	1
scf1	243373451	243373452	2.43373e+08	1		scf1	203508122	203508123	2.03508e+08	1
scf1	243690650	243690651	2.43691e+08	1		scf1	203746994	203746995	2.03747e+08	1
scf1	243762482	243762483	2.43762e+08	1		scf1	204513912	204513913	2.04514e+08	1
scf1	243833290	243833291	2.43833e+08	1		scf1	204765177	204765178	2.04765e+08	1
scf1	24386303	24386304	2.43863e+07	1		scf1	204825118	204825119	2.04825e+08	1
scf1	244103490	244103491	2.44103e+08	1		scf1	204887340	204887341	2.04887e+08	1
scf1	244288559	244288560	2.44289e+08	1		scf1	20539407	20539408	2.05394e+07	1
scf1	244319400	244319401	2.44319e+08	1		scf1	20552778	20552779	2.05528e+07	1
scf1	245060740	245060741	2.45061e+08	1		scf1	205676754	205676755	2.05677e+08	1
scf1	245918989	245918990	2.45919e+08	1		scf1	205995631	205995632	2.05996e+08	1
scf1	246331261	246331262	2.46331e+08	1		scf1	206100585	206100586	2.06101e+08	1
scf1	24696341	24696342	2.46963e+07	1		scf1	20684546	20684547	2.06845e+07	1
scf1	247108464	247108465	2.47108e+08	1		scf1	206995796	206995797	2.06996e+08	1
scf1	248594805	248594806	2.48595e+08	1		scf1	207272218	207272219	2.07272e+08	1
scf1	249791319	249791320	2.49791e+08	1		scf1	207424636	207424637	2.07425e+08	1
scf1	250034328	250034329	2.50034e+08	1		scf1	207552807	207552808	2.07553e+08	1
scf1	250463016	250463017	2.50463e+08	1		scf1	208730482	208730483	2.0873e+08	1
scf1	250722339	250722340	2.50722e+08	1		scf1	210021627	210021628	2.10022e+08	1
scf1	251973709	251973710	2.51974e+08	1		scf1	210319791	210319792	2.1032e+08	1
scf1	252148164	252148165	2.52148e+08	1		scf1	210460691	210460692	2.10461e+08	1
scf1	252242859	252242860	2.52243e+08	1		scf1	211439051	211439052	2.11439e+08	1
scf1	252408704	252408705	2.52409e+08	1		scf1	21204344	21204345	2.12043e+07	1
scf1	253721218	253721219	2.53721e+08	1		scf1	212150257	212150258	2.1215e+08	1
scf1	253745899	253745900	2.53746e+08	1		scf1	212348780	212348781	2.12349e+08	1
scf1	253769532	253769533	2.5377e+08	1		scf1	212446850	212446851	2.12447e+08	1
scf1	253814029	253814030	2.53814e+08	1		scf1	213499590	213499591	2.135e+08	1
scf1	254068731	254068732	2.54069e+08	1		scf1	213689990	213689991	2.1369e+08	1
scf1	25457316	25457317	2.54573e+07	1		scf1	213841662	213841663	2.13842e+08	1
scf1	256609398	256609399	2.56609e+08	1		scf1	21398285	21398286	2.13983e+07	1
scf1	257207457	257207458	2.57207e+08	1		scf1	214196024	214196025	2.14196e+08	1
scf1	257260404	257260405	2.5726e+08	1		scf1	214668050	214668051	2.14668e+08	1
scf1	257297705	257297706	2.57298e+08	1		scf1	214852622	214852623	2.14853e+08	1
scf1	257315344	257315345	2.57315e+08	1		scf1	215582474	215582475	2.15582e+08	1
scf1	257908353	257908354	2.57908e+08	1		scf1	217421244	217421245	2.17421e+08	1
scf1	257950914	257950915	2.57951e+08	1		scf1	217465622	217465623	2.17466e+08	1
scf1	258624536	258624537	2.58625e+08	1		scf1	217516924	217516925	2.17517e+08	1
scf1	258748536	258748537	2.58749e+08	1		scf1	217543404	217543405	2.17543e+08	1
scf1	259505348	259505349	2.59505e+08	1		scf1	218481625	218481626	2.18482e+08	1
scf1	259625517	259625518	2.59626e+08	1		scf1	219099616	219099617	2.191e+08	1
scf1	259788722	259788723	2.59789e+08	1		scf1	219173597	219173598	2.19174e+08	1
scf1	259888925	259888926	2.59889e+08	1		scf1	21936927	21936928	2.19369e+07	1
scf1	260059870	260059871	2.6006e+08	1		scf1	219381147	219381148	2.19381e+08	1
scf1	2601496	2601497	2.6015e+06	1		scf1	219425920	219425921	2.19426e+08	1
scf1	260197829	260197830	2.60198e+08	1		scf1	220158084	220158085	2.20158e+08	1
scf1	262586958	262586959	2.62587e+08	1		scf1	220169908	220169909	2.2017e+08	1
scf1	26265887	26265888	2.62659e+07	1		scf1	220497606	220497607	2.20498e+08	1
scf1	263112133	263112134	2.63112e+08	1		scf1	220516187	220516188	2.20516e+08	1
scf1	263526396	263526397	2.63526e+08	1		scf1	221344967	221344968	2.21345e+08	1
scf1	263903101	263903102	2.63903e+08	1		scf1	22338386	22338387	2.23384e+07	1
scf1	264110952	264110953	2.64111e+08	1		scf1	223577982	223577983	2.23578e+08	1
scf1	264237088	264237089	2.64237e+08	1		scf1	223753832	223753833	2.23754e+08	1
scf1	264693465	264693466	2.64693e+08	1		scf1	22443890	22443891	2.24439e+07	1
scf1	265126928	265126929	2.65127e+08	1		scf1	224974580	224974581	2.24975e+08	1
scf1	267743679	267743680	2.67744e+08	1		scf1	224995738	224995739	2.24996e+08	1
scf1	26798387	26798388	2.67984e+07	1		scf1	2250241	2250242	2.25024e+06	1
scf1	2680091	2680092	2.68009e+06	1		scf1	225226976	225226977	2.25227e+08	1
scf1	26808043	26808044	2.6808e+07	1		scf1	225583252	225583253	2.25583e+08	1
scf1	268418079	268418080	2.68418e+08	1		scf1	225720942	225720943	2.25721e+08	1
scf1	268742868	268742869	2.68743e+08	1		scf1	225750741	225750742	2.25751e+08	1
scf1	268935807	268935808	2.68936e+08	1		scf1	225771038	225771039	2.25771e+08	1
scf1	269117818	269117819	2.69118e+08	1		scf1	226370048	226370049	2.2637e+08	1
scf1	269133369	269133370	2.69133e+08	1		scf1	227606004	227606005	2.27606e+08	1
scf1	269546453	269546454	2.69546e+08	1		scf1	227664154	227664155	2.27664e+08	1
scf1	2695652	2695653	2.69565e+06	1		scf1	22791827	22791828	2.27918e+07	1
scf1	269624084	269624085	2.69624e+08	1		scf1	227956544	227956545	2.27957e+08	1
scf1	269655450	269655451	2.69655e+08	1		scf1	227991622	227991623	2.27992e+08	1
scf1	269911945	269911946	2.69912e+08	1		scf1	22837908	22837909	2.28379e+07	1
scf1	270755479	270755480	2.70755e+08	1		scf1	228497552	228497553	2.28498e+08	1
scf1	271610630	271610631	2.71611e+08	1		scf1	22859156	22859157	2.28592e+07	1
scf1	271997279	271997280	2.71997e+08	1		scf1	228893092	228893093	2.28893e+08	1
scf1	272345368	272345369	2.72345e+08	1		scf1	230558571	230558572	2.30559e+08	1
scf1	27315010	27315011	2.7315e+07	1		scf1	230581889	230581890	2.30582e+08	1
scf1	273184309	273184310	2.73184e+08	1		scf1	230602740	230602741	2.30603e+08	1
scf1	273348709	273348710	2.73349e+08	1		scf1	231019789	231019790	2.3102e+08	1
scf1	273611207	273611208	2.73611e+08	1		scf1	231112304	231112305	2.31112e+08	1
scf1	273680253	273680254	2.7368e+08	1		scf1	232195670	232195671	2.32196e+08	1
scf1	273778770	273778771	2.73779e+08	1		scf1	232676632	232676633	2.32677e+08	1
scf1	274349141	274349142	2.74349e+08	1		scf1	232804665	232804666	2.32805e+08	1
scf1	274597250	274597251	2.74597e+08	1		scf1	233263670	233263671	2.33264e+08	1
scf1	274925290	274925291	2.74925e+08	1		scf1	23373972	23373973	2.3374e+07	1
scf1	274980597	274980598	2.74981e+08	1		scf1	234182333	234182334	2.34182e+08	1
scf1	275499402	275499403	2.75499e+08	1		scf1	234496396	234496397	2.34496e+08	1
scf1	275862167	275862168	2.75862e+08	1		scf1	234958245	234958246	2.34958e+08	1
scf1	27590761	27590762	2.75908e+07	1		scf1	23508526	23508527	2.35085e+07	1
scf1	276132353	276132354	2.76132e+08	1		scf1	235134565	235134566	2.35135e+08	1
scf1	276781326	276781327	2.76781e+08	1		scf1	235190324	235190325	2.3519e+08	1
scf1	277113094	277113095	2.77113e+08	1		scf1	235412126	235412127	2.35412e+08	1
scf1	27715352	27715353	2.77154e+07	1		scf1	23764345	23764346	2.37643e+07	1
scf1	277380171	277380172	2.7738e+08	1		scf1	238853410	238853411	2.38853e+08	1
scf1	277684105	277684106	2.77684e+08	1		scf1	239451598	239451599	2.39452e+08	1
scf1	280424160	280424161	2.80424e+08	1		scf1	23947759	23947760	2.39478e+07	1
scf1	280543847	280543848	2.80544e+08	1		scf1	23966578	23966579	2.39666e+07	1
scf1	28094704	28094705	2.80947e+07	1		scf1	239783436	239783437	2.39783e+08	1
scf1	28121272	28121273	2.81213e+07	1		scf1	241671690	241671691	2.41672e+08	1
scf1	281505534	281505535	2.81506e+08	1		scf1	241754002	241754003	2.41754e+08	1
scf1	281705893	281705894	2.81706e+08	1		scf1	241851404	241851405	2.41851e+08	1
scf1	281774370	281774371	2.81774e+08	1		scf1	241910472	241910473	2.4191e+08	1
scf1	281801938	281801939	2.81802e+08	1		scf1	242433215	242433216	2.42433e+08	1
scf1	282179603	282179604	2.8218e+08	1		scf1	242491490	242491491	2.42491e+08	1
scf1	282412507	282412508	2.82413e+08	1		scf1	242673166	242673167	2.42673e+08	1
scf1	283108945	283108946	2.83109e+08	1		scf1	242702697	242702698	2.42703e+08	1
scf1	283148596	283148597	2.83149e+08	1		scf1	242711718	242711719	2.42712e+08	1
scf1	2834088	2834089	2.83409e+06	1		scf1	242784017	242784018	2.42784e+08	1
scf1	284343629	284343630	2.84344e+08	1		scf1	242931816	242931817	2.42932e+08	1
scf1	284358499	284358500	2.84358e+08	1		scf1	243004167	243004168	2.43004e+08	1
scf1	284464975	284464976	2.84465e+08	1		scf1	24349448	24349449	2.43494e+07	1
scf1	284900442	284900443	2.849e+08	1		scf1	243638343	243638344	2.43638e+08	1
scf1	28514130	28514131	2.85141e+07	1		scf1	243684775	243684776	2.43685e+08	1
scf1	28534058	28534059	2.85341e+07	1		scf1	243866924	243866925	2.43867e+08	1
scf1	285424054	285424055	2.85424e+08	1		scf1	243982781	243982782	2.43983e+08	1
scf1	287030690	287030691	2.87031e+08	1		scf1	244000875	244000876	2.44001e+08	1
scf1	287105187	287105188	2.87105e+08	1		scf1	24406921	24406922	2.44069e+07	1
scf1	287117227	287117228	2.87117e+08	1		scf1	244228158	244228159	2.44228e+08	1
scf1	28813865	28813866	2.88139e+07	1		scf1	244401087	244401088	2.44401e+08	1
scf1	289756870	289756871	2.89757e+08	1		scf1	244548570	244548571	2.44549e+08	1
scf1	289935735	289935736	2.89936e+08	1		scf1	244844545	244844546	2.44845e+08	1
scf1	2899720	2899721	2.89972e+06	1		scf1	244905366	244905367	2.44905e+08	1
scf1	290015528	290015529	2.90016e+08	1		scf1	244938898	244938899	2.44939e+08	1
scf1	290219225	290219226	2.90219e+08	1		scf1	245636941	245636942	2.45637e+08	1
scf1	290341478	290341479	2.90341e+08	1		scf1	245677932	245677933	2.45678e+08	1
scf1	291003326	291003327	2.91003e+08	1		scf1	245754394	245754395	2.45754e+08	1
scf1	291080101	291080102	2.9108e+08	1		scf1	246591745	246591746	2.46592e+08	1
scf1	2911725	2911726	2.91173e+06	1		scf1	246769805	246769806	2.4677e+08	1
scf1	291896532	291896533	2.91897e+08	1		scf1	247465131	247465132	2.47465e+08	1
scf1	292171979	292171980	2.92172e+08	1		scf1	247792249	247792250	2.47792e+08	1
scf1	292200130	292200131	2.922e+08	1		scf1	247880366	247880367	2.4788e+08	1
scf1	29267722	29267723	2.92677e+07	1		scf1	248091747	248091748	2.48092e+08	1
scf1	293235594	293235595	2.93236e+08	1		scf1	24960753	24960754	2.49608e+07	1
scf1	29323683	29323684	2.93237e+07	1		scf1	249667629	249667630	2.49668e+08	1
scf1	293848649	293848650	2.93849e+08	1		scf1	249884271	249884272	2.49884e+08	1
scf1	29454439	29454440	2.94544e+07	1		scf1	25014657	25014658	2.50147e+07	1
scf1	294706898	294706899	2.94707e+08	1		scf1	25029375	25029376	2.50294e+07	1
scf1	294784042	294784043	2.94784e+08	1		scf1	250447321	250447322	2.50447e+08	1
scf1	294844721	294844722	2.94845e+08	1		scf1	250715361	250715362	2.50715e+08	1
scf1	294971377	294971378	2.94971e+08	1		scf1	250885550	250885551	2.50886e+08	1
scf1	29530148	29530149	2.95301e+07	1		scf1	25226460	25226461	2.52265e+07	1
scf1	295460759	295460760	2.95461e+08	1		scf1	25253315	25253316	2.52533e+07	1
scf1	296080816	296080817	2.96081e+08	1		scf1	252547387	252547388	2.52547e+08	1
scf1	296185958	296185959	2.96186e+08	1		scf1	252746474	252746475	2.52746e+08	1
scf1	296336855	296336856	2.96337e+08	1		scf1	252837402	252837403	2.52837e+08	1
scf1	296354644	296354645	2.96355e+08	1		scf1	253269889	253269890	2.5327e+08	1
scf1	296657670	296657671	2.96658e+08	1		scf1	253283220	253283221	2.53283e+08	1
scf1	29672102	29672103	2.96721e+07	1		scf1	253298376	253298377	2.53298e+08	1
scf1	297797746	297797747	2.97798e+08	1		scf1	253795488	253795489	2.53795e+08	1
scf1	297954321	297954322	2.97954e+08	1		scf1	25467380	25467381	2.54674e+07	1
scf1	298058915	298058916	2.98059e+08	1		scf1	25504918	25504919	2.55049e+07	1
scf1	298125122	298125123	2.98125e+08	1		scf1	25579587	25579588	2.55796e+07	1
scf1	298197410	298197411	2.98197e+08	1		scf1	256487589	256487590	2.56488e+08	1
scf1	298951384	298951385	2.98951e+08	1		scf1	256550848	256550849	2.56551e+08	1
scf1	299199799	299199800	2.992e+08	1		scf1	25687811	25687812	2.56878e+07	1
scf1	299220336	299220337	2.9922e+08	1		scf1	256964535	256964536	2.56965e+08	1
scf1	299662560	299662561	2.99663e+08	1		scf1	257128964	257128965	2.57129e+08	1
scf1	299691929	299691930	2.99692e+08	1		scf1	257362405	257362406	2.57362e+08	1
scf1	299995037	299995038	2.99995e+08	1		scf1	257375421	257375422	2.57375e+08	1
scf1	301287785	301287786	3.01288e+08	1		scf1	257417017	257417018	2.57417e+08	1
scf1	301349439	301349440	3.01349e+08	1		scf1	257487616	257487617	2.57488e+08	1
scf1	30203431	30203432	3.02034e+07	1		scf1	257777058	257777059	2.57777e+08	1
scf1	302789695	302789696	3.0279e+08	1		scf1	257889302	257889303	2.57889e+08	1
scf1	30321825	30321826	3.03218e+07	1		scf1	259368529	259368530	2.59369e+08	1
scf1	3036808	3036809	3.03681e+06	1		scf1	259603201	259603202	2.59603e+08	1
scf1	303709620	303709621	3.0371e+08	1		scf1	259751094	259751095	2.59751e+08	1
scf1	304026488	304026489	3.04026e+08	1		scf1	26060750	26060751	2.60608e+07	1
scf1	30402809	30402810	3.04028e+07	1		scf1	260652301	260652302	2.60652e+08	1
scf1	3047958	3047959	3.04796e+06	1		scf1	260682776	260682777	2.60683e+08	1
scf1	304823382	304823383	3.04823e+08	1		scf1	260940192	260940193	2.6094e+08	1
scf1	30504906	30504907	3.05049e+07	1		scf1	260985876	260985877	2.60986e+08	1
scf1	305240490	305240491	3.0524e+08	1		scf1	262029395	262029396	2.62029e+08	1
scf1	30558778	30558779	3.05588e+07	1		scf1	26255402	26255403	2.62554e+07	1
scf1	305943385	305943386	3.05943e+08	1		scf1	26264534	26264535	2.62645e+07	1
scf1	306018450	306018451	3.06018e+08	1		scf1	264144067	264144068	2.64144e+08	1
scf1	306162833	306162834	3.06163e+08	1		scf1	26447756	26447757	2.64478e+07	1
scf1	306301419	306301420	3.06301e+08	1		scf1	264915090	264915091	2.64915e+08	1
scf1	306963605	306963606	3.06964e+08	1		scf1	2655392	2655393	2.65539e+06	1
scf1	307090415	307090416	3.0709e+08	1		scf1	265835135	265835136	2.65835e+08	1
scf1	307390622	307390623	3.07391e+08	1		scf1	266517079	266517080	2.66517e+08	1
scf1	307925771	307925772	3.07926e+08	1		scf1	26666856	26666857	2.66669e+07	1
scf1	30828002	30828003	3.0828e+07	1		scf1	266829727	266829728	2.6683e+08	1
scf1	308471423	308471424	3.08471e+08	1		scf1	266991284	266991285	2.66991e+08	1
scf1	308621866	308621867	3.08622e+08	1		scf1	267361579	267361580	2.67362e+08	1
scf1	309102581	309102582	3.09103e+08	1		scf1	268120126	268120127	2.6812e+08	1
scf1	309261613	309261614	3.09262e+08	1		scf1	268175564	268175565	2.68176e+08	1
scf1	310330861	310330862	3.10331e+08	1		scf1	269068843	269068844	2.69069e+08	1
scf1	310389291	310389292	3.10389e+08	1		scf1	269616670	269616671	2.69617e+08	1
scf1	310627697	310627698	3.10628e+08	1		scf1	270294985	270294986	2.70295e+08	1
scf1	310924571	310924572	3.10925e+08	1		scf1	270951636	270951637	2.70952e+08	1
scf1	310968949	310968950	3.10969e+08	1		scf1	270995017	270995018	2.70995e+08	1
scf1	311319361	311319362	3.11319e+08	1		scf1	271021064	271021065	2.71021e+08	1
scf1	311522671	311522672	3.11523e+08	1		scf1	271315802	271315803	2.71316e+08	1
scf1	312663154	312663155	3.12663e+08	1		scf1	271964650	271964651	2.71965e+08	1
scf1	312762172	312762173	3.12762e+08	1		scf1	272196431	272196432	2.72196e+08	1
scf1	313263702	313263703	3.13264e+08	1		scf1	272644195	272644196	2.72644e+08	1
scf1	314305172	314305173	3.14305e+08	1		scf1	272683236	272683237	2.72683e+08	1
scf1	314482719	314482720	3.14483e+08	1		scf1	27337403	27337404	2.73374e+07	1
scf1	31450765	31450766	3.14508e+07	1		scf1	273686360	273686361	2.73686e+08	1
scf1	314572203	314572204	3.14572e+08	1		scf1	273864937	273864938	2.73865e+08	1
scf1	314822809	314822810	3.14823e+08	1		scf1	273892637	273892638	2.73893e+08	1
scf1	315163588	315163589	3.15164e+08	1		scf1	275155807	275155808	2.75156e+08	1
scf1	31543356	31543357	3.15434e+07	1		scf1	277281289	277281290	2.77281e+08	1
scf1	315549486	315549487	3.15549e+08	1		scf1	277497970	277497971	2.77498e+08	1
scf1	31567882	31567883	3.15679e+07	1		scf1	278218529	278218530	2.78219e+08	1
scf1	31637595	31637596	3.16376e+07	1		scf1	278422590	278422591	2.78423e+08	1
scf1	317187013	317187014	3.17187e+08	1		scf1	278434891	278434892	2.78435e+08	1
scf1	317561202	317561203	3.17561e+08	1		scf1	28197125	28197126	2.81971e+07	1
scf1	317722333	317722334	3.17722e+08	1		scf1	282178548	282178549	2.82179e+08	1
scf1	318547128	318547129	3.18547e+08	1		scf1	282710352	282710353	2.8271e+08	1
scf1	31871667	31871668	3.18717e+07	1		scf1	283257928	283257929	2.83258e+08	1
scf1	318732482	318732483	3.18732e+08	1		scf1	283848556	283848557	2.83849e+08	1
scf1	318960167	318960168	3.1896e+08	1		scf1	283861333	283861334	2.83861e+08	1
scf1	32065952	32065953	3.2066e+07	1		scf1	284572514	284572515	2.84573e+08	1
scf1	320847801	320847802	3.20848e+08	1		scf1	284618114	284618115	2.84618e+08	1
scf1	320869853	320869854	3.2087e+08	1		scf1	284640333	284640334	2.8464e+08	1
scf1	320881630	320881631	3.20882e+08	1		scf1	284894866	284894867	2.84895e+08	1
scf1	321029692	321029693	3.2103e+08	1		scf1	284977776	284977777	2.84978e+08	1
scf1	321045638	321045639	3.21046e+08	1		scf1	285104293	285104294	2.85104e+08	1
scf1	321094941	321094942	3.21095e+08	1		scf1	28525021	28525022	2.8525e+07	1
scf1	321140509	321140510	3.21141e+08	1		scf1	285354743	285354744	2.85355e+08	1
scf1	321306101	321306102	3.21306e+08	1		scf1	286145964	286145965	2.86146e+08	1
scf1	321933287	321933288	3.21933e+08	1		scf1	286469879	286469880	2.8647e+08	1
scf1	322077338	322077339	3.22077e+08	1		scf1	28711860	28711861	2.87119e+07	1
scf1	322102606	322102607	3.22103e+08	1		scf1	28843368	28843369	2.88434e+07	1
scf1	32401003	32401004	3.2401e+07	1		scf1	288610982	288610983	2.88611e+08	1
scf1	324337618	324337619	3.24338e+08	1		scf1	288727938	288727939	2.88728e+08	1
scf1	324494814	324494815	3.24495e+08	1		scf1	28910177	28910178	2.89102e+07	1
scf1	324618567	324618568	3.24619e+08	1		scf1	289360123	289360124	2.8936e+08	1
scf1	32504888	32504889	3.25049e+07	1		scf1	289449707	289449708	2.8945e+08	1
scf1	32584541	32584542	3.25845e+07	1		scf1	289695817	289695818	2.89696e+08	1
scf1	32601131	32601132	3.26011e+07	1		scf1	289861535	289861536	2.89862e+08	1
scf1	32697109	32697110	3.26971e+07	1		scf1	289881820	289881821	2.89882e+08	1
scf1	327020253	327020254	3.2702e+08	1		scf1	290167215	290167216	2.90167e+08	1
scf1	32707669	32707670	3.27077e+07	1		scf1	290190005	290190006	2.9019e+08	1
scf1	327197774	327197775	3.27198e+08	1		scf1	29151953	29151954	2.9152e+07	1
scf1	327261855	327261856	3.27262e+08	1		scf1	291576278	291576279	2.91576e+08	1
scf1	327277083	327277084	3.27277e+08	1		scf1	291696678	291696679	2.91697e+08	1
scf1	327658602	327658603	3.27659e+08	1		scf1	291883393	291883394	2.91883e+08	1
scf1	327940164	327940165	3.2794e+08	1		scf1	291893112	291893113	2.91893e+08	1
scf1	328521155	328521156	3.28521e+08	1		scf1	292445857	292445858	2.92446e+08	1
scf1	328774360	328774361	3.28774e+08	1		scf1	292948890	292948891	2.92949e+08	1
scf1	32880019	32880020	3.288e+07	1		scf1	29308530	29308531	2.93085e+07	1
scf1	328809190	328809191	3.28809e+08	1		scf1	29385997	29385998	2.9386e+07	1
scf1	329185864	329185865	3.29186e+08	1		scf1	29408405	29408406	2.94084e+07	1
scf1	3297237	3297238	3.29724e+06	1		scf1	294126675	294126676	2.94127e+08	1
scf1	330311660	330311661	3.30312e+08	1		scf1	29418870	29418871	2.94189e+07	1
scf1	3330157	3330158	3.33016e+06	1		scf1	29446770	29446771	2.94468e+07	1
scf1	333900502	333900503	3.33901e+08	1		scf1	294804301	294804302	2.94804e+08	1
scf1	334123123	334123124	3.34123e+08	1		scf1	294983103	294983104	2.94983e+08	1
scf1	334342715	334342716	3.34343e+08	1		scf1	295170416	295170417	2.9517e+08	1
scf1	334370094	334370095	3.3437e+08	1		scf1	295415898	295415899	2.95416e+08	1
scf1	334562822	334562823	3.34563e+08	1		scf1	296014913	296014914	2.96015e+08	1
scf1	33651580	33651581	3.36516e+07	1		scf1	296657773	296657774	2.96658e+08	1
scf1	336746664	336746665	3.36747e+08	1		scf1	297703771	297703772	2.97704e+08	1
scf1	337402612	337402613	3.37403e+08	1		scf1	29858792	29858793	2.98588e+07	1
scf1	33850433	33850434	3.38504e+07	1		scf1	299228832	299228833	2.99229e+08	1
scf1	34010918	34010919	3.40109e+07	1		scf1	299649209	299649210	2.99649e+08	1
scf1	34035821	34035822	3.40358e+07	1		scf1	299883944	299883945	2.99884e+08	1
scf1	340967964	340967965	3.40968e+08	1		scf1	300113097	300113098	3.00113e+08	1
scf1	34407677	34407678	3.44077e+07	1		scf1	301231352	301231353	3.01231e+08	1
scf1	34642740	34642741	3.46427e+07	1		scf1	30170012	30170013	3.017e+07	1
scf1	34943928	34943929	3.49439e+07	1		scf1	301974030	301974031	3.01974e+08	1
scf1	349617959	349617960	3.49618e+08	1		scf1	302024649	302024650	3.02025e+08	1
scf1	34969711	34969712	3.49697e+07	1		scf1	302168668	302168669	3.02169e+08	1
scf1	35128894	35128895	3.51289e+07	1		scf1	30222254	30222255	3.02223e+07	1
scf1	351452585	351452586	3.51453e+08	1		scf1	30237568	30237569	3.02376e+07	1
scf1	351943777	351943778	3.51944e+08	1		scf1	302621997	302621998	3.02622e+08	1
scf1	352103567	352103568	3.52104e+08	1		scf1	30274729	30274730	3.02747e+07	1
scf1	352283054	352283055	3.52283e+08	1		scf1	302961957	302961958	3.02962e+08	1
scf1	352421938	352421939	3.52422e+08	1		scf1	303027352	303027353	3.03027e+08	1
scf1	352758567	352758568	3.52759e+08	1		scf1	303803626	303803627	3.03804e+08	1
scf1	352920812	352920813	3.52921e+08	1		scf1	303879397	303879398	3.03879e+08	1
scf1	353016477	353016478	3.53016e+08	1		scf1	304054295	304054296	3.04054e+08	1
scf1	354131200	354131201	3.54131e+08	1		scf1	304074159	304074160	3.04074e+08	1
scf1	35418575	35418576	3.54186e+07	1		scf1	304123540	304123541	3.04124e+08	1
scf1	354765325	354765326	3.54765e+08	1		scf1	304829669	304829670	3.0483e+08	1
scf1	354884557	354884558	3.54885e+08	1		scf1	304841829	304841830	3.04842e+08	1
scf1	355145671	355145672	3.55146e+08	1		scf1	30484267	30484268	3.04843e+07	1
scf1	355204396	355204397	3.55204e+08	1		scf1	304877582	304877583	3.04878e+08	1
scf1	355293282	355293283	3.55293e+08	1		scf1	305125634	305125635	3.05126e+08	1
scf1	35614517	35614518	3.56145e+07	1		scf1	30540173	30540174	3.05402e+07	1
scf1	356940721	356940722	3.56941e+08	1		scf1	305567248	305567249	3.05567e+08	1
scf1	3572813	3572814	3.57281e+06	1		scf1	30561737	30561738	3.05617e+07	1
scf1	357879846	357879847	3.5788e+08	1		scf1	305643661	305643662	3.05644e+08	1
scf1	35807523	35807524	3.58075e+07	1		scf1	305698016	305698017	3.05698e+08	1
scf1	358525768	358525769	3.58526e+08	1		scf1	306153870	306153871	3.06154e+08	1
scf1	35871000	35871001	3.5871e+07	1		scf1	306296495	306296496	3.06296e+08	1
scf1	358841911	358841912	3.58842e+08	1		scf1	306548068	306548069	3.06548e+08	1
scf1	35923005	35923006	3.5923e+07	1		scf1	30667338	30667339	3.06673e+07	1
scf1	359235153	359235154	3.59235e+08	1		scf1	306835299	306835300	3.06835e+08	1
scf1	359387037	359387038	3.59387e+08	1		scf1	307039650	307039651	3.0704e+08	1
scf1	35993124	35993125	3.59931e+07	1		scf1	307379136	307379137	3.07379e+08	1
scf1	360395870	360395871	3.60396e+08	1		scf1	30785236	30785237	3.07852e+07	1
scf1	361110368	361110369	3.6111e+08	1		scf1	307885430	307885431	3.07885e+08	1
scf1	362862366	362862367	3.62862e+08	1		scf1	308190955	308190956	3.08191e+08	1
scf1	363318701	363318702	3.63319e+08	1		scf1	308812826	308812827	3.08813e+08	1
scf1	363861834	363861835	3.63862e+08	1		scf1	308973064	308973065	3.08973e+08	1
scf1	364211376	364211377	3.64211e+08	1		scf1	309450879	309450880	3.09451e+08	1
scf1	364541969	364541970	3.64542e+08	1		scf1	309758043	309758044	3.09758e+08	1
scf1	364554556	364554557	3.64555e+08	1		scf1	309831170	309831171	3.09831e+08	1
scf1	364564386	364564387	3.64564e+08	1		scf1	309950127	309950128	3.0995e+08	1
scf1	365445592	365445593	3.65446e+08	1		scf1	310524678	310524679	3.10525e+08	1
scf1	365494505	365494506	3.65495e+08	1		scf1	310571722	310571723	3.10572e+08	1
scf1	365542570	365542571	3.65543e+08	1		scf1	310600430	310600431	3.106e+08	1
scf1	365607295	365607296	3.65607e+08	1		scf1	311811833	311811834	3.11812e+08	1
scf1	365985716	365985717	3.65986e+08	1		scf1	311821092	311821093	3.11821e+08	1
scf1	366027988	366027989	3.66028e+08	1		scf1	312274272	312274273	3.12274e+08	1
scf1	366127736	366127737	3.66128e+08	1		scf1	312634162	312634163	3.12634e+08	1
scf1	366432365	366432366	3.66432e+08	1		scf1	313044634	313044635	3.13045e+08	1
scf1	366844366	366844367	3.66844e+08	1		scf1	313760487	313760488	3.1376e+08	1
scf1	367922207	367922208	3.67922e+08	1		scf1	313845992	313845993	3.13846e+08	1
scf1	368093124	368093125	3.68093e+08	1		scf1	313886514	313886515	3.13887e+08	1
scf1	36809613	36809614	3.68096e+07	1		scf1	314504597	314504598	3.14505e+08	1
scf1	368325949	368325950	3.68326e+08	1		scf1	314580528	314580529	3.14581e+08	1
scf1	368444415	368444416	3.68444e+08	1		scf1	314644799	314644800	3.14645e+08	1
scf1	368493051	368493052	3.68493e+08	1		scf1	314803991	314803992	3.14804e+08	1
scf1	36875874	36875875	3.68759e+07	1		scf1	315081869	315081870	3.15082e+08	1
scf1	369250744	369250745	3.69251e+08	1		scf1	315126309	315126310	3.15126e+08	1
scf1	370952903	370952904	3.70953e+08	1		scf1	315327527	315327528	3.15328e+08	1
scf1	370963643	370963644	3.70964e+08	1		scf1	315501992	315501993	3.15502e+08	1
scf1	37142858	37142859	3.71429e+07	1		scf1	315572423	315572424	3.15572e+08	1
scf1	37193541	37193542	3.71935e+07	1		scf1	31567545	31567546	3.15675e+07	1
scf1	372264331	372264332	3.72264e+08	1		scf1	315818081	315818082	3.15818e+08	1
scf1	372816778	372816779	3.72817e+08	1		scf1	31675353	31675354	3.16754e+07	1
scf1	372987048	372987049	3.72987e+08	1		scf1	317797843	317797844	3.17798e+08	1
scf1	373040540	373040541	3.73041e+08	1		scf1	318166640	318166641	3.18167e+08	1
scf1	373085564	373085565	3.73086e+08	1		scf1	31825517	31825518	3.18255e+07	1
scf1	373277206	373277207	3.73277e+08	1		scf1	319140419	319140420	3.1914e+08	1
scf1	373292599	373292600	3.73293e+08	1		scf1	319239649	319239650	3.1924e+08	1
scf1	373356523	373356524	3.73357e+08	1		scf1	319352424	319352425	3.19352e+08	1
scf1	373466203	373466204	3.73466e+08	1		scf1	319483348	319483349	3.19483e+08	1
scf1	373558502	373558503	3.73559e+08	1		scf1	320533721	320533722	3.20534e+08	1
scf1	373719150	373719151	3.73719e+08	1		scf1	321064238	321064239	3.21064e+08	1
scf1	374340186	374340187	3.7434e+08	1		scf1	32168503	32168504	3.21685e+07	1
scf1	374392094	374392095	3.74392e+08	1		scf1	321775706	321775707	3.21776e+08	1
scf1	374860974	374860975	3.74861e+08	1		scf1	321812919	321812920	3.21813e+08	1
scf1	375906974	375906975	3.75907e+08	1		scf1	321831980	321831981	3.21832e+08	1
scf1	376182051	376182052	3.76182e+08	1		scf1	321904722	321904723	3.21905e+08	1
scf1	3762677	3762678	3.76268e+06	1		scf1	322503264	322503265	3.22503e+08	1
scf1	377453337	377453338	3.77453e+08	1		scf1	323779102	323779103	3.23779e+08	1
scf1	377626163	377626164	3.77626e+08	1		scf1	324024084	324024085	3.24024e+08	1
scf1	379676281	379676282	3.79676e+08	1		scf1	32460683	32460684	3.24607e+07	1
scf1	379725743	379725744	3.79726e+08	1		scf1	324951687	324951688	3.24952e+08	1
scf1	379841637	379841638	3.79842e+08	1		scf1	325530976	325530977	3.25531e+08	1
scf1	380615692	380615693	3.80616e+08	1		scf1	327718675	327718676	3.27719e+08	1
scf1	381029557	381029558	3.8103e+08	1		scf1	32790133	32790134	3.27901e+07	1
scf1	381101845	381101846	3.81102e+08	1		scf1	328404995	328404996	3.28405e+08	1
scf1	381663557	381663558	3.81664e+08	1		scf1	328528986	328528987	3.28529e+08	1
scf1	3820195	3820196	3.8202e+06	1		scf1	328575515	328575516	3.28576e+08	1
scf1	382034044	382034045	3.82034e+08	1		scf1	328617993	328617994	3.28618e+08	1
scf1	382628066	382628067	3.82628e+08	1		scf1	329234262	329234263	3.29234e+08	1
scf1	383480735	383480736	3.83481e+08	1		scf1	329277389	329277390	3.29277e+08	1
scf1	383579130	383579131	3.83579e+08	1		scf1	32936666	32936667	3.29367e+07	1
scf1	384481160	384481161	3.84481e+08	1		scf1	330188649	330188650	3.30189e+08	1
scf1	38522903	38522904	3.85229e+07	1		scf1	330347870	330347871	3.30348e+08	1
scf1	385253678	385253679	3.85254e+08	1		scf1	331403583	331403584	3.31404e+08	1
scf1	385657851	385657852	3.85658e+08	1		scf1	331508280	331508281	3.31508e+08	1
scf1	386757021	386757022	3.86757e+08	1		scf1	33166780	33166781	3.31668e+07	1
scf1	387107508	387107509	3.87108e+08	1		scf1	33264225	33264226	3.32642e+07	1
scf1	387234389	387234390	3.87234e+08	1		scf1	333454539	333454540	3.33455e+08	1
scf1	38728690	38728691	3.87287e+07	1		scf1	33363168	33363169	3.33632e+07	1
scf1	387501087	387501088	3.87501e+08	1		scf1	333989379	333989380	3.33989e+08	1
scf1	387556885	387556886	3.87557e+08	1		scf1	334363241	334363242	3.34363e+08	1
scf1	387724112	387724113	3.87724e+08	1		scf1	33490368	33490369	3.34904e+07	1
scf1	387777444	387777445	3.87777e+08	1		scf1	33606574	33606575	3.36066e+07	1
scf1	388318127	388318128	3.88318e+08	1		scf1	336147407	336147408	3.36147e+08	1
scf1	388330934	388330935	3.88331e+08	1		scf1	33826113	33826114	3.38261e+07	1
scf1	388372950	388372951	3.88373e+08	1		scf1	33931215	33931216	3.39312e+07	1
scf1	388753345	388753346	3.88753e+08	1		scf1	34000055	34000056	3.40001e+07	1
scf1	388902823	388902824	3.88903e+08	1		scf1	34049642	34049643	3.40496e+07	1
scf1	389072015	389072016	3.89072e+08	1		scf1	34126781	34126782	3.41268e+07	1
scf1	389437119	389437120	3.89437e+08	1		scf1	341869208	341869209	3.41869e+08	1
scf1	389484595	389484596	3.89485e+08	1		scf1	344135550	344135551	3.44136e+08	1
scf1	390010723	390010724	3.90011e+08	1		scf1	346432859	346432860	3.46433e+08	1
scf1	390546803	390546804	3.90547e+08	1		scf1	34701638	34701639	3.47016e+07	1
scf1	390573448	390573449	3.90573e+08	1		scf1	34734155	34734156	3.47342e+07	1
scf1	391038971	391038972	3.91039e+08	1		scf1	347579465	347579466	3.47579e+08	1
scf1	391336948	391336949	3.91337e+08	1		scf1	347727018	347727019	3.47727e+08	1
scf1	391621713	391621714	3.91622e+08	1		scf1	347887785	347887786	3.47888e+08	1
scf1	391689958	391689959	3.9169e+08	1		scf1	34851647	34851648	3.48516e+07	1
scf1	391812384	391812385	3.91812e+08	1		scf1	348754801	348754802	3.48755e+08	1
scf1	391845302	391845303	3.91845e+08	1		scf1	351008314	351008315	3.51008e+08	1
scf1	391854746	391854747	3.91855e+08	1		scf1	35134937	35134938	3.51349e+07	1
scf1	391949376	391949377	3.91949e+08	1		scf1	351377462	351377463	3.51377e+08	1
scf1	392203470	392203471	3.92203e+08	1		scf1	352704829	352704830	3.52705e+08	1
scf1	392257986	392257987	3.92258e+08	1		scf1	352795514	352795515	3.52796e+08	1
scf1	3927864	3927865	3.92786e+06	1		scf1	352914705	352914706	3.52915e+08	1
scf1	392905314	392905315	3.92905e+08	1		scf1	352992069	352992070	3.52992e+08	1
scf1	39386639	39386640	3.93866e+07	1		scf1	3530716	3530717	3.53072e+06	1
scf1	394387705	394387706	3.94388e+08	1		scf1	35434623	35434624	3.54346e+07	1
scf1	394611675	394611676	3.94612e+08	1		scf1	354531368	354531369	3.54531e+08	1
scf1	39524750	39524751	3.95248e+07	1		scf1	354649133	354649134	3.54649e+08	1
scf1	395434933	395434934	3.95435e+08	1		scf1	355065579	355065580	3.55066e+08	1
scf1	39553594	39553595	3.95536e+07	1		scf1	355118954	355118955	3.55119e+08	1
scf1	39713989	39713990	3.9714e+07	1		scf1	356705661	356705662	3.56706e+08	1
scf1	397399456	397399457	3.97399e+08	1		scf1	358566769	358566770	3.58567e+08	1
scf1	397468222	397468223	3.97468e+08	1		scf1	359079697	359079698	3.5908e+08	1
scf1	397610028	397610029	3.9761e+08	1		scf1	359148231	359148232	3.59148e+08	1
scf1	39761848	39761849	3.97618e+07	1		scf1	359362626	359362627	3.59363e+08	1
scf1	398197760	398197761	3.98198e+08	1		scf1	359870110	359870111	3.5987e+08	1
scf1	398610425	398610426	3.9861e+08	1		scf1	359934952	359934953	3.59935e+08	1
scf1	399001225	399001226	3.99001e+08	1		scf1	360210241	360210242	3.6021e+08	1
scf1	399076893	399076894	3.99077e+08	1		scf1	360690182	360690183	3.6069e+08	1
scf1	40003973	40003974	4.0004e+07	1		scf1	361578197	361578198	3.61578e+08	1
scf1	400300752	400300753	4.00301e+08	1		scf1	361738945	361738946	3.61739e+08	1
scf1	400430816	400430817	4.00431e+08	1		scf1	362075073	362075074	3.62075e+08	1
scf1	400644544	400644545	4.00645e+08	1		scf1	362284988	362284989	3.62285e+08	1
scf1	400854858	400854859	4.00855e+08	1		scf1	362321102	362321103	3.62321e+08	1
scf1	400871644	400871645	4.00872e+08	1		scf1	363264263	363264264	3.63264e+08	1
scf1	400917093	400917094	4.00917e+08	1		scf1	363610669	363610670	3.63611e+08	1
scf1	401180741	401180742	4.01181e+08	1		scf1	363823098	363823099	3.63823e+08	1
scf1	401278143	401278144	4.01278e+08	1		scf1	364480084	364480085	3.6448e+08	1
scf1	401287828	401287829	4.01288e+08	1		scf1	365236954	365236955	3.65237e+08	1
scf1	401466356	401466357	4.01466e+08	1		scf1	365257795	365257796	3.65258e+08	1
scf1	401775258	401775259	4.01775e+08	1		scf1	365370626	365370627	3.65371e+08	1
scf1	403191600	403191601	4.03192e+08	1		scf1	366246427	366246428	3.66246e+08	1
scf1	403211204	403211205	4.03211e+08	1		scf1	367115985	367115986	3.67116e+08	1
scf1	405443940	405443941	4.05444e+08	1		scf1	367508619	367508620	3.67509e+08	1
scf1	405835631	405835632	4.05836e+08	1		scf1	368111167	368111168	3.68111e+08	1
scf1	406246619	406246620	4.06247e+08	1		scf1	368407459	368407460	3.68407e+08	1
scf1	4071748	4071749	4.07175e+06	1		scf1	368447283	368447284	3.68447e+08	1
scf1	407869248	407869249	4.07869e+08	1		scf1	368756328	368756329	3.68756e+08	1
scf1	408029472	408029473	4.08029e+08	1		scf1	36921589	36921590	3.69216e+07	1
scf1	408211	408212	408212	1		scf1	369313207	369313208	3.69313e+08	1
scf1	408389965	408389966	4.0839e+08	1		scf1	369637863	369637864	3.69638e+08	1
scf1	408505154	408505155	4.08505e+08	1		scf1	369914974	369914975	3.69915e+08	1
scf1	409195111	409195112	4.09195e+08	1		scf1	370127362	370127363	3.70127e+08	1
scf1	409255288	409255289	4.09255e+08	1		scf1	370795989	370795990	3.70796e+08	1
scf1	409304144	409304145	4.09304e+08	1		scf1	371602521	371602522	3.71603e+08	1
scf1	409521735	409521736	4.09522e+08	1		scf1	37183081	37183082	3.71831e+07	1
scf1	409725779	409725780	4.09726e+08	1		scf1	37351144	37351145	3.73511e+07	1
scf1	411184654	411184655	4.11185e+08	1		scf1	373715729	373715730	3.73716e+08	1
scf1	411498937	411498938	4.11499e+08	1		scf1	373760556	373760557	3.73761e+08	1
scf1	411587296	411587297	4.11587e+08	1		scf1	37378575	37378576	3.73786e+07	1
scf1	411989225	411989226	4.11989e+08	1		scf1	374051539	374051540	3.74052e+08	1
scf1	41288022	41288023	4.1288e+07	1		scf1	375045540	375045541	3.75046e+08	1
scf1	412904719	412904720	4.12905e+08	1		scf1	375089240	375089241	3.75089e+08	1
scf1	412953627	412953628	4.12954e+08	1		scf1	375121426	375121427	3.75121e+08	1
scf1	413070442	413070443	4.1307e+08	1		scf1	375299671	375299672	3.753e+08	1
scf1	413530685	413530686	4.13531e+08	1		scf1	375693663	375693664	3.75694e+08	1
scf1	414382423	414382424	4.14382e+08	1		scf1	375708411	375708412	3.75708e+08	1
scf1	414402808	414402809	4.14403e+08	1		scf1	375728560	375728561	3.75729e+08	1
scf1	414427476	414427477	4.14427e+08	1		scf1	375987727	375987728	3.75988e+08	1
scf1	414442268	414442269	4.14442e+08	1		scf1	37600126	37600127	3.76001e+07	1
scf1	414499363	414499364	4.14499e+08	1		scf1	37655635	37655636	3.76556e+07	1
scf1	415002418	415002419	4.15002e+08	1		scf1	376656751	376656752	3.76657e+08	1
scf1	415205899	415205900	4.15206e+08	1		scf1	377068582	377068583	3.77069e+08	1
scf1	415263933	415263934	4.15264e+08	1		scf1	377353694	377353695	3.77354e+08	1
scf1	415281631	415281632	4.15282e+08	1		scf1	377397058	377397059	3.77397e+08	1
scf1	415486581	415486582	4.15487e+08	1		scf1	377708293	377708294	3.77708e+08	1
scf1	415497586	415497587	4.15498e+08	1		scf1	377802219	377802220	3.77802e+08	1
scf1	415519119	415519120	4.15519e+08	1		scf1	377830009	377830010	3.7783e+08	1
scf1	415771979	415771980	4.15772e+08	1		scf1	377949141	377949142	3.77949e+08	1
scf1	415887166	415887167	4.15887e+08	1		scf1	378083119	378083120	3.78083e+08	1
scf1	416020211	416020212	4.1602e+08	1		scf1	378100865	378100866	3.78101e+08	1
scf1	416030436	416030437	4.1603e+08	1		scf1	378267742	378267743	3.78268e+08	1
scf1	416084157	416084158	4.16084e+08	1		scf1	378354515	378354516	3.78355e+08	1
scf1	416176939	416176940	4.16177e+08	1		scf1	379277617	379277618	3.79278e+08	1
scf1	416195900	416195901	4.16196e+08	1		scf1	379509445	379509446	3.79509e+08	1
scf1	416252355	416252356	4.16252e+08	1		scf1	379566971	379566972	3.79567e+08	1
scf1	416501058	416501059	4.16501e+08	1		scf1	380737601	380737602	3.80738e+08	1
scf1	416940911	416940912	4.16941e+08	1		scf1	380997704	380997705	3.80998e+08	1
scf1	416969949	416969950	4.1697e+08	1		scf1	38122362	38122363	3.81224e+07	1
scf1	417074404	417074405	4.17074e+08	1		scf1	381257988	381257989	3.81258e+08	1
scf1	417284430	417284431	4.17284e+08	1		scf1	381674426	381674427	3.81674e+08	1
scf1	417780642	417780643	4.17781e+08	1		scf1	382105067	382105068	3.82105e+08	1
scf1	417962507	417962508	4.17963e+08	1		scf1	382489340	382489341	3.82489e+08	1
scf1	418062634	418062635	4.18063e+08	1		scf1	382719475	382719476	3.82719e+08	1
scf1	418252110	418252111	4.18252e+08	1		scf1	382732884	382732885	3.82733e+08	1
scf1	418516696	418516697	4.18517e+08	1		scf1	382908717	382908718	3.82909e+08	1
scf1	41852053	41852054	4.18521e+07	1		scf1	38304663	38304664	3.83047e+07	1
scf1	41943298	41943299	4.19433e+07	1		scf1	383077651	383077652	3.83078e+08	1
scf1	420141403	420141404	4.20141e+08	1		scf1	383109926	383109927	3.8311e+08	1
scf1	420227518	420227519	4.20228e+08	1		scf1	383127296	383127297	3.83127e+08	1
scf1	420249330	420249331	4.20249e+08	1		scf1	383164472	383164473	3.83164e+08	1
scf1	420437441	420437442	4.20437e+08	1		scf1	383521383	383521384	3.83521e+08	1
scf1	420662297	420662298	4.20662e+08	1		scf1	384693871	384693872	3.84694e+08	1
scf1	421415738	421415739	4.21416e+08	1		scf1	384751438	384751439	3.84751e+08	1
scf1	421976047	421976048	4.21976e+08	1		scf1	384801127	384801128	3.84801e+08	1
scf1	422205099	422205100	4.22205e+08	1		scf1	385995895	385995896	3.85996e+08	1
scf1	422341473	422341474	4.22341e+08	1		scf1	386210729	386210730	3.86211e+08	1
scf1	422352175	422352176	4.22352e+08	1		scf1	386457334	386457335	3.86457e+08	1
scf1	422418788	422418789	4.22419e+08	1		scf1	386672652	386672653	3.86673e+08	1
scf1	422665209	422665210	4.22665e+08	1		scf1	3868066	3868067	3.86807e+06	1
scf1	422980830	422980831	4.22981e+08	1		scf1	38709679	38709680	3.87097e+07	1
scf1	423329108	423329109	4.23329e+08	1		scf1	387249498	387249499	3.87249e+08	1
scf1	423752711	423752712	4.23753e+08	1		scf1	387306962	387306963	3.87307e+08	1
scf1	423780166	423780167	4.2378e+08	1		scf1	387523886	387523887	3.87524e+08	1
scf1	423821616	423821617	4.23822e+08	1		scf1	38753751	38753752	3.87538e+07	1
scf1	424303003	424303004	4.24303e+08	1		scf1	387595564	387595565	3.87596e+08	1
scf1	424417803	424417804	4.24418e+08	1		scf1	388056560	388056561	3.88057e+08	1
scf1	424507633	424507634	4.24508e+08	1		scf1	388231820	388231821	3.88232e+08	1
scf1	424566679	424566680	4.24567e+08	1		scf1	3884637	3884638	3.88464e+06	1
scf1	424580301	424580302	4.2458e+08	1		scf1	388573838	388573839	3.88574e+08	1
scf1	42525347	42525348	4.25253e+07	1		scf1	389098680	389098681	3.89099e+08	1
scf1	425395910	425395911	4.25396e+08	1		scf1	389677923	389677924	3.89678e+08	1
scf1	425669338	425669339	4.25669e+08	1		scf1	389910051	389910052	3.8991e+08	1
scf1	426424872	426424873	4.26425e+08	1		scf1	389936836	389936837	3.89937e+08	1
scf1	426725001	426725002	4.26725e+08	1		scf1	389950280	389950281	3.8995e+08	1
scf1	427057407	427057408	4.27057e+08	1		scf1	389992685	389992686	3.89993e+08	1
scf1	427085339	427085340	4.27085e+08	1		scf1	390438341	390438342	3.90438e+08	1
scf1	428687636	428687637	4.28688e+08	1		scf1	390532894	390532895	3.90533e+08	1
scf1	428705573	428705574	4.28706e+08	1		scf1	391261007	391261008	3.91261e+08	1
scf1	428748283	428748284	4.28748e+08	1		scf1	391574100	391574101	3.91574e+08	1
scf1	428814271	428814272	4.28814e+08	1		scf1	391773594	391773595	3.91774e+08	1
scf1	428831459	428831460	4.28831e+08	1		scf1	392107384	392107385	3.92107e+08	1
scf1	429969140	429969141	4.29969e+08	1		scf1	392120530	392120531	3.92121e+08	1
scf1	430042122	430042123	4.30042e+08	1		scf1	392224491	392224492	3.92224e+08	1
scf1	430228805	430228806	4.30229e+08	1		scf1	393112140	393112141	3.93112e+08	1
scf1	430359885	430359886	4.3036e+08	1		scf1	393199501	393199502	3.932e+08	1
scf1	430460112	430460113	4.3046e+08	1		scf1	393350712	393350713	3.93351e+08	1
scf1	430550045	430550046	4.3055e+08	1		scf1	393367436	393367437	3.93367e+08	1
scf1	430604833	430604834	4.30605e+08	1		scf1	39347196	39347197	3.93472e+07	1
scf1	431208028	431208029	4.31208e+08	1		scf1	393625509	393625510	3.93626e+08	1
scf1	431281356	431281357	4.31281e+08	1		scf1	393644204	393644205	3.93644e+08	1
scf1	431392895	431392896	4.31393e+08	1		scf1	393676978	393676979	3.93677e+08	1
scf1	431722837	431722838	4.31723e+08	1		scf1	394010605	394010606	3.94011e+08	1
scf1	432015054	432015055	4.32015e+08	1		scf1	394380196	394380197	3.9438e+08	1
scf1	432532935	432532936	4.32533e+08	1		scf1	394397423	394397424	3.94397e+08	1
scf1	432673701	432673702	4.32674e+08	1		scf1	394742061	394742062	3.94742e+08	1
scf1	433488235	433488236	4.33488e+08	1		scf1	395189902	395189903	3.9519e+08	1
scf1	433742868	433742869	4.33743e+08	1		scf1	395356638	395356639	3.95357e+08	1
scf1	434549960	434549961	4.3455e+08	1		scf1	396592965	396592966	3.96593e+08	1
scf1	435054704	435054705	4.35055e+08	1		scf1	39708011	39708012	3.9708e+07	1
scf1	435105859	435105860	4.35106e+08	1		scf1	397595030	397595031	3.97595e+08	1
scf1	436675042	436675043	4.36675e+08	1		scf1	397701988	397701989	3.97702e+08	1
scf1	436705267	436705268	4.36705e+08	1		scf1	397790134	397790135	3.9779e+08	1
scf1	436842279	436842280	4.36842e+08	1		scf1	398074531	398074532	3.98075e+08	1
scf1	436973766	436973767	4.36974e+08	1		scf1	398469322	398469323	3.98469e+08	1
scf1	437683215	437683216	4.37683e+08	1		scf1	399061300	399061301	3.99061e+08	1
scf1	438307179	438307180	4.38307e+08	1		scf1	399405946	399405947	3.99406e+08	1
scf1	438371021	438371022	4.38371e+08	1		scf1	399938273	399938274	3.99938e+08	1
scf1	439010459	439010460	4.3901e+08	1		scf1	400065605	400065606	4.00066e+08	1
scf1	43907414	43907415	4.39074e+07	1		scf1	400084572	400084573	4.00085e+08	1
scf1	439222942	439222943	4.39223e+08	1		scf1	400410538	400410539	4.00411e+08	1
scf1	439251186	439251187	4.39251e+08	1		scf1	400569051	400569052	4.00569e+08	1
scf1	43945210	43945211	4.39452e+07	1		scf1	400639414	400639415	4.00639e+08	1
scf1	439494851	439494852	4.39495e+08	1		scf1	400770289	400770290	4.0077e+08	1
scf1	440477635	440477636	4.40478e+08	1		scf1	4008097	4008098	4.0081e+06	1
scf1	440804929	440804930	4.40805e+08	1		scf1	400972966	400972967	4.00973e+08	1
scf1	440827696	440827697	4.40828e+08	1		scf1	401049713	401049714	4.0105e+08	1
scf1	44125785	44125786	4.41258e+07	1		scf1	401058888	401058889	4.01059e+08	1
scf1	441338762	441338763	4.41339e+08	1		scf1	401073633	401073634	4.01074e+08	1
scf1	441774497	441774498	4.41774e+08	1		scf1	40110962	40110963	4.0111e+07	1
scf1	441789414	441789415	4.41789e+08	1		scf1	401362995	401362996	4.01363e+08	1
scf1	442320195	442320196	4.4232e+08	1		scf1	401472893	401472894	4.01473e+08	1
scf1	442701223	442701224	4.42701e+08	1		scf1	401668061	401668062	4.01668e+08	1
scf1	443186861	443186862	4.43187e+08	1		scf1	401800969	401800970	4.01801e+08	1
scf1	443206941	443206942	4.43207e+08	1		scf1	402754011	402754012	4.02754e+08	1
scf1	443245185	443245186	4.43245e+08	1		scf1	402792559	402792560	4.02793e+08	1
scf1	443261938	443261939	4.43262e+08	1		scf1	4047187	4047188	4.04719e+06	1
scf1	443331661	443331662	4.43332e+08	1		scf1	405082319	405082320	4.05082e+08	1
scf1	443897674	443897675	4.43898e+08	1		scf1	405592969	405592970	4.05593e+08	1
scf1	444194261	444194262	4.44194e+08	1		scf1	406135288	406135289	4.06135e+08	1
scf1	444396558	444396559	4.44397e+08	1		scf1	406506088	406506089	4.06506e+08	1
scf1	444690283	444690284	4.4469e+08	1		scf1	406648995	406648996	4.06649e+08	1
scf1	444782947	444782948	4.44783e+08	1		scf1	407236334	407236335	4.07236e+08	1
scf1	446250465	446250466	4.4625e+08	1		scf1	40723639	40723640	4.07236e+07	1
scf1	447012153	447012154	4.47012e+08	1		scf1	407555690	407555691	4.07556e+08	1
scf1	447030034	447030035	4.4703e+08	1		scf1	408161263	408161264	4.08161e+08	1
scf1	447533574	447533575	4.47534e+08	1		scf1	409101259	409101260	4.09101e+08	1
scf1	447610348	447610349	4.4761e+08	1		scf1	409360284	409360285	4.0936e+08	1
scf1	448303749	448303750	4.48304e+08	1		scf1	409704548	409704549	4.09705e+08	1
scf1	44976693	44976694	4.49767e+07	1		scf1	409772847	409772848	4.09773e+08	1
scf1	449808842	449808843	4.49809e+08	1		scf1	409947289	409947290	4.09947e+08	1
scf1	450016797	450016798	4.50017e+08	1		scf1	409999229	409999230	4.09999e+08	1
scf1	450475788	450475789	4.50476e+08	1		scf1	410288350	410288351	4.10288e+08	1
scf1	450787729	450787730	4.50788e+08	1		scf1	411906038	411906039	4.11906e+08	1
scf1	450816995	450816996	4.50817e+08	1		scf1	4124317	4124318	4.12432e+06	1
scf1	451162675	451162676	4.51163e+08	1		scf1	412772794	412772795	4.12773e+08	1
scf1	451265171	451265172	4.51265e+08	1		scf1	413645074	413645075	4.13645e+08	1
scf1	451346322	451346323	4.51346e+08	1		scf1	413742748	413742749	4.13743e+08	1
scf1	451568365	451568366	4.51568e+08	1		scf1	414265576	414265577	4.14266e+08	1
scf1	453011356	453011357	4.53011e+08	1		scf1	414342969	414342970	4.14343e+08	1
scf1	453269596	453269597	4.5327e+08	1		scf1	414360193	414360194	4.1436e+08	1
scf1	453620390	453620391	4.5362e+08	1		scf1	414429936	414429937	4.1443e+08	1
scf1	454176805	454176806	4.54177e+08	1		scf1	414600203	414600204	4.146e+08	1
scf1	454231862	454231863	4.54232e+08	1		scf1	414805043	414805044	4.14805e+08	1
scf1	454284661	454284662	4.54285e+08	1		scf1	415384512	415384513	4.15385e+08	1
scf1	454474159	454474160	4.54474e+08	1		scf1	415716777	415716778	4.15717e+08	1
scf1	454562405	454562406	4.54562e+08	1		scf1	41598441	41598442	4.15984e+07	1
scf1	454866191	454866192	4.54866e+08	1		scf1	417073106	417073107	4.17073e+08	1
scf1	455857139	455857140	4.55857e+08	1		scf1	417506167	417506168	4.17506e+08	1
scf1	4568228	4568229	4.56823e+06	1		scf1	417920452	417920453	4.1792e+08	1
scf1	456937559	456937560	4.56938e+08	1		scf1	418016613	418016614	4.18017e+08	1
scf1	457897347	457897348	4.57897e+08	1		scf1	418072069	418072070	4.18072e+08	1
scf1	457976772	457976773	4.57977e+08	1		scf1	418398144	418398145	4.18398e+08	1
scf1	459041782	459041783	4.59042e+08	1		scf1	418707313	418707314	4.18707e+08	1
scf1	459477128	459477129	4.59477e+08	1		scf1	419703448	419703449	4.19703e+08	1
scf1	46012028	46012029	4.6012e+07	1		scf1	419727029	419727030	4.19727e+08	1
scf1	460421102	460421103	4.60421e+08	1		scf1	419779518	419779519	4.1978e+08	1
scf1	460658870	460658871	4.60659e+08	1		scf1	419817625	419817626	4.19818e+08	1
scf1	460675908	460675909	4.60676e+08	1		scf1	420492392	420492393	4.20492e+08	1
scf1	460717527	460717528	4.60718e+08	1		scf1	421263865	421263866	4.21264e+08	1
scf1	460734212	460734213	4.60734e+08	1		scf1	421417237	421417238	4.21417e+08	1
scf1	460796695	460796696	4.60797e+08	1		scf1	42145550	42145551	4.21456e+07	1
scf1	460843484	460843485	4.60843e+08	1		scf1	421557885	421557886	4.21558e+08	1
scf1	460856483	460856484	4.60856e+08	1		scf1	421887939	421887940	4.21888e+08	1
scf1	461032088	461032089	4.61032e+08	1		scf1	422418612	422418613	4.22419e+08	1
scf1	461486550	461486551	4.61487e+08	1		scf1	422611955	422611956	4.22612e+08	1
scf1	461597055	461597056	4.61597e+08	1		scf1	422773875	422773876	4.22774e+08	1
scf1	461608266	461608267	4.61608e+08	1		scf1	42308766	42308767	4.23088e+07	1
scf1	461793829	461793830	4.61794e+08	1		scf1	423151478	423151479	4.23151e+08	1
scf1	461969689	461969690	4.6197e+08	1		scf1	423643082	423643083	4.23643e+08	1
scf1	462715908	462715909	4.62716e+08	1		scf1	423714015	423714016	4.23714e+08	1
scf1	463016272	463016273	4.63016e+08	1		scf1	42395333	42395334	4.23953e+07	1
scf1	463408865	463408866	4.63409e+08	1		scf1	423986776	423986777	4.23987e+08	1
scf1	46407268	46407269	4.64073e+07	1		scf1	42412480	42412481	4.24125e+07	1
scf1	4647132	4647133	4.64713e+06	1		scf1	424326577	424326578	4.24327e+08	1
scf1	464798658	464798659	4.64799e+08	1		scf1	424458737	424458738	4.24459e+08	1
scf1	465678668	465678669	4.65679e+08	1		scf1	42451161	42451162	4.24512e+07	1
scf1	465728655	465728656	4.65729e+08	1		scf1	425287719	425287720	4.25288e+08	1
scf1	465834527	465834528	4.65835e+08	1		scf1	425521375	425521376	4.25521e+08	1
scf1	466297713	466297714	4.66298e+08	1		scf1	425669716	425669717	4.2567e+08	1
scf1	466439356	466439357	4.66439e+08	1		scf1	42569993	42569994	4.257e+07	1
scf1	466813752	466813753	4.66814e+08	1		scf1	426260654	426260655	4.26261e+08	1
scf1	467105926	467105927	4.67106e+08	1		scf1	426717939	426717940	4.26718e+08	1
scf1	467403330	467403331	4.67403e+08	1		scf1	426859398	426859399	4.26859e+08	1
scf1	468146414	468146415	4.68146e+08	1		scf1	427413169	427413170	4.27413e+08	1
scf1	468785012	468785013	4.68785e+08	1		scf1	427896211	427896212	4.27896e+08	1
scf1	469050289	469050290	4.6905e+08	1		scf1	42819721	42819722	4.28197e+07	1
scf1	469396217	469396218	4.69396e+08	1		scf1	428572284	428572285	4.28572e+08	1
scf1	469813511	469813512	4.69814e+08	1		scf1	428609517	428609518	4.2861e+08	1
scf1	470669660	470669661	4.7067e+08	1		scf1	428772640	428772641	4.28773e+08	1
scf1	471075195	471075196	4.71075e+08	1		scf1	429132083	429132084	4.29132e+08	1
scf1	471197883	471197884	4.71198e+08	1		scf1	429606610	429606611	4.29607e+08	1
scf1	472260328	472260329	4.7226e+08	1		scf1	429751870	429751871	4.29752e+08	1
scf1	472499955	472499956	4.725e+08	1		scf1	429795318	429795319	4.29795e+08	1
scf1	473346322	473346323	4.73346e+08	1		scf1	429813482	429813483	4.29813e+08	1
scf1	47375898	47375899	4.73759e+07	1		scf1	430017462	430017463	4.30017e+08	1
scf1	473816360	473816361	4.73816e+08	1		scf1	430432603	430432604	4.30433e+08	1
scf1	473905203	473905204	4.73905e+08	1		scf1	430528951	430528952	4.30529e+08	1
scf1	473956325	473956326	4.73956e+08	1		scf1	430578961	430578962	4.30579e+08	1
scf1	473980880	473980881	4.73981e+08	1		scf1	431577820	431577821	4.31578e+08	1
scf1	4740660	4740661	4.74066e+06	1		scf1	431597617	431597618	4.31598e+08	1
scf1	474458149	474458150	4.74458e+08	1		scf1	431660918	431660919	4.31661e+08	1
scf1	47522588	47522589	4.75226e+07	1		scf1	431710671	431710672	4.31711e+08	1
scf1	475258836	475258837	4.75259e+08	1		scf1	432279573	432279574	4.3228e+08	1
scf1	475318322	475318323	4.75318e+08	1		scf1	432483092	432483093	4.32483e+08	1
scf1	475484259	475484260	4.75484e+08	1		scf1	433305400	433305401	4.33305e+08	1
scf1	476051025	476051026	4.76051e+08	1		scf1	433854634	433854635	4.33855e+08	1
scf1	476378267	476378268	4.76378e+08	1		scf1	434736969	434736970	4.34737e+08	1
scf1	477110890	477110891	4.77111e+08	1		scf1	434864814	434864815	4.34865e+08	1
scf1	477645674	477645675	4.77646e+08	1		scf1	435043816	435043817	4.35044e+08	1
scf1	47787445	47787446	4.77874e+07	1		scf1	435057461	435057462	4.35057e+08	1
scf1	478367108	478367109	4.78367e+08	1		scf1	435305431	435305432	4.35305e+08	1
scf1	478891401	478891402	4.78891e+08	1		scf1	436325969	436325970	4.36326e+08	1
scf1	478909614	478909615	4.7891e+08	1		scf1	436585625	436585626	4.36586e+08	1
scf1	47934272	47934273	4.79343e+07	1		scf1	437415614	437415615	4.37416e+08	1
scf1	479814021	479814022	4.79814e+08	1		scf1	437458529	437458530	4.37459e+08	1
scf1	480116309	480116310	4.80116e+08	1		scf1	438400868	438400869	4.38401e+08	1
scf1	480809069	480809070	4.80809e+08	1		scf1	438897052	438897053	4.38897e+08	1
scf1	482225246	482225247	4.82225e+08	1		scf1	438915276	438915277	4.38915e+08	1
scf1	482500053	482500054	4.825e+08	1		scf1	438933149	438933150	4.38933e+08	1
scf1	48254360	48254361	4.82544e+07	1		scf1	43895867	43895868	4.38959e+07	1
scf1	483397365	483397366	4.83397e+08	1		scf1	439285402	439285403	4.39285e+08	1
scf1	484180076	484180077	4.8418e+08	1		scf1	439345654	439345655	4.39346e+08	1
scf1	484634152	484634153	4.84634e+08	1		scf1	440450837	440450838	4.40451e+08	1
scf1	48476261	48476262	4.84763e+07	1		scf1	440592004	440592005	4.40592e+08	1
scf1	485170686	485170687	4.85171e+08	1		scf1	440615836	440615837	4.40616e+08	1
scf1	48545548	48545549	4.85455e+07	1		scf1	440867105	440867106	4.40867e+08	1
scf1	485554466	485554467	4.85554e+08	1		scf1	44114595	44114596	4.41146e+07	1
scf1	48566703	48566704	4.85667e+07	1		scf1	441564373	441564374	4.41564e+08	1
scf1	485965437	485965438	4.85965e+08	1		scf1	441765773	441765774	4.41766e+08	1
scf1	486008782	486008783	4.86009e+08	1		scf1	442989089	442989090	4.42989e+08	1
scf1	486205863	486205864	4.86206e+08	1		scf1	443140174	443140175	4.4314e+08	1
scf1	486447106	486447107	4.86447e+08	1		scf1	443726157	443726158	4.43726e+08	1
scf1	486625697	486625698	4.86626e+08	1		scf1	444110566	444110567	4.44111e+08	1
scf1	48694810	48694811	4.86948e+07	1		scf1	444328302	444328303	4.44328e+08	1
scf1	487262454	487262455	4.87262e+08	1		scf1	444698686	444698687	4.44699e+08	1
scf1	48740458	48740459	4.87405e+07	1		scf1	444742113	444742114	4.44742e+08	1
scf1	48751241	48751242	4.87512e+07	1		scf1	444989908	444989909	4.4499e+08	1
scf1	487951601	487951602	4.87952e+08	1		scf1	445157743	445157744	4.45158e+08	1
scf1	488654740	488654741	4.88655e+08	1		scf1	445210811	445210812	4.45211e+08	1
scf1	488742300	488742301	4.88742e+08	1		scf1	445598272	445598273	4.45598e+08	1
scf1	488810767	488810768	4.88811e+08	1		scf1	445615189	445615190	4.45615e+08	1
scf1	489166490	489166491	4.89166e+08	1		scf1	446087787	446087788	4.46088e+08	1
scf1	489272789	489272790	4.89273e+08	1		scf1	446222392	446222393	4.46222e+08	1
scf1	48944077	48944078	4.89441e+07	1		scf1	446555802	446555803	4.46556e+08	1
scf1	489526225	489526226	4.89526e+08	1		scf1	446583381	446583382	4.46583e+08	1
scf1	49006844	49006845	4.90068e+07	1		scf1	447280063	447280064	4.4728e+08	1
scf1	490285815	490285816	4.90286e+08	1		scf1	447404507	447404508	4.47405e+08	1
scf1	492502790	492502791	4.92503e+08	1		scf1	447414051	447414052	4.47414e+08	1
scf1	493124021	493124022	4.93124e+08	1		scf1	447439872	447439873	4.4744e+08	1
scf1	49328965	49328966	4.9329e+07	1		scf1	447595102	447595103	4.47595e+08	1
scf1	493990095	493990096	4.9399e+08	1		scf1	447614383	447614384	4.47614e+08	1
scf1	494001745	494001746	4.94002e+08	1		scf1	447642240	447642241	4.47642e+08	1
scf1	495136889	495136890	4.95137e+08	1		scf1	447726711	447726712	4.47727e+08	1
scf1	495194321	495194322	4.95194e+08	1		scf1	447758043	447758044	4.47758e+08	1
scf1	495432041	495432042	4.95432e+08	1		scf1	44870493	44870494	4.48705e+07	1
scf1	49580276	49580277	4.95803e+07	1		scf1	448770612	448770613	4.48771e+08	1
scf1	496052692	496052693	4.96053e+08	1		scf1	448795976	448795977	4.48796e+08	1
scf1	496238691	496238692	4.96239e+08	1		scf1	449808793	449808794	4.49809e+08	1
scf1	496367754	496367755	4.96368e+08	1		scf1	449879862	449879863	4.4988e+08	1
scf1	497509021	497509022	4.97509e+08	1		scf1	449961159	449961160	4.49961e+08	1
scf1	50097356	50097357	5.00974e+07	1		scf1	450316183	450316184	4.50316e+08	1
scf1	50210980	50210981	5.0211e+07	1		scf1	451493947	451493948	4.51494e+08	1
scf1	50220172	50220173	5.02202e+07	1		scf1	451513926	451513927	4.51514e+08	1
scf1	502233290	502233291	5.02233e+08	1		scf1	451572870	451572871	4.51573e+08	1
scf1	502350770	502350771	5.02351e+08	1		scf1	451855516	451855517	4.51856e+08	1
scf1	504826561	504826562	5.04827e+08	1		scf1	451900403	451900404	4.519e+08	1
scf1	504837579	504837580	5.04838e+08	1		scf1	452497818	452497819	4.52498e+08	1
scf1	504981122	504981123	5.04981e+08	1		scf1	452760748	452760749	4.52761e+08	1
scf1	505018250	505018251	5.05018e+08	1		scf1	452794973	452794974	4.52795e+08	1
scf1	505521732	505521733	5.05522e+08	1		scf1	453759491	453759492	4.53759e+08	1
scf1	505710574	505710575	5.05711e+08	1		scf1	453785077	453785078	4.53785e+08	1
scf1	506460924	506460925	5.06461e+08	1		scf1	453960073	453960074	4.5396e+08	1
scf1	506516614	506516615	5.06517e+08	1		scf1	454043374	454043375	4.54043e+08	1
scf1	50651845	50651846	5.06518e+07	1		scf1	454607315	454607316	4.54607e+08	1
scf1	506590021	506590022	5.0659e+08	1		scf1	455215406	455215407	4.55215e+08	1
scf1	507050703	507050704	5.07051e+08	1		scf1	45637711	45637712	4.56377e+07	1
scf1	507282039	507282040	5.07282e+08	1		scf1	456435767	456435768	4.56436e+08	1
scf1	507546410	507546411	5.07546e+08	1		scf1	456570730	456570731	4.56571e+08	1
scf1	507820652	507820653	5.07821e+08	1		scf1	456615140	456615141	4.56615e+08	1
scf1	508349607	508349608	5.0835e+08	1		scf1	456891623	456891624	4.56892e+08	1
scf1	508404923	508404924	5.08405e+08	1		scf1	456972754	456972755	4.56973e+08	1
scf1	50881283	50881284	5.08813e+07	1		scf1	45705473	45705474	4.57055e+07	1
scf1	50937941	50937942	5.09379e+07	1		scf1	45720448	45720449	4.57204e+07	1
scf1	509448812	509448813	5.09449e+08	1		scf1	457302097	457302098	4.57302e+08	1
scf1	509714719	509714720	5.09715e+08	1		scf1	457445094	457445095	4.57445e+08	1
scf1	510096487	510096488	5.10096e+08	1		scf1	457936364	457936365	4.57936e+08	1
scf1	510600725	510600726	5.10601e+08	1		scf1	457979513	457979514	4.5798e+08	1
scf1	510627895	510627896	5.10628e+08	1		scf1	458103179	458103180	4.58103e+08	1
scf1	510759082	510759083	5.10759e+08	1		scf1	458116634	458116635	4.58117e+08	1
scf1	511065328	511065329	5.11065e+08	1		scf1	458139366	458139367	4.58139e+08	1
scf1	511107432	511107433	5.11107e+08	1		scf1	458154667	458154668	4.58155e+08	1
scf1	511177144	511177145	5.11177e+08	1		scf1	458174492	458174493	4.58174e+08	1
scf1	51205370	51205371	5.12054e+07	1		scf1	458200715	458200716	4.58201e+08	1
scf1	512776446	512776447	5.12776e+08	1		scf1	458212185	458212186	4.58212e+08	1
scf1	513185223	513185224	5.13185e+08	1		scf1	458383942	458383943	4.58384e+08	1
scf1	514285356	514285357	5.14285e+08	1		scf1	458674847	458674848	4.58675e+08	1
scf1	514740185	514740186	5.1474e+08	1		scf1	460423753	460423754	4.60424e+08	1
scf1	514916258	514916259	5.14916e+08	1		scf1	460456373	460456374	4.60456e+08	1
scf1	51517215	51517216	5.15172e+07	1		scf1	460465691	460465692	4.60466e+08	1
scf1	5156245	5156246	5.15625e+06	1		scf1	460916304	460916305	4.60916e+08	1
scf1	515789942	515789943	5.1579e+08	1		scf1	461215836	461215837	4.61216e+08	1
scf1	515961403	515961404	5.15961e+08	1		scf1	461770550	461770551	4.61771e+08	1
scf1	516081856	516081857	5.16082e+08	1		scf1	461793626	461793627	4.61794e+08	1
scf1	516361016	516361017	5.16361e+08	1		scf1	461824728	461824729	4.61825e+08	1
scf1	517473606	517473607	5.17474e+08	1		scf1	462129749	462129750	4.6213e+08	1
scf1	518136916	518136917	5.18137e+08	1		scf1	462141063	462141064	4.62141e+08	1
scf1	5181415	5181416	5.18142e+06	1		scf1	462920650	462920651	4.62921e+08	1
scf1	518354809	518354810	5.18355e+08	1		scf1	462996838	462996839	4.62997e+08	1
scf1	518564452	518564453	5.18564e+08	1		scf1	463082077	463082078	4.63082e+08	1
scf1	518686358	518686359	5.18686e+08	1		scf1	463206702	463206703	4.63207e+08	1
scf1	51911127	51911128	5.19111e+07	1		scf1	463237501	463237502	4.63238e+08	1
scf1	519348081	519348082	5.19348e+08	1		scf1	463427211	463427212	4.63427e+08	1
scf1	519671780	519671781	5.19672e+08	1		scf1	463563426	463563427	4.63563e+08	1
scf1	520721722	520721723	5.20722e+08	1		scf1	463864630	463864631	4.63865e+08	1
scf1	520734617	520734618	5.20735e+08	1		scf1	46389836	46389837	4.63898e+07	1
scf1	520773232	520773233	5.20773e+08	1		scf1	464066985	464066986	4.64067e+08	1
scf1	520960605	520960606	5.20961e+08	1		scf1	465219394	465219395	4.65219e+08	1
scf1	5212662	5212663	5.21266e+06	1		scf1	465232727	465232728	4.65233e+08	1
scf1	523101407	523101408	5.23101e+08	1		scf1	465540882	465540883	4.65541e+08	1
scf1	52326792	52326793	5.23268e+07	1		scf1	46593850	46593851	4.65939e+07	1
scf1	523971773	523971774	5.23972e+08	1		scf1	465998759	465998760	4.65999e+08	1
scf1	524050383	524050384	5.2405e+08	1		scf1	466044735	466044736	4.66045e+08	1
scf1	524065302	524065303	5.24065e+08	1		scf1	466064009	466064010	4.66064e+08	1
scf1	524102509	524102510	5.24103e+08	1		scf1	466434669	466434670	4.66435e+08	1
scf1	525023993	525023994	5.25024e+08	1		scf1	466699745	466699746	4.667e+08	1
scf1	525342662	525342663	5.25343e+08	1		scf1	466868416	466868417	4.66868e+08	1
scf1	525731164	525731165	5.25731e+08	1		scf1	466880486	466880487	4.6688e+08	1
scf1	525934170	525934171	5.25934e+08	1		scf1	467240579	467240580	4.67241e+08	1
scf1	526215757	526215758	5.26216e+08	1		scf1	467673112	467673113	4.67673e+08	1
scf1	526228851	526228852	5.26229e+08	1		scf1	469741177	469741178	4.69741e+08	1
scf1	526247326	526247327	5.26247e+08	1		scf1	470438650	470438651	4.70439e+08	1
scf1	526257911	526257912	5.26258e+08	1		scf1	470487413	470487414	4.70487e+08	1
scf1	526290435	526290436	5.2629e+08	1		scf1	470692936	470692937	4.70693e+08	1
scf1	526305374	526305375	5.26305e+08	1		scf1	470706815	470706816	4.70707e+08	1
scf1	526435308	526435309	5.26435e+08	1		scf1	471065670	471065671	4.71066e+08	1
scf1	526547884	526547885	5.26548e+08	1		scf1	471705480	471705481	4.71705e+08	1
scf1	52661687	52661688	5.26617e+07	1		scf1	472637802	472637803	4.72638e+08	1
scf1	526706471	526706472	5.26706e+08	1		scf1	472808567	472808568	4.72809e+08	1
scf1	527422692	527422693	5.27423e+08	1		scf1	47289194	47289195	4.72892e+07	1
scf1	527666368	527666369	5.27666e+08	1		scf1	472936351	472936352	4.72936e+08	1
scf1	52791037	52791038	5.2791e+07	1		scf1	473200586	473200587	4.73201e+08	1
scf1	528011696	528011697	5.28012e+08	1		scf1	473449933	473449934	4.7345e+08	1
scf1	528166390	528166391	5.28166e+08	1		scf1	473497354	473497355	4.73497e+08	1
scf1	528246942	528246943	5.28247e+08	1		scf1	474156758	474156759	4.74157e+08	1
scf1	528261916	528261917	5.28262e+08	1		scf1	47544841	47544842	4.75448e+07	1
scf1	528695122	528695123	5.28695e+08	1		scf1	47563927	47563928	4.75639e+07	1
scf1	528729484	528729485	5.28729e+08	1		scf1	476498873	476498874	4.76499e+08	1
scf1	530928278	530928279	5.30928e+08	1		scf1	477310576	477310577	4.77311e+08	1
scf1	531117766	531117767	5.31118e+08	1		scf1	477354044	477354045	4.77354e+08	1
scf1	531146265	531146266	5.31146e+08	1		scf1	477458757	477458758	4.77459e+08	1
scf1	531320434	531320435	5.3132e+08	1		scf1	47747520	47747521	4.77475e+07	1
scf1	531786712	531786713	5.31787e+08	1		scf1	477557524	477557525	4.77558e+08	1
scf1	531966489	531966490	5.31966e+08	1		scf1	477599542	477599543	4.776e+08	1
scf1	532547001	532547002	5.32547e+08	1		scf1	47916637	47916638	4.79166e+07	1
scf1	532741875	532741876	5.32742e+08	1		scf1	479529158	479529159	4.79529e+08	1
scf1	533114175	533114176	5.33114e+08	1		scf1	479649261	479649262	4.79649e+08	1
scf1	533265122	533265123	5.33265e+08	1		scf1	479818217	479818218	4.79818e+08	1
scf1	533323299	533323300	5.33323e+08	1		scf1	48046907	48046908	4.80469e+07	1
scf1	533553068	533553069	5.33553e+08	1		scf1	480552059	480552060	4.80552e+08	1
scf1	534367412	534367413	5.34367e+08	1		scf1	480570683	480570684	4.80571e+08	1
scf1	534376961	534376962	5.34377e+08	1		scf1	481181802	481181803	4.81182e+08	1
scf1	534687934	534687935	5.34688e+08	1		scf1	481469079	481469080	4.81469e+08	1
scf1	535418910	535418911	5.35419e+08	1		scf1	481547994	481547995	4.81548e+08	1
scf1	535703172	535703173	5.35703e+08	1		scf1	481676345	481676346	4.81676e+08	1
scf1	536190204	536190205	5.3619e+08	1		scf1	481876918	481876919	4.81877e+08	1
scf1	536359535	536359536	5.3636e+08	1		scf1	482106851	482106852	4.82107e+08	1
scf1	536394516	536394517	5.36395e+08	1		scf1	483339794	483339795	4.8334e+08	1
scf1	53646226	53646227	5.36462e+07	1		scf1	484267651	484267652	4.84268e+08	1
scf1	536681157	536681158	5.36681e+08	1		scf1	48438846	48438847	4.84388e+07	1
scf1	537343675	537343676	5.37344e+08	1		scf1	484437627	484437628	4.84438e+08	1
scf1	537416745	537416746	5.37417e+08	1		scf1	485326320	485326321	4.85326e+08	1
scf1	537484854	537484855	5.37485e+08	1		scf1	48546768	48546769	4.85468e+07	1
scf1	537833934	537833935	5.37834e+08	1		scf1	485480935	485480936	4.85481e+08	1
scf1	538134518	538134519	5.38135e+08	1		scf1	48642961	48642962	4.8643e+07	1
scf1	540252050	540252051	5.40252e+08	1		scf1	486777163	486777164	4.86777e+08	1
scf1	540826730	540826731	5.40827e+08	1		scf1	487225537	487225538	4.87226e+08	1
scf1	540850579	540850580	5.40851e+08	1		scf1	488012659	488012660	4.88013e+08	1
scf1	54107538	54107539	5.41075e+07	1		scf1	488023563	488023564	4.88024e+08	1
scf1	541637184	541637185	5.41637e+08	1		scf1	488177516	488177517	4.88178e+08	1
scf1	541971887	541971888	5.41972e+08	1		scf1	488628303	488628304	4.88628e+08	1
scf1	542105060	542105061	5.42105e+08	1		scf1	488645508	488645509	4.88646e+08	1
scf1	543447441	543447442	5.43447e+08	1		scf1	488724598	488724599	4.88725e+08	1
scf1	543831297	543831298	5.43831e+08	1		scf1	488751727	488751728	4.88752e+08	1
scf1	543900004	543900005	5.439e+08	1		scf1	489251605	489251606	4.89252e+08	1
scf1	54446055	54446056	5.44461e+07	1		scf1	489514339	489514340	4.89514e+08	1
scf1	544601490	544601491	5.44601e+08	1		scf1	489606598	489606599	4.89607e+08	1
scf1	544711122	544711123	5.44711e+08	1		scf1	491201524	491201525	4.91202e+08	1
scf1	54481823	54481824	5.44818e+07	1		scf1	492566076	492566077	4.92566e+08	1
scf1	545494951	545494952	5.45495e+08	1		scf1	492886783	492886784	4.92887e+08	1
scf1	546045522	546045523	5.46046e+08	1		scf1	493065974	493065975	4.93066e+08	1
scf1	546163262	546163263	5.46163e+08	1		scf1	493082403	493082404	4.93082e+08	1
scf1	546245725	546245726	5.46246e+08	1		scf1	493309321	493309322	4.93309e+08	1
scf1	546751004	546751005	5.46751e+08	1		scf1	493955442	493955443	4.93955e+08	1
scf1	549133381	549133382	5.49133e+08	1		scf1	494223345	494223346	4.94223e+08	1
scf1	549321580	549321581	5.49322e+08	1		scf1	49434580	49434581	4.94346e+07	1
scf1	54956822	54956823	5.49568e+07	1		scf1	494772660	494772661	4.94773e+08	1
scf1	550379281	550379282	5.50379e+08	1		scf1	494839913	494839914	4.9484e+08	1
scf1	550528564	550528565	5.50529e+08	1		scf1	494961630	494961631	4.94962e+08	1
scf1	550723135	550723136	5.50723e+08	1		scf1	495294994	495294995	4.95295e+08	1
scf1	550746977	550746978	5.50747e+08	1		scf1	496714518	496714519	4.96715e+08	1
scf1	550760291	550760292	5.5076e+08	1		scf1	497235644	497235645	4.97236e+08	1
scf1	55098362	55098363	5.50984e+07	1		scf1	497495553	497495554	4.97496e+08	1
scf1	551636913	551636914	5.51637e+08	1		scf1	497601878	497601879	4.97602e+08	1
scf1	551770070	551770071	5.5177e+08	1		scf1	497671315	497671316	4.97671e+08	1
scf1	55308003	55308004	5.5308e+07	1		scf1	497821188	497821189	4.97821e+08	1
scf1	553086040	553086041	5.53086e+08	1		scf1	499486759	499486760	4.99487e+08	1
scf1	55332820	55332821	5.53328e+07	1		scf1	501272232	501272233	5.01272e+08	1
scf1	553773939	553773940	5.53774e+08	1		scf1	50149684	50149685	5.01497e+07	1
scf1	553963181	553963182	5.53963e+08	1		scf1	501754667	501754668	5.01755e+08	1
scf1	553991298	553991299	5.53991e+08	1		scf1	502039791	502039792	5.0204e+08	1
scf1	554009430	554009431	5.54009e+08	1		scf1	503428281	503428282	5.03428e+08	1
scf1	5540174	5540175	5.54017e+06	1		scf1	503592310	503592311	5.03592e+08	1
scf1	554034294	554034295	5.54034e+08	1		scf1	503631454	503631455	5.03631e+08	1
scf1	554288529	554288530	5.54289e+08	1		scf1	50380308	50380309	5.03803e+07	1
scf1	554412158	554412159	5.54412e+08	1		scf1	503854338	503854339	5.03854e+08	1
scf1	554508087	554508088	5.54508e+08	1		scf1	50444909	50444910	5.04449e+07	1
scf1	554607190	554607191	5.54607e+08	1		scf1	50455820	50455821	5.04558e+07	1
scf1	554694526	554694527	5.54695e+08	1		scf1	505503929	505503930	5.05504e+08	1
scf1	55478935	55478936	5.54789e+07	1		scf1	505955657	505955658	5.05956e+08	1
scf1	555184371	555184372	5.55184e+08	1		scf1	506123	506124	506124	1
scf1	555998287	555998288	5.55998e+08	1		scf1	506397336	506397337	5.06397e+08	1
scf1	556215475	556215476	5.56215e+08	1		scf1	506477910	506477911	5.06478e+08	1
scf1	556687234	556687235	5.56687e+08	1		scf1	506494245	506494246	5.06494e+08	1
scf1	557226879	557226880	5.57227e+08	1		scf1	506685052	506685053	5.06685e+08	1
scf1	557729528	557729529	5.5773e+08	1		scf1	506759588	506759589	5.0676e+08	1
scf1	558285586	558285587	5.58286e+08	1		scf1	507094824	507094825	5.07095e+08	1
scf1	55853839	55853840	5.58538e+07	1		scf1	507265687	507265688	5.07266e+08	1
scf1	558787228	558787229	5.58787e+08	1		scf1	507627334	507627335	5.07627e+08	1
scf1	55898857	55898858	5.58989e+07	1		scf1	507742560	507742561	5.07743e+08	1
scf1	559567243	559567244	5.59567e+08	1		scf1	507969593	507969594	5.0797e+08	1
scf1	559600707	559600708	5.59601e+08	1		scf1	507991694	507991695	5.07992e+08	1
scf1	559979916	559979917	5.5998e+08	1		scf1	508159773	508159774	5.0816e+08	1
scf1	560205556	560205557	5.60206e+08	1		scf1	508180226	508180227	5.0818e+08	1
scf1	56034000	56034001	5.6034e+07	1		scf1	508356542	508356543	5.08357e+08	1
scf1	560622139	560622140	5.60622e+08	1		scf1	508456077	508456078	5.08456e+08	1
scf1	560814533	560814534	5.60815e+08	1		scf1	508736251	508736252	5.08736e+08	1
scf1	560910430	560910431	5.6091e+08	1		scf1	509331735	509331736	5.09332e+08	1
scf1	561086297	561086298	5.61086e+08	1		scf1	5096363	5096364	5.09636e+06	1
scf1	561169744	561169745	5.6117e+08	1		scf1	50981679	50981680	5.09817e+07	1
scf1	561273790	561273791	5.61274e+08	1		scf1	510520914	510520915	5.10521e+08	1
scf1	562103115	562103116	5.62103e+08	1		scf1	511442104	511442105	5.11442e+08	1
scf1	563022733	563022734	5.63023e+08	1		scf1	511628182	511628183	5.11628e+08	1
scf1	563205612	563205613	5.63206e+08	1		scf1	513668862	513668863	5.13669e+08	1
scf1	563430560	563430561	5.63431e+08	1		scf1	513833262	513833263	5.13833e+08	1
scf1	563933851	563933852	5.63934e+08	1		scf1	514217358	514217359	5.14217e+08	1
scf1	563980254	563980255	5.6398e+08	1		scf1	514421339	514421340	5.14421e+08	1
scf1	564008582	564008583	5.64009e+08	1		scf1	514678956	514678957	5.14679e+08	1
scf1	564131988	564131989	5.64132e+08	1		scf1	516196556	516196557	5.16197e+08	1
scf1	564145043	564145044	5.64145e+08	1		scf1	516745650	516745651	5.16746e+08	1
scf1	565126797	565126798	5.65127e+08	1		scf1	516755439	516755440	5.16755e+08	1
scf1	565327662	565327663	5.65328e+08	1		scf1	517443174	517443175	5.17443e+08	1
scf1	56615025	56615026	5.6615e+07	1		scf1	517685933	517685934	5.17686e+08	1
scf1	566308400	566308401	5.66308e+08	1		scf1	51770356	51770357	5.17704e+07	1
scf1	566321053	566321054	5.66321e+08	1		scf1	517804712	517804713	5.17805e+08	1
scf1	566552616	566552617	5.66553e+08	1		scf1	517926376	517926377	5.17926e+08	1
scf1	566783522	566783523	5.66784e+08	1		scf1	519045672	519045673	5.19046e+08	1
scf1	566862966	566862967	5.66863e+08	1		scf1	519066698	519066699	5.19067e+08	1
scf1	567083198	567083199	5.67083e+08	1		scf1	519521587	519521588	5.19522e+08	1
scf1	568197365	568197366	5.68197e+08	1		scf1	519958846	519958847	5.19959e+08	1
scf1	568656002	568656003	5.68656e+08	1		scf1	520610501	520610502	5.20611e+08	1
scf1	569034051	569034052	5.69034e+08	1		scf1	521035578	521035579	5.21036e+08	1
scf1	569074648	569074649	5.69075e+08	1		scf1	521243875	521243876	5.21244e+08	1
scf1	569299728	569299729	5.693e+08	1		scf1	521791805	521791806	5.21792e+08	1
scf1	569364197	569364198	5.69364e+08	1		scf1	523031852	523031853	5.23032e+08	1
scf1	569800224	569800225	5.698e+08	1		scf1	52354760	52354761	5.23548e+07	1
scf1	570696897	570696898	5.70697e+08	1		scf1	523566697	523566698	5.23567e+08	1
scf1	571220213	571220214	5.7122e+08	1		scf1	523997248	523997249	5.23997e+08	1
scf1	571355622	571355623	5.71356e+08	1		scf1	524453140	524453141	5.24453e+08	1
scf1	571422164	571422165	5.71422e+08	1		scf1	524491714	524491715	5.24492e+08	1
scf1	571461322	571461323	5.71461e+08	1		scf1	524892291	524892292	5.24892e+08	1
scf1	571502238	571502239	5.71502e+08	1		scf1	524927532	524927533	5.24928e+08	1
scf1	571563516	571563517	5.71564e+08	1		scf1	525184515	525184516	5.25185e+08	1
scf1	571823175	571823176	5.71823e+08	1		scf1	525478015	525478016	5.25478e+08	1
scf1	571995682	571995683	5.71996e+08	1		scf1	525878356	525878357	5.25878e+08	1
scf1	572029290	572029291	5.72029e+08	1		scf1	525961427	525961428	5.25961e+08	1
scf1	572140662	572140663	5.72141e+08	1		scf1	52610296	52610297	5.26103e+07	1
scf1	572267285	572267286	5.72267e+08	1		scf1	526204830	526204831	5.26205e+08	1
scf1	572789163	572789164	5.72789e+08	1		scf1	526230748	526230749	5.26231e+08	1
scf1	573012029	573012030	5.73012e+08	1		scf1	526315169	526315170	5.26315e+08	1
scf1	573025072	573025073	5.73025e+08	1		scf1	526411301	526411302	5.26411e+08	1
scf1	573127232	573127233	5.73127e+08	1		scf1	526851340	526851341	5.26851e+08	1
scf1	573179550	573179551	5.7318e+08	1		scf1	527098215	527098216	5.27098e+08	1
scf1	573862249	573862250	5.73862e+08	1		scf1	527189794	527189795	5.2719e+08	1
scf1	573872992	573872993	5.73873e+08	1		scf1	527876504	527876505	5.27877e+08	1
scf1	574128385	574128386	5.74128e+08	1		scf1	528157944	528157945	5.28158e+08	1
scf1	574344047	574344048	5.74344e+08	1		scf1	52839892	52839893	5.28399e+07	1
scf1	574405627	574405628	5.74406e+08	1		scf1	528454904	528454905	5.28455e+08	1
scf1	574417428	574417429	5.74417e+08	1		scf1	528595164	528595165	5.28595e+08	1
scf1	574774293	574774294	5.74774e+08	1		scf1	529020530	529020531	5.29021e+08	1
scf1	575394691	575394692	5.75395e+08	1		scf1	529476470	529476471	5.29476e+08	1
scf1	575531415	575531416	5.75531e+08	1		scf1	530209186	530209187	5.30209e+08	1
scf1	576369295	576369296	5.76369e+08	1		scf1	530325284	530325285	5.30325e+08	1
scf1	576851842	576851843	5.76852e+08	1		scf1	530485650	530485651	5.30486e+08	1
scf1	577023252	577023253	5.77023e+08	1		scf1	530941648	530941649	5.30942e+08	1
scf1	577071355	577071356	5.77071e+08	1		scf1	530973274	530973275	5.30973e+08	1
scf1	577892668	577892669	5.77893e+08	1		scf1	531324365	531324366	5.31324e+08	1
scf1	577927258	577927259	5.77927e+08	1		scf1	531415138	531415139	5.31415e+08	1
scf1	578129647	578129648	5.7813e+08	1		scf1	531470334	531470335	5.3147e+08	1
scf1	578285687	578285688	5.78286e+08	1		scf1	531528662	531528663	5.31529e+08	1
scf1	578414827	578414828	5.78415e+08	1		scf1	531600577	531600578	5.31601e+08	1
scf1	578942719	578942720	5.78943e+08	1		scf1	532011226	532011227	5.32011e+08	1
scf1	579226754	579226755	5.79227e+08	1		scf1	532342765	532342766	5.32343e+08	1
scf1	579253509	579253510	5.79254e+08	1		scf1	532449310	532449311	5.32449e+08	1
scf1	579345045	579345046	5.79345e+08	1		scf1	532965933	532965934	5.32966e+08	1
scf1	579526402	579526403	5.79526e+08	1		scf1	533106812	533106813	5.33107e+08	1
scf1	579614800	579614801	5.79615e+08	1		scf1	533400698	533400699	5.33401e+08	1
scf1	579741246	579741247	5.79741e+08	1		scf1	533540909	533540910	5.33541e+08	1
scf1	579997588	579997589	5.79998e+08	1		scf1	533692503	533692504	5.33693e+08	1
scf1	580193676	580193677	5.80194e+08	1		scf1	534750322	534750323	5.3475e+08	1
scf1	580504678	580504679	5.80505e+08	1		scf1	535121172	535121173	5.35121e+08	1
scf1	580529761	580529762	5.8053e+08	1		scf1	535261868	535261869	5.35262e+08	1
scf1	581052547	581052548	5.81053e+08	1		scf1	535825161	535825162	5.35825e+08	1
scf1	581225704	581225705	5.81226e+08	1		scf1	535858445	535858446	5.35858e+08	1
scf1	581517927	581517928	5.81518e+08	1		scf1	535873372	535873373	5.35873e+08	1
scf1	581546513	581546514	5.81547e+08	1		scf1	536301848	536301849	5.36302e+08	1
scf1	581765641	581765642	5.81766e+08	1		scf1	536392017	536392018	5.36392e+08	1
scf1	581827289	581827290	5.81827e+08	1		scf1	537092616	537092617	5.37093e+08	1
scf1	581866111	581866112	5.81866e+08	1		scf1	537425023	537425024	5.37425e+08	1
scf1	581942471	581942472	5.81942e+08	1		scf1	537579288	537579289	5.37579e+08	1
scf1	582145847	582145848	5.82146e+08	1		scf1	537619277	537619278	5.37619e+08	1
scf1	582315600	582315601	5.82316e+08	1		scf1	538094299	538094300	5.38094e+08	1
scf1	582408753	582408754	5.82409e+08	1		scf1	538109379	538109380	5.38109e+08	1
scf1	582461454	582461455	5.82461e+08	1		scf1	538160685	538160686	5.38161e+08	1
scf1	582606067	582606068	5.82606e+08	1		scf1	538223146	538223147	5.38223e+08	1
scf1	582648711	582648712	5.82649e+08	1		scf1	538259128	538259129	5.38259e+08	1
scf1	583305860	583305861	5.83306e+08	1		scf1	538606160	538606161	5.38606e+08	1
scf1	583388151	583388152	5.83388e+08	1		scf1	538749401	538749402	5.38749e+08	1
scf1	583447983	583447984	5.83448e+08	1		scf1	539063333	539063334	5.39063e+08	1
scf1	583527596	583527597	5.83528e+08	1		scf1	539513061	539513062	5.39513e+08	1
scf1	583863251	583863252	5.83863e+08	1		scf1	53968859	53968860	5.39689e+07	1
scf1	584005355	584005356	5.84005e+08	1		scf1	540323091	540323092	5.40323e+08	1
scf1	584119113	584119114	5.84119e+08	1		scf1	540430423	540430424	5.4043e+08	1
scf1	584529566	584529567	5.8453e+08	1		scf1	540470865	540470866	5.40471e+08	1
scf1	584727741	584727742	5.84728e+08	1		scf1	541194346	541194347	5.41194e+08	1
scf1	584742343	584742344	5.84742e+08	1		scf1	541284029	541284030	5.41284e+08	1
scf1	584761996	584761997	5.84762e+08	1		scf1	5413396	5413397	5.4134e+06	1
scf1	584828636	584828637	5.84829e+08	1		scf1	541601741	541601742	5.41602e+08	1
scf1	584972745	584972746	5.84973e+08	1		scf1	541888995	541888996	5.41889e+08	1
scf1	585101355	585101356	5.85101e+08	1		scf1	541976770	541976771	5.41977e+08	1
scf1	585133402	585133403	5.85133e+08	1		scf1	542121909	542121910	5.42122e+08	1
scf1	585360980	585360981	5.85361e+08	1		scf1	542341155	542341156	5.42341e+08	1
scf1	585384763	585384764	5.85385e+08	1		scf1	542705660	542705661	5.42706e+08	1
scf1	585689679	585689680	5.8569e+08	1		scf1	542717986	542717987	5.42718e+08	1
scf1	58574114	58574115	5.85741e+07	1		scf1	543312679	543312680	5.43313e+08	1
scf1	585869678	585869679	5.8587e+08	1		scf1	543806425	543806426	5.43806e+08	1
scf1	585959952	585959953	5.8596e+08	1		scf1	544006364	544006365	5.44006e+08	1
scf1	586013405	586013406	5.86013e+08	1		scf1	544104782	544104783	5.44105e+08	1
scf1	586040006	586040007	5.8604e+08	1		scf1	544932353	544932354	5.44932e+08	1
scf1	586251309	586251310	5.86251e+08	1		scf1	545032911	545032912	5.45033e+08	1
scf1	586622859	586622860	5.86623e+08	1		scf1	545148450	545148451	5.45148e+08	1
scf1	587144778	587144779	5.87145e+08	1		scf1	545613503	545613504	5.45614e+08	1
scf1	588880122	588880123	5.8888e+08	1		scf1	545641438	545641439	5.45641e+08	1
scf1	589762183	589762184	5.89762e+08	1		scf1	545692513	545692514	5.45693e+08	1
scf1	58982495	58982496	5.89825e+07	1		scf1	545788382	545788383	5.45788e+08	1
scf1	59083607	59083608	5.90836e+07	1		scf1	546034763	546034764	5.46035e+08	1
scf1	59104988	59104989	5.9105e+07	1		scf1	546138924	546138925	5.46139e+08	1
scf1	591356196	591356197	5.91356e+08	1		scf1	546182115	546182116	5.46182e+08	1
scf1	59145452	59145453	5.91455e+07	1		scf1	546492279	546492280	5.46492e+08	1
scf1	591832303	591832304	5.91832e+08	1		scf1	546606663	546606664	5.46607e+08	1
scf1	592259891	592259892	5.9226e+08	1		scf1	546615752	546615753	5.46616e+08	1
scf1	592430830	592430831	5.92431e+08	1		scf1	547697082	547697083	5.47697e+08	1
scf1	59260931	59260932	5.92609e+07	1		scf1	54773148	54773149	5.47731e+07	1
scf1	593595114	593595115	5.93595e+08	1		scf1	547778395	547778396	5.47778e+08	1
scf1	59378322	59378323	5.93783e+07	1		scf1	547857642	547857643	5.47858e+08	1
scf1	594643635	594643636	5.94644e+08	1		scf1	548014068	548014069	5.48014e+08	1
scf1	594865738	594865739	5.94866e+08	1		scf1	548809675	548809676	5.4881e+08	1
scf1	595084917	595084918	5.95085e+08	1		scf1	549611045	549611046	5.49611e+08	1
scf1	595138020	595138021	5.95138e+08	1		scf1	550457765	550457766	5.50458e+08	1
scf1	595450686	595450687	5.95451e+08	1		scf1	550716905	550716906	5.50717e+08	1
scf1	597019974	597019975	5.9702e+08	1		scf1	550804082	550804083	5.50804e+08	1
scf1	597103238	597103239	5.97103e+08	1		scf1	551008765	551008766	5.51009e+08	1
scf1	597146641	597146642	5.97147e+08	1		scf1	551287816	551287817	5.51288e+08	1
scf1	597225384	597225385	5.97225e+08	1		scf1	551348616	551348617	5.51349e+08	1
scf1	597873803	597873804	5.97874e+08	1		scf1	551595155	551595156	5.51595e+08	1
scf1	597991222	597991223	5.97991e+08	1		scf1	552848143	552848144	5.52848e+08	1
scf1	598250543	598250544	5.98251e+08	1		scf1	553462239	553462240	5.53462e+08	1
scf1	598281376	598281377	5.98281e+08	1		scf1	553906793	553906794	5.53907e+08	1
scf1	598311635	598311636	5.98312e+08	1		scf1	554037230	554037231	5.54037e+08	1
scf1	598325401	598325402	5.98325e+08	1		scf1	554107617	554107618	5.54108e+08	1
scf1	598401876	598401877	5.98402e+08	1		scf1	555261546	555261547	5.55262e+08	1
scf1	598693298	598693299	5.98693e+08	1		scf1	555298859	555298860	5.55299e+08	1
scf1	599182709	599182710	5.99183e+08	1		scf1	555533287	555533288	5.55533e+08	1
scf1	599329297	599329298	5.99329e+08	1		scf1	555755673	555755674	5.55756e+08	1
scf1	59933120	59933121	5.99331e+07	1		scf1	555783693	555783694	5.55784e+08	1
scf1	599388379	599388380	5.99388e+08	1		scf1	555810754	555810755	5.55811e+08	1
scf1	59959759	59959760	5.99598e+07	1		scf1	556099065	556099066	5.56099e+08	1
scf1	599630646	599630647	5.99631e+08	1		scf1	556995602	556995603	5.56996e+08	1
scf1	599782984	599782985	5.99783e+08	1		scf1	55699919	55699920	5.56999e+07	1
scf1	599911530	599911531	5.99912e+08	1		scf1	557636397	557636398	5.57636e+08	1
scf1	600062957	600062958	6.00063e+08	1		scf1	557898226	557898227	5.57898e+08	1
scf1	600477987	600477988	6.00478e+08	1		scf1	558079337	558079338	5.58079e+08	1
scf1	600659011	600659012	6.00659e+08	1		scf1	559274077	559274078	5.59274e+08	1
scf1	601203017	601203018	6.01203e+08	1		scf1	559396283	559396284	5.59396e+08	1
scf1	602086904	602086905	6.02087e+08	1		scf1	559658507	559658508	5.59659e+08	1
scf1	602187821	602187822	6.02188e+08	1		scf1	559693559	559693560	5.59694e+08	1
scf1	602360095	602360096	6.0236e+08	1		scf1	560152303	560152304	5.60152e+08	1
scf1	602559899	602559900	6.0256e+08	1		scf1	56049688	56049689	5.60497e+07	1
scf1	602613126	602613127	6.02613e+08	1		scf1	561080996	561080997	5.61081e+08	1
scf1	602842340	602842341	6.02842e+08	1		scf1	561093989	561093990	5.61094e+08	1
scf1	603312726	603312727	6.03313e+08	1		scf1	561339948	561339949	5.6134e+08	1
scf1	603408811	603408812	6.03409e+08	1		scf1	561356329	561356330	5.61356e+08	1
scf1	603534676	603534677	6.03535e+08	1		scf1	561720431	561720432	5.6172e+08	1
scf1	603599975	603599976	6.036e+08	1		scf1	561780245	561780246	5.6178e+08	1
scf1	603777211	603777212	6.03777e+08	1		scf1	561796653	561796654	5.61797e+08	1
scf1	604311945	604311946	6.04312e+08	1		scf1	561988227	561988228	5.61988e+08	1
scf1	60505966	60505967	6.0506e+07	1		scf1	562077519	562077520	5.62078e+08	1
scf1	605364146	605364147	6.05364e+08	1		scf1	562359331	562359332	5.62359e+08	1
scf1	605695231	605695232	6.05695e+08	1		scf1	562581702	562581703	5.62582e+08	1
scf1	605763629	605763630	6.05764e+08	1		scf1	562640557	562640558	5.62641e+08	1
scf1	605788832	605788833	6.05789e+08	1		scf1	562967179	562967180	5.62967e+08	1
scf1	606200117	606200118	6.062e+08	1		scf1	56308478	56308479	5.63085e+07	1
scf1	60720608	60720609	6.07206e+07	1		scf1	563183107	563183108	5.63183e+08	1
scf1	607319241	607319242	6.07319e+08	1		scf1	563817369	563817370	5.63817e+08	1
scf1	607621341	607621342	6.07621e+08	1		scf1	564263700	564263701	5.64264e+08	1
scf1	608240880	608240881	6.08241e+08	1		scf1	564580664	564580665	5.64581e+08	1
scf1	608511667	608511668	6.08512e+08	1		scf1	564869256	564869257	5.64869e+08	1
scf1	608803479	608803480	6.08803e+08	1		scf1	564894041	564894042	5.64894e+08	1
scf1	608835261	608835262	6.08835e+08	1		scf1	565067000	565067001	5.65067e+08	1
scf1	608970075	608970076	6.0897e+08	1		scf1	56550336	56550337	5.65503e+07	1
scf1	609106040	609106041	6.09106e+08	1		scf1	565747866	565747867	5.65748e+08	1
scf1	609145330	609145331	6.09145e+08	1		scf1	565820292	565820293	5.6582e+08	1
scf1	609195574	609195575	6.09196e+08	1		scf1	566321447	566321448	5.66321e+08	1
scf1	609255619	609255620	6.09256e+08	1		scf1	566916931	566916932	5.66917e+08	1
scf1	609422534	609422535	6.09423e+08	1		scf1	569125823	569125824	5.69126e+08	1
scf1	609933121	609933122	6.09933e+08	1		scf1	569389004	569389005	5.69389e+08	1
scf1	610028425	610028426	6.10028e+08	1		scf1	569854000	569854001	5.69854e+08	1
scf1	610079041	610079042	6.10079e+08	1		scf1	569912012	569912013	5.69912e+08	1
scf1	610153323	610153324	6.10153e+08	1		scf1	570051269	570051270	5.70051e+08	1
scf1	610641512	610641513	6.10642e+08	1		scf1	570595263	570595264	5.70595e+08	1
scf1	610650736	610650737	6.10651e+08	1		scf1	570652802	570652803	5.70653e+08	1
scf1	6107271	6107272	6.10727e+06	1		scf1	570920129	570920130	5.7092e+08	1
scf1	611181998	611181999	6.11182e+08	1		scf1	571706142	571706143	5.71706e+08	1
scf1	611313260	611313261	6.11313e+08	1		scf1	571731967	571731968	5.71732e+08	1
scf1	611690452	611690453	6.1169e+08	1		scf1	572041416	572041417	5.72041e+08	1
scf1	611978114	611978115	6.11978e+08	1		scf1	572137478	572137479	5.72137e+08	1
scf1	612211593	612211594	6.12212e+08	1		scf1	573552608	573552609	5.73553e+08	1
scf1	612377520	612377521	6.12378e+08	1		scf1	573568007	573568008	5.73568e+08	1
scf1	613326786	613326787	6.13327e+08	1		scf1	573594199	573594200	5.73594e+08	1
scf1	613426753	613426754	6.13427e+08	1		scf1	573669822	573669823	5.7367e+08	1
scf1	61353142	61353143	6.13531e+07	1		scf1	573682425	573682426	5.73682e+08	1
scf1	613813052	613813053	6.13813e+08	1		scf1	573715025	573715026	5.73715e+08	1
scf1	614176826	614176827	6.14177e+08	1		scf1	573762487	573762488	5.73762e+08	1
scf1	614194767	614194768	6.14195e+08	1		scf1	573810503	573810504	5.73811e+08	1
scf1	614221178	614221179	6.14221e+08	1		scf1	574018846	574018847	5.74019e+08	1
scf1	614516558	614516559	6.14517e+08	1		scf1	574240668	574240669	5.74241e+08	1
scf1	614575277	614575278	6.14575e+08	1		scf1	574299555	574299556	5.743e+08	1
scf1	614590812	614590813	6.14591e+08	1		scf1	574364745	574364746	5.74365e+08	1
scf1	614761543	614761544	6.14762e+08	1		scf1	574414633	574414634	5.74415e+08	1
scf1	615015182	615015183	6.15015e+08	1		scf1	574571317	574571318	5.74571e+08	1
scf1	615077441	615077442	6.15077e+08	1		scf1	574606572	574606573	5.74607e+08	1
scf1	615119665	615119666	6.1512e+08	1		scf1	574946994	574946995	5.74947e+08	1
scf1	615281698	615281699	6.15282e+08	1		scf1	575287778	575287779	5.75288e+08	1
scf1	615369353	615369354	6.15369e+08	1		scf1	575335539	575335540	5.75336e+08	1
scf1	615407038	615407039	6.15407e+08	1		scf1	575634225	575634226	5.75634e+08	1
scf1	615756511	615756512	6.15757e+08	1		scf1	575791799	575791800	5.75792e+08	1
scf1	616331412	616331413	6.16331e+08	1		scf1	575881232	575881233	5.75881e+08	1
scf1	616431682	616431683	6.16432e+08	1		scf1	576056892	576056893	5.76057e+08	1
scf1	616590521	616590522	6.16591e+08	1		scf1	57612845	57612846	5.76128e+07	1
scf1	616829640	616829641	6.1683e+08	1		scf1	576140946	576140947	5.76141e+08	1
scf1	617034717	617034718	6.17035e+08	1		scf1	576592997	576592998	5.76593e+08	1
scf1	617068126	617068127	6.17068e+08	1		scf1	576852303	576852304	5.76852e+08	1
scf1	617458946	617458947	6.17459e+08	1		scf1	577012522	577012523	5.77013e+08	1
scf1	617486254	617486255	6.17486e+08	1		scf1	577359642	577359643	5.7736e+08	1
scf1	618636807	618636808	6.18637e+08	1		scf1	577936974	577936975	5.77937e+08	1
scf1	618652059	618652060	6.18652e+08	1		scf1	578133556	578133557	5.78134e+08	1
scf1	618716433	618716434	6.18716e+08	1		scf1	578294396	578294397	5.78294e+08	1
scf1	6187808	6187809	6.18781e+06	1		scf1	579166554	579166555	5.79167e+08	1
scf1	618837716	618837717	6.18838e+08	1		scf1	579194388	579194389	5.79194e+08	1
scf1	618883984	618883985	6.18884e+08	1		scf1	579324472	579324473	5.79324e+08	1
scf1	619107754	619107755	6.19108e+08	1		scf1	580206116	580206117	5.80206e+08	1
scf1	619585012	619585013	6.19585e+08	1		scf1	580282180	580282181	5.80282e+08	1
scf1	619700039	619700040	6.197e+08	1		scf1	580541124	580541125	5.80541e+08	1
scf1	619777525	619777526	6.19778e+08	1		scf1	580664700	580664701	5.80665e+08	1
scf1	620007230	620007231	6.20007e+08	1		scf1	580745786	580745787	5.80746e+08	1
scf1	620017685	620017686	6.20018e+08	1		scf1	581336796	581336797	5.81337e+08	1
scf1	620140983	620140984	6.20141e+08	1		scf1	581583161	581583162	5.81583e+08	1
scf1	620167506	620167507	6.20168e+08	1		scf1	581628059	581628060	5.81628e+08	1
scf1	620182334	620182335	6.20182e+08	1		scf1	581906377	581906378	5.81906e+08	1
scf1	620205795	620205796	6.20206e+08	1		scf1	582091391	582091392	5.82091e+08	1
scf1	620262717	620262718	6.20263e+08	1		scf1	582133287	582133288	5.82133e+08	1
scf1	620674528	620674529	6.20675e+08	1		scf1	582295100	582295101	5.82295e+08	1
scf1	620776244	620776245	6.20776e+08	1		scf1	582451602	582451603	5.82452e+08	1
scf1	620921979	620921980	6.20922e+08	1		scf1	582462419	582462420	5.82462e+08	1
scf1	621130618	621130619	6.21131e+08	1		scf1	582631485	582631486	5.82631e+08	1
scf1	621644975	621644976	6.21645e+08	1		scf1	582777847	582777848	5.82778e+08	1
scf1	622101235	622101236	6.22101e+08	1		scf1	583322628	583322629	5.83323e+08	1
scf1	622417404	622417405	6.22417e+08	1		scf1	583641478	583641479	5.83641e+08	1
scf1	622486780	622486781	6.22487e+08	1		scf1	583706300	583706301	5.83706e+08	1
scf1	622650835	622650836	6.22651e+08	1		scf1	583718594	583718595	5.83719e+08	1
scf1	623328196	623328197	6.23328e+08	1		scf1	583834030	583834031	5.83834e+08	1
scf1	623772270	623772271	6.23772e+08	1		scf1	584304633	584304634	5.84305e+08	1
scf1	624156803	624156804	6.24157e+08	1		scf1	584901136	584901137	5.84901e+08	1
scf1	625947586	625947587	6.25948e+08	1		scf1	584973195	584973196	5.84973e+08	1
scf1	63160111	63160112	6.31601e+07	1		scf1	585191042	585191043	5.85191e+08	1
scf1	6343519	6343520	6.34352e+06	1		scf1	585600848	585600849	5.85601e+08	1
scf1	63517456	63517457	6.35175e+07	1		scf1	585678516	585678517	5.85679e+08	1
scf1	64280780	64280781	6.42808e+07	1		scf1	585688500	585688501	5.85689e+08	1
scf1	64604340	64604341	6.46043e+07	1		scf1	585719910	585719911	5.8572e+08	1
scf1	64772315	64772316	6.47723e+07	1		scf1	585855659	585855660	5.85856e+08	1
scf1	6488882	6488883	6.48888e+06	1		scf1	585865670	585865671	5.85866e+08	1
scf1	68081242	68081243	6.80812e+07	1		scf1	586012332	586012333	5.86012e+08	1
scf1	68208964	68208965	6.8209e+07	1		scf1	586028700	586028701	5.86029e+08	1
scf1	68340647	68340648	6.83406e+07	1		scf1	586089974	586089975	5.8609e+08	1
scf1	68374263	68374264	6.83743e+07	1		scf1	586174618	586174619	5.86175e+08	1
scf1	68548133	68548134	6.85481e+07	1		scf1	586385122	586385123	5.86385e+08	1
scf1	68579076	68579077	6.85791e+07	1		scf1	586565212	586565213	5.86565e+08	1
scf1	68911272	68911273	6.89113e+07	1		scf1	586603987	586603988	5.86604e+08	1
scf1	71016881	71016882	7.10169e+07	1		scf1	5866367	5866368	5.86637e+06	1
scf1	71058086	71058087	7.10581e+07	1		scf1	586648085	586648086	5.86648e+08	1
scf1	73783490	73783491	7.37835e+07	1		scf1	587085901	587085902	5.87086e+08	1
scf1	74499135	74499136	7.44991e+07	1		scf1	587096584	587096585	5.87097e+08	1
scf1	74569063	74569064	7.45691e+07	1		scf1	587204096	587204097	5.87204e+08	1
scf1	75314938	75314939	7.53149e+07	1		scf1	587221805	587221806	5.87222e+08	1
scf1	75671876	75671877	7.56719e+07	1		scf1	587781471	587781472	5.87781e+08	1
scf1	75883013	75883014	7.5883e+07	1		scf1	58787174	58787175	5.87872e+07	1
scf1	76184941	76184942	7.61849e+07	1		scf1	588466147	588466148	5.88466e+08	1
scf1	76375324	76375325	7.63753e+07	1		scf1	588641495	588641496	5.88641e+08	1
scf1	76806075	76806076	7.68061e+07	1		scf1	588716490	588716491	5.88716e+08	1
scf1	76861764	76861765	7.68618e+07	1		scf1	58879840	58879841	5.88798e+07	1
scf1	77052315	77052316	7.70523e+07	1		scf1	58902700	58902701	5.89027e+07	1
scf1	77090632	77090633	7.70906e+07	1		scf1	58979199	58979200	5.89792e+07	1
scf1	77430586	77430587	7.74306e+07	1		scf1	590356946	590356947	5.90357e+08	1
scf1	7747973	7747974	7.74797e+06	1		scf1	590771076	590771077	5.90771e+08	1
scf1	78073111	78073112	7.80731e+07	1		scf1	590854280	590854281	5.90854e+08	1
scf1	78088968	78088969	7.8089e+07	1		scf1	590873697	590873698	5.90874e+08	1
scf1	78227925	78227926	7.82279e+07	1		scf1	591168439	591168440	5.91168e+08	1
scf1	79289439	79289440	7.92894e+07	1		scf1	59135448	59135449	5.91354e+07	1
scf1	79636141	79636142	7.96361e+07	1		scf1	592488953	592488954	5.92489e+08	1
scf1	80267878	80267879	8.02679e+07	1		scf1	592499567	592499568	5.925e+08	1
scf1	80350788	80350789	8.03508e+07	1		scf1	59298253	59298254	5.92983e+07	1
scf1	80438645	80438646	8.04386e+07	1		scf1	593835534	593835535	5.93836e+08	1
scf1	80613489	80613490	8.06135e+07	1		scf1	594054089	594054090	5.94054e+08	1
scf1	80728752	80728753	8.07288e+07	1		scf1	594213246	594213247	5.94213e+08	1
scf1	80865256	80865257	8.08653e+07	1		scf1	594603594	594603595	5.94604e+08	1
scf1	80976333	80976334	8.09763e+07	1		scf1	594745085	594745086	5.94745e+08	1
scf1	81230109	81230110	8.12301e+07	1		scf1	594889977	594889978	5.9489e+08	1
scf1	81333795	81333796	8.13338e+07	1		scf1	595096821	595096822	5.95097e+08	1
scf1	81370457	81370458	8.13705e+07	1		scf1	595192199	595192200	5.95192e+08	1
scf1	8152554	8152555	8.15255e+06	1		scf1	595217754	595217755	5.95218e+08	1
scf1	82106295	82106296	8.21063e+07	1		scf1	595912663	595912664	5.95913e+08	1
scf1	82255239	82255240	8.22552e+07	1		scf1	596168429	596168430	5.96168e+08	1
scf1	82487751	82487752	8.24878e+07	1		scf1	59621147	59621148	5.96211e+07	1
scf1	82513551	82513552	8.25136e+07	1		scf1	596214707	596214708	5.96215e+08	1
scf1	8265512	8265513	8.26551e+06	1		scf1	596230009	596230010	5.9623e+08	1
scf1	83123223	83123224	8.31232e+07	1		scf1	596400977	596400978	5.96401e+08	1
scf1	83786562	83786563	8.37866e+07	1		scf1	596578926	596578927	5.96579e+08	1
scf1	84215022	84215023	8.4215e+07	1		scf1	597314664	597314665	5.97315e+08	1
scf1	84258114	84258115	8.42581e+07	1		scf1	597391192	597391193	5.97391e+08	1
scf1	84316452	84316453	8.43165e+07	1		scf1	597592823	597592824	5.97593e+08	1
scf1	8447175	8447176	8.44718e+06	1		scf1	597829752	597829753	5.9783e+08	1
scf1	85469040	85469041	8.5469e+07	1		scf1	597931362	597931363	5.97931e+08	1
scf1	85537890	85537891	8.55379e+07	1		scf1	598007330	598007331	5.98007e+08	1
scf1	8554967	8554968	8.55497e+06	1		scf1	598168085	598168086	5.98168e+08	1
scf1	8754028	8754029	8.75403e+06	1		scf1	598549412	598549413	5.98549e+08	1
scf1	87875640	87875641	8.78756e+07	1		scf1	599172073	599172074	5.99172e+08	1
scf1	8799094	8799095	8.79909e+06	1		scf1	599345191	599345192	5.99345e+08	1
scf1	8833060	8833061	8.83306e+06	1		scf1	599506649	599506650	5.99507e+08	1
scf1	88506641	88506642	8.85066e+07	1		scf1	599797035	599797036	5.99797e+08	1
scf1	88900031	88900032	8.89e+07	1		scf1	599824877	599824878	5.99825e+08	1
scf1	88995661	88995662	8.89957e+07	1		scf1	600046982	600046983	6.00047e+08	1
scf1	89910028	89910029	8.991e+07	1		scf1	60066724	60066725	6.00667e+07	1
scf1	90204443	90204444	9.02044e+07	1		scf1	600745132	600745133	6.00745e+08	1
scf1	90273470	90273471	9.02735e+07	1		scf1	600757607	600757608	6.00758e+08	1
scf1	9065839	9065840	9.06584e+06	1		scf1	601002774	601002775	6.01003e+08	1
scf1	91713793	91713794	9.17138e+07	1		scf1	601065040	601065041	6.01065e+08	1
scf1	9175418	9175419	9.17542e+06	1		scf1	601110289	601110290	6.0111e+08	1
scf1	91991804	91991805	9.19918e+07	1		scf1	601372828	601372829	6.01373e+08	1
scf1	92161539	92161540	9.21615e+07	1		scf1	602049789	602049790	6.0205e+08	1
scf1	92474544	92474545	9.24745e+07	1		scf1	602114554	602114555	6.02115e+08	1
scf1	9405216	9405217	9.40522e+06	1		scf1	602418997	602418998	6.02419e+08	1
scf1	94608794	94608795	9.46088e+07	1		scf1	602530970	602530971	6.02531e+08	1
scf1	95185692	95185693	9.51857e+07	1		scf1	60271860	60271861	6.02719e+07	1
scf1	95477451	95477452	9.54775e+07	1		scf1	603261220	603261221	6.03261e+08	1
scf1	95498777	95498778	9.54988e+07	1		scf1	603377496	603377497	6.03377e+08	1
scf1	95687935	95687936	9.56879e+07	1		scf1	603765387	603765388	6.03765e+08	1
scf1	9614782	9614783	9.61478e+06	1		scf1	603849697	603849698	6.0385e+08	1
scf1	96248231	96248232	9.62482e+07	1		scf1	604085035	604085036	6.04085e+08	1
scf1	96263245	96263246	9.62632e+07	1		scf1	604114934	604114935	6.04115e+08	1
scf1	96273333	96273334	9.62733e+07	1		scf1	604125204	604125205	6.04125e+08	1
scf1	96531043	96531044	9.6531e+07	1		scf1	604151508	604151509	6.04152e+08	1
scf1	96585384	96585385	9.65854e+07	1		scf1	604216455	604216456	6.04216e+08	1
scf1	96749882	96749883	9.67499e+07	1		scf1	604929602	604929603	6.0493e+08	1
scf1	9714846	9714847	9.71485e+06	1		scf1	605621211	605621212	6.05621e+08	1
scf1	9777817	9777818	9.77782e+06	1		scf1	606442582	606442583	6.06443e+08	1
scf1	98736083	98736084	9.87361e+07	1		scf1	607141431	607141432	6.07141e+08	1
scf1	98833264	98833265	9.88333e+07	1		scf1	60760731	60760732	6.07607e+07	1
scf1	989193	989194	989194	1		scf1	608105127	608105128	6.08105e+08	1
[truncated: 192 more rows]

## Sheet: Suppl. Fig. 5 source data
	FEMALE POOLSEQ		MALE POOLSEQ				FEMALE POOLSEQ		MALE POOLSEQ
cov	Y-haplotype	X-haplotype	Y-haplotype	X-haplotype		cov	Y-haplotype	X-haplotype	Y-haplotype	X-haplotype
0	9005	395	4888	185		0	1.41968	0.501906	2.019	0.155724
1	5774	88	1700	272		1	0.910295	0.111817	0.702189	0.228956
2	6343	64	1436	387		2	1	0.0813215	0.593143	0.325758
3	5339	232	1263	476		3	0.841715	0.29479	0.521685	0.400673
4	4846	218	1058	506		4	0.763992	0.277001	0.43701	0.425926
5	5068	212	985	576		5	0.798991	0.269377	0.406857	0.484848
6	3630	282	797	621		6	0.572284	0.358323	0.329203	0.522727
7	2422	295	964	741		7	0.381838	0.374841	0.398183	0.623737
8	2237	328	1117	1188		8	0.352672	0.416773	0.46138	1
9	1796	323	1121	881		9	0.283147	0.410419	0.463032	0.741582
10	1415	284	1306	838		10	0.223081	0.360864	0.539447	0.705387
11	1274	248	1302	922		11	0.200851	0.315121	0.537794	0.776094
12	996	247	1733	973		12	0.157023	0.31385	0.71582	0.819024
13	722	377	1865	957		13	0.113826	0.479034	0.770343	0.805556
14	709	325	1940	1011		14	0.111777	0.412961	0.801322	0.85101
15	485	273	1932	962		15	0.0764622	0.346887	0.798017	0.809764
16	448	410	2364	1118		16	0.070629	0.520966	0.976456	0.941077
17	362	394	2243	993		17	0.0570708	0.500635	0.926477	0.835859
18	286	408	2130	891		18	0.0450891	0.518424	0.879802	0.75
19	189	406	1990	889		19	0.0297966	0.515883	0.821974	0.748316
20	278	485	2066	810		20	0.0438278	0.616264	0.853366	0.681818
21	230	407	2421	768		21	0.0362604	0.517154	1	0.646465
22	185	368	2086	701		22	0.029166	0.467598	0.861627	0.590067
23	212	403	2095	836		23	0.0334227	0.512071	0.865345	0.703704
24	106	486	1950	670		24	0.0167113	0.617535	0.805452	0.563973
25	188	433	1424	597		25	0.029639	0.550191	0.588187	0.502525
26	137	556	1483	618		26	0.0215986	0.70648	0.612557	0.520202
27	109	648	1352	439		27	0.0171843	0.82338	0.558447	0.369529
28	199	553	825	344		28	0.0313732	0.702668	0.340768	0.289562
29	166	546	973	322		29	0.0261706	0.693774	0.4019	0.271044
30	91	626	847	281		30	0.0143465	0.795426	0.349855	0.236532
31	97	787	600	200		31	0.0152924	1	0.247831	0.16835
32	72	642	630	142		32	0.0113511	0.815756	0.260223	0.119529
33	75	741	575	100		33	0.0118241	0.94155	0.237505	0.0841751
34	41	772	390	67		34	0.00646382	0.98094	0.16109	0.0563973
35	62	616	295	51		35	0.00977455	0.782719	0.12185	0.0429293
36	26	657	304	33		36	0.00409901	0.834816	0.125568	0.0277778
37	68	587	184	60		37	0.0107205	0.74587	0.0760017	0.0505051
38	18	642	248	44		38	0.00283777	0.815756	0.102437	0.037037
39	10	481	184	21		39	0.00157654	0.611182	0.0760017	0.0176768
40	14	419	109	28		40	0.00220716	0.532402	0.0450227	0.023569
41	25	527	155	66		41	0.00394135	0.669632	0.0640231	0.0555556
42	52	527	110	21		42	0.00819801	0.669632	0.0454358	0.0176768
43	31	416	133	1		43	0.00488728	0.52859	0.054936	0.000841751
44	29	380	29			44	0.00457197	0.482846	0.0119785	0
45	25	302	41			45	0.00394135	0.383736	0.0169352	0
46	31	387	53			46	0.00488728	0.491741	0.0218918	0
47	12	334	44			47	0.00189185	0.424396	0.0181743	0
48	23	340	21			48	0.00362604	0.43202	0.0086741	0
49	16	314	8			49	0.00252247	0.398983	0.00330442	0
50	2	227	26			50	0.000315308	0.288437	0.0107394	0
51	7	234	17			51	0.00110358	0.297332	0.00702189	0
52	14	247	24			52	0.00220716	0.31385	0.00991326	0
53	3	171	12			53	0.000472962	0.217281	0.00495663	0
54		142	16			54	0	0.180432	0.00660884	0
55	1	97	8			55	0.000157654	0.123253	0.00330442	0
56	11	87	20			56	0.0017342	0.110546	0.00826105	0
57	10	45	16			57	0.00157654	0.0571792	0.00660884	0
58		117	22			58	0	0.148666	0.00908715	0
59	10	24	12			59	0.00157654	0.0304956	0.00495663	0
60		29	5			60	0	0.0368488	0.00206526	0
61		31	20			61	0	0.0393901	0.00826105	0
62		27	10			62	0	0.0343075	0.00413052	0
63		16				63	0	0.0203304	0	0
64		8	20			64	0	0.0101652	0.00826105	0
65		13	14			65	0	0.0165184	0.00578273	0
66						66	0	0	0	0
67		1				67	0	0.00127065	0	0
68			8			68	0	0	0.00330442	0
69	15					69	0.00236481	0	0	0
70		7				70	0	0.00889454	0	0
71		4				71	0	0.00508259	0	0
72		14				72	0	0.0177891	0	0
73		1	3			73	0	0.00127065	0.00123916	0
74			10			74	0	0	0.00413052	0
75						75	0	0	0	0
76	6		7			76	0.000945925	0	0.00289137	0
77		13				77	0	0.0165184	0	0
78						78	0	0	0	0
79		8				79	0	0.0101652	0	0
80			8			80	0	0	0.00330442	0
81						81	0	0	0	0
82						82	0	0	0	0
83						83	0	0	0	0
84						84	0	0	0	0
85						85	0	0	0	0
86						86	0	0	0	0
87			6			87	0	0	0.00247831	0
88						88	0	0	0	0
89						89	0	0	0	0
90						90	0	0	0	0
91						91	0	0	0	0
92						92	0	0	0	0
93						93	0	0	0	0
94						94	0	0	0	0
95						95	0	0	0	0
96						96	0	0	0	0
97						97	0	0	0	0
98						98	0	0	0	0
99						99	0	0	0	0
100						100	0	0	0	0

## Sheet: Suppl. Fig. 6 source data
Y-haplotype	0	6	3	0	0	0	0		scf1	566781068	566781080	566781074	0	0	7	0
Y-haplotype	6	10	8	2	9	0	0		scf1	566781080	566781089	5.66781e+08	3	0	9	0
Y-haplotype	10	24	17	3	15	0	0		scf1	566781089	566781095	566781092	3	0	5	0
Y-haplotype	24	31	27.5	3	18	0	0		scf1	566781095	566781099	566781097	7	0	6	2
Y-haplotype	31	43	37	3	16	0	0		scf1	566781099	566781101	566781100	8	0	6	2
Y-haplotype	43	56	49.5	6	16	0	0		scf1	566781101	566781108	5.66781e+08	8	0	4	2
Y-haplotype	56	64	60	6	14	0	0		scf1	566781108	566781110	566781109	5	0	4	2
Y-haplotype	64	81	72.5	6	12	0	0		scf1	566781110	566781116	566781113	5	0	5	2
Y-haplotype	81	91	86	6	16	12	6		scf1	566781116	566781131	5.66781e+08	4	0	5	2
Y-haplotype	91	101	96	6	17	12	6		scf1	566781131	566781222	5.66781e+08	0	0	0	0
Y-haplotype	101	102	101.5	6	20	12	6		scf1	566781222	566781233	5.66781e+08	3	2	0	0
Y-haplotype	102	110	106	6	16	12	6		scf1	566781233	566781261	566781247	4	2	0	0
Y-haplotype	110	122	116	6	15	12	6		scf1	566781261	566781264	5.66781e+08	3	1	0	0
Y-haplotype	122	129	125.5	5	14	13	6		scf1	566781264	566781284	566781274	3	1	2	0
Y-haplotype	129	133	131	5	14	13	7		scf1	566781284	566781292	566781288	7	1	2	0
Y-haplotype	133	136	134.5	5	12	13	7		scf1	566781292	566781304	566781298	10	2	2	0
Y-haplotype	136	143	139.5	9	13	13	7		scf1	566781304	566781313	5.66781e+08	11	2	2	0
Y-haplotype	143	149	146	9	12	13	7		scf1	566781313	566781317	566781315	7	1	2	0
Y-haplotype	149	157	153	9	18	13	7		scf1	566781317	566781325	566781321	7	3	2	0
Y-haplotype	157	163	160	8	18	6	5		scf1	566781325	566781338	5.66781e+08	6	3	2	0
Y-haplotype	163	170	166.5	8	17	6	5		scf1	566781338	566781340	566781339	5	2	2	0
Y-haplotype	170	186	178	8	17	7	5		scf1	566781340	566781356	566781348	6	2	2	0
Y-haplotype	186	188	187	8	20	7	5		scf1	566781356	566781361	5.66781e+08	5	2	1	0
Y-haplotype	188	191	189.5	5	20	7	5		scf1	566781361	566781373	566781367	8	3	7	2
Y-haplotype	191	194	192.5	5	18	6	3		scf1	566781373	566781375	566781374	7	3	6	2
Y-haplotype	194	197	195.5	5	18	2	1		scf1	566781375	566781382	5.66781e+08	7	4	6	2
Y-haplotype	197	207	202	5	19	2	1		scf1	566781382	566781385	5.66781e+08	6	4	3	2
Y-haplotype	207	208	207.5	4	18	2	1		scf1	566781385	566781389	566781387	7	4	6	2
Y-haplotype	208	211	209.5	4	19	6	4		scf1	566781389	566781392	5.66781e+08	7	4	5	2
Y-haplotype	211	213	212	4	17	6	4		scf1	566781392	566781393	5.66781e+08	8	4	5	2
Y-haplotype	213	222	217.5	4	20	6	4		scf1	566781393	566781396	5.66781e+08	8	4	6	2
Y-haplotype	222	230	226	4	24	7	4		scf1	566781396	566781406	566781401	8	3	5	0
Y-haplotype	230	234	232	5	24	7	4		scf1	566781406	566781413	5.66781e+08	8	5	4	2
Y-haplotype	234	239	236.5	5	21	7	4		scf1	566781413	566781416	5.66781e+08	7	5	4	2
Y-haplotype	239	243	241	5	22	11	6		scf1	566781416	566781419	5.66781e+08	7	5	5	2
Y-haplotype	243	260	251.5	5	22	10	6		scf1	566781419	566781420	5.66781e+08	7	5	6	2
Y-haplotype	260	264	262	5	21	12	6		scf1	566781420	566781427	5.66781e+08	8	5	6	2
Y-haplotype	264	270	267	5	22	13	6		scf1	566781427	566781451	566781439	4	4	4	1
Y-haplotype	270	281	275.5	1	21	13	5		scf1	566781451	566781474	5.66781e+08	1	1	1	0
Y-haplotype	281	285	283	1	20	13	5		scf1	566781474	566781497	5.66781e+08	3	2	1	0
Y-haplotype	285	294	289.5	1	15	7	2		scf1	566781497	566781498	5.66781e+08	13	5	1	0
Y-haplotype	294	299	296.5	1	16	7	2		scf1	566781498	566781508	566781503	15	5	1	0
Y-haplotype	299	305	302	1	15	7	2		scf1	566781508	566781511	5.66782e+08	14	5	0	0
Y-haplotype	305	306	305.5	1	13	7	2		scf1	566781511	566781517	566781514	15	7	0	0
Y-haplotype	306	313	309.5	1	14	7	2		scf1	566781517	566781519	566781518	16	7	0	0
Y-haplotype	313	326	319.5	1	17	7	2		scf1	566781519	566781527	566781523	15	7	0	0
Y-haplotype	326	328	327	1	18	7	2		scf1	566781527	566781532	5.66782e+08	15	10	0	0
Y-haplotype	328	334	331	1	16	7	2		scf1	566781532	566781538	566781535	13	10	0	0
Y-haplotype	334	336	335	1	13	7	2		scf1	566781538	566781542	566781540	16	10	4	2
Y-haplotype	336	343	339.5	2	15	7	2		scf1	566781542	566781548	566781545	16	11	4	2
Y-haplotype	343	350	346.5	2	15	7	3		scf1	566781548	566781559	5.66782e+08	16	9	4	2
Y-haplotype	350	355	352.5	2	17	7	3		scf1	566781559	566781578	5.66782e+08	8	8	0	0
Y-haplotype	355	357	356	2	18	7	3		scf1	566781578	566781582	566781580	10	13	2	1
Y-haplotype	357	361	359	2	13	7	3		scf1	566781582	566781588	566781585	9	12	2	1
Y-haplotype	361	368	364.5	3	15	7	3		scf1	566781588	566781599	5.66782e+08	11	13	3	2
Y-haplotype	368	371	369.5	3	16	7	3		scf1	566781599	566781603	566781601	9	11	1	2
Y-haplotype	371	376	373.5	3	15	7	3		scf1	566781603	566781607	566781605	10	11	1	2
Y-haplotype	376	377	376.5	2	15	6	1		scf1	566781607	566781609	566781608	11	11	1	2
Y-haplotype	377	379	378	3	16	6	1		scf1	566781609	566781618	5.66782e+08	8	11	0	1
Y-haplotype	379	382	380.5	3	17	6	1		scf1	566781618	566781624	566781621	11	11	0	1
Y-haplotype	382	400	391	3	17	3	1		scf1	566781624	566781628	566781626	11	10	0	1
Y-haplotype	400	404	402	3	16	3	1		scf1	566781628	566781647	5.66782e+08	10	8	0	0
Y-haplotype	404	425	414.5	2	16	0	0		scf1	566781647	566781652	5.66782e+08	10	10	0	0
Y-haplotype	425	429	427	2	15	0	0		scf1	566781652	566781655	5.66782e+08	10	9	0	0
Y-haplotype	429	438	433.5	2	16	0	0		scf1	566781655	566781657	566781656	9	9	0	0
Y-haplotype	438	444	441	2	18	0	0		scf1	566781657	566781664	5.66782e+08	9	10	0	0
Y-haplotype	444	447	445.5	2	15	0	0		scf1	566781664	566781665	5.66782e+08	7	10	0	0
Y-haplotype	447	459	453	2	18	0	0		scf1	566781665	566781668	5.66782e+08	8	11	0	0
Y-haplotype	459	468	463.5	2	16	0	0		scf1	566781668	566781671	5.66782e+08	8	9	0	0
Y-haplotype	468	476	472	2	15	0	0		scf1	566781671	566781676	5.66782e+08	7	8	0	0
Y-haplotype	476	481	478.5	1	15	0	0		scf1	566781676	566781687	5.66782e+08	9	8	0	0
Y-haplotype	481	482	481.5	1	16	0	0		scf1	566781687	566781697	566781692	9	7	0	0
Y-haplotype	482	486	484	1	19	0	0		scf1	566781697	566781704	5.66782e+08	9	6	1	1
Y-haplotype	486	493	489.5	1	17	0	0		scf1	566781704	566781709	5.66782e+08	3	2	1	1
Y-haplotype	493	497	495	1	20	0	0		scf1	566781709	566781711	566781710	3	2	1	2
Y-haplotype	497	503	500	1	21	0	0		scf1	566781711	566781718	5.66782e+08	3	2	2	2
Y-haplotype	503	508	505.5	1	20	0	0		scf1	566781718	566781722	566781720	3	2	1	2
Y-haplotype	508	514	511	1	17	0	0		scf1	566781722	566781734	566781728	3	3	1	1
Y-haplotype	514	517	515.5	0	15	0	0		scf1	566781734	566781750	566781742	19	6	1	1
Y-haplotype	517	522	519.5	0	19	0	0		scf1	566781750	566781755	5.66782e+08	19	7	1	1
Y-haplotype	522	527	524.5	0	22	0	0		scf1	566781755	566781762	5.66782e+08	19	7	0	0
Y-haplotype	527	530	528.5	0	23	0	0		scf1	566781762	566781773	5.66782e+08	22	10	0	0
Y-haplotype	530	550	540	0	25	0	0		scf1	566781773	566781780	5.66782e+08	27	12	0	0
Y-haplotype	550	571	560.5	0	26	0	0		scf1	566781780	566781787	5.66782e+08	27	13	0	0
Y-haplotype	571	577	574	0	23	0	0		scf1	566781787	566781794	5.66782e+08	28	14	0	0
Y-haplotype	577	585	581	0	22	0	0		scf1	566781794	566781801	5.66782e+08	27	13	0	0
Y-haplotype	585	586	585.5	1	24	0	0		scf1	566781801	566781807	566781804	29	12	1	0
Y-haplotype	586	594	590	1	21	0	0		scf1	566781807	566781808	5.66782e+08	30	12	1	0
Y-haplotype	594	606	600	2	21	0	1		scf1	566781808	566781816	566781812	29	12	1	0
Y-haplotype	606	615	610.5	2	20	0	1		scf1	566781816	566781819	5.66782e+08	31	12	1	0
Y-haplotype	615	618	616.5	2	17	0	1		scf1	566781819	566781822	5.66782e+08	30	12	1	0
Y-haplotype	618	622	620	2	20	0	1		scf1	566781822	566781826	566781824	28	12	0	0
Y-haplotype	622	629	625.5	2	22	0	1		scf1	566781826	566781829	5.66782e+08	29	12	0	0
Y-haplotype	629	630	629.5	2	21	0	1		scf1	566781829	566781837	566781833	30	13	0	0
Y-haplotype	630	636	633	2	24	0	1		scf1	566781837	566781847	566781842	28	13	10	2
Y-haplotype	636	639	637.5	2	25	0	1		scf1	566781847	566781850	5.66782e+08	27	13	10	2
Y-haplotype	639	643	641	2	19	0	1		scf1	566781850	566781856	566781853	25	12	10	2
Y-haplotype	643	644	643.5	2	17	0	1		scf1	566781856	566781858	566781857	29	15	10	2
Y-haplotype	644	651	647.5	2	18	0	1		scf1	566781858	566781865	5.66782e+08	26	12	4	2
Y-haplotype	651	654	652.5	2	17	0	1		scf1	566781865	566781868	5.66782e+08	33	13	4	2
Y-haplotype	654	665	659.5	2	19	0	1		scf1	566781868	566781876	566781872	28	13	4	2
Y-haplotype	665	675	670	3	17	0	1		scf1	566781876	566781877	5.66782e+08	32	14	4	2
Y-haplotype	675	679	677	3	15	0	1		scf1	566781877	566781879	566781878	31	14	4	2
Y-haplotype	679	686	682.5	6	16	0	1		scf1	566781879	566781886	5.66782e+08	31	16	10	3
Y-haplotype	686	695	690.5	6	15	0	1		scf1	566781886	566781891	5.66782e+08	31	15	10	3
Y-haplotype	695	703	699	5	15	0	1		scf1	566781891	566781897	566781894	31	17	11	3
Y-haplotype	703	724	713.5	6	16	0	1		scf1	566781897	566781900	5.66782e+08	30	14	11	3
Y-haplotype	724	735	729.5	5	13	0	1		scf1	566781900	566781903	5.66782e+08	29	14	11	3
Y-haplotype	735	742	738.5	5	13	0	0		scf1	566781903	566781904	5.66782e+08	31	14	11	3
Y-haplotype	742	752	747	5	14	0	0		scf1	566781904	566781912	566781908	34	14	11	3
Y-haplotype	752	763	757.5	5	11	0	0		scf1	566781912	566781914	566781913	27	12	11	3
Y-haplotype	763	771	767	5	10	0	0		scf1	566781914	566781915	5.66782e+08	30	16	11	3
Y-haplotype	771	773	772	5	6	0	0		scf1	566781915	566781923	566781919	30	17	13	3
Y-haplotype	773	779	776	6	9	0	1		scf1	566781923	566781925	566781924	31	17	13	3
Y-haplotype	779	782	780.5	6	8	0	1		scf1	566781925	566781927	566781926	31	15	13	3
Y-haplotype	782	785	783.5	7	9	0	1		scf1	566781927	566781932	5.66782e+08	32	16	13	3
Y-haplotype	785	794	789.5	7	8	0	1		scf1	566781932	566781935	5.66782e+08	35	16	13	3
Y-haplotype	794	803	798.5	6	8	0	0		scf1	566781935	566781936	5.66782e+08	34	16	13	3
Y-haplotype	803	808	805.5	6	7	0	0		scf1	566781936	566781939	5.66782e+08	34	16	1	0
Y-haplotype	808	824	816	10	8	0	0		scf1	566781939	566781947	566781943	36	16	1	0
Y-haplotype	824	830	827	6	9	0	0		scf1	566781947	566781948	5.66782e+08	38	18	1	0
Y-haplotype	830	837	833.5	6	10	0	0		scf1	566781948	566781953	5.66782e+08	37	17	1	0
Y-haplotype	837	845	841	6	12	0	0		scf1	566781953	566781955	566781954	35	17	1	0
Y-haplotype	845	851	848	6	11	0	0		scf1	566781955	566781960	5.66782e+08	37	18	1	0
Y-haplotype	851	878	864.5	6	10	0	0		scf1	566781960	566781968	566781964	36	17	1	0
Y-haplotype	878	879	878.5	6	9	0	0		scf1	566781968	566781976	566781972	35	17	0	0
Y-haplotype	879	907	893	6	12	5	1		scf1	566781976	566781986	566781981	27	15	0	0
Y-haplotype	907	910	908.5	6	12	8	3		scf1	566781986	566781988	566781987	36	16	0	0
Y-haplotype	910	915	912.5	5	12	8	3		scf1	566781988	566781993	5.66782e+08	36	15	0	0
Y-haplotype	915	917	916	5	9	8	3		scf1	566781993	566782002	5.66782e+08	37	15	0	0
Y-haplotype	917	918	917.5	4	9	8	3		scf1	566782002	566782007	5.66782e+08	39	17	0	0
Y-haplotype	918	928	923	4	11	8	3		scf1	566782007	566782019	566782013	36	17	0	0
Y-haplotype	928	929	928.5	4	11	6	3		scf1	566782019	566782023	566782021	37	21	0	0
Y-haplotype	929	937	933	4	13	6	3		scf1	566782023	566782028	5.66782e+08	33	16	0	0
Y-haplotype	937	942	939.5	4	17	8	4		scf1	566782028	566782030	566782029	33	15	0	0
Y-haplotype	942	955	948.5	4	16	8	4		scf1	566782030	566782032	566782031	37	17	0	0
Y-haplotype	955	958	956.5	4	18	8	4		scf1	566782032	566782034	566782033	37	18	0	0
Y-haplotype	958	962	960	0	16	1	0		scf1	566782034	566782040	566782037	38	18	0	0
Y-haplotype	962	969	965.5	0	18	1	0		scf1	566782040	566782048	566782044	35	18	0	0
Y-haplotype	969	976	972.5	0	17	1	0		scf1	566782048	566782051	5.66782e+08	37	22	0	0
Y-haplotype	976	985	980.5	0	15	1	0		scf1	566782051	566782053	566782052	34	20	0	0
Y-haplotype	985	990	987.5	0	13	1	0		scf1	566782053	566782055	566782054	34	19	0	0
Y-haplotype	990	997	993.5	0	15	1	0		scf1	566782055	566782058	5.66782e+08	31	17	0	0
Y-haplotype	997	1018	1007.5	0	16	1	0		scf1	566782058	566782065	5.66782e+08	32	17	10	3
Y-haplotype	1018	1023	1020.5	0	15	1	0		scf1	566782065	566782066	5.66782e+08	31	16	10	3
Y-haplotype	1023	1033	1028	0	18	1	0		scf1	566782066	566782069	5.66782e+08	36	16	10	3
Y-haplotype	1033	1043	1038	0	20	1	0		scf1	566782069	566782078	5.66782e+08	33	16	10	3
Y-haplotype	1043	1053	1048	0	22	1	0		scf1	566782078	566782079	5.66782e+08	35	17	10	3
Y-haplotype	1053	1054	1053.5	0	22	13	1		scf1	566782079	566782087	566782083	34	17	10	3
Y-haplotype	1054	1057	1055.5	0	21	13	1		scf1	566782087	566782090	5.66782e+08	31	17	10	3
Y-haplotype	1057	1063	1060	0	19	13	1		scf1	566782090	566782095	5.66782e+08	32	18	10	3
Y-haplotype	1063	1064	1063.5	0	20	13	1		scf1	566782095	566782099	566782097	34	18	10	3
Y-haplotype	1064	1066	1065	0	18	13	1		scf1	566782099	566782101	566782100	32	17	10	3
Y-haplotype	1066	1071	1068.5	0	19	13	1		scf1	566782101	566782108	5.66782e+08	34	17	10	3
Y-haplotype	1071	1074	1072.5	0	21	13	1		scf1	566782108	566782111	5.66782e+08	34	17	10	2
Y-haplotype	1074	1084	1079	0	21	12	1		scf1	566782111	566782115	566782113	33	17	9	1
Y-haplotype	1084	1087	1085.5	0	18	8	1		scf1	566782115	566782116	5.66782e+08	35	19	9	1
Y-haplotype	1087	1101	1094	0	18	6	1		scf1	566782116	566782122	566782119	35	19	5	0
Y-haplotype	1101	1102	1101.5	0	14	0	0		scf1	566782122	566782129	5.66782e+08	32	18	5	0
Y-haplotype	1102	1111	1106.5	0	15	0	0		scf1	566782129	566782131	566782130	36	20	5	0
Y-haplotype	1111	1114	1112.5	0	14	0	0		scf1	566782131	566782134	5.66782e+08	31	20	5	0
Y-haplotype	1114	1121	1117.5	0	21	0	0		scf1	566782134	566782136	566782135	35	21	5	0
Y-haplotype	1121	1132	1126.5	0	24	0	0		scf1	566782136	566782139	5.66782e+08	32	21	5	0
Y-haplotype	1132	1135	1133.5	0	25	0	0		scf1	566782139	566782140	5.66782e+08	35	21	5	0
Y-haplotype	1135	1137	1136	0	23	0	0		scf1	566782140	566782143	5.66782e+08	33	19	0	0
Y-haplotype	1137	1142	1139.5	0	25	0	0		scf1	566782143	566782150	5.66782e+08	33	20	0	0
Y-haplotype	1142	1156	1149	0	24	0	0		scf1	566782150	566782153	5.66782e+08	32	20	0	0
Y-haplotype	1156	1166	1161	0	25	0	0		scf1	566782153	566782155	566782154	34	20	0	0
Y-haplotype	1166	1177	1171.5	0	22	0	0		scf1	566782155	566782157	566782156	34	16	0	0
Y-haplotype	1177	1180	1178.5	0	21	0	0		scf1	566782157	566782160	5.66782e+08	43	17	0	0
Y-haplotype	1180	1191	1185.5	0	19	0	0		scf1	566782160	566782164	566782162	42	16	0	0
Y-haplotype	1191	1213	1202	0	20	0	0		scf1	566782164	566782174	566782169	45	16	0	0
Y-haplotype	1213	1215	1214	0	22	25	7		scf1	566782174	566782178	566782176	43	14	0	0
Y-haplotype	1215	1220	1217.5	0	19	25	7		scf1	566782178	566782185	5.66782e+08	40	13	0	0
Y-haplotype	1220	1227	1223.5	0	19	28	7		scf1	566782185	566782198	5.66782e+08	34	9	0	0
Y-haplotype	1227	1235	1231	0	20	29	7		scf1	566782198	566782201	5.66782e+08	33	9	0	0
Y-haplotype	1235	1238	1236.5	0	23	29	8		scf1	566782201	566782209	566782205	41	13	0	0
Y-haplotype	1238	1247	1242.5	0	24	29	8		scf1	566782209	566782212	5.66782e+08	45	17	7	4
Y-haplotype	1247	1248	1247.5	0	23	29	8		scf1	566782212	566782222	566782217	47	17	7	4
Y-haplotype	1248	1255	1251.5	0	21	29	8		scf1	566782222	566782230	566782226	46	16	7	4
Y-haplotype	1255	1256	1255.5	0	22	29	8		scf1	566782230	566782233	5.66782e+08	43	15	7	4
Y-haplotype	1256	1259	1257.5	0	17	18	3		scf1	566782233	566782235	566782234	43	16	7	4
Y-haplotype	1259	1276	1267.5	0	14	18	3		scf1	566782235	566782240	5.66782e+08	42	16	7	4
Y-haplotype	1276	1294	1285	0	11	18	3		scf1	566782240	566782242	566782241	44	16	10	7
Y-haplotype	1294	1295	1294.5	0	10	18	3		scf1	566782242	566782247	5.66782e+08	42	16	10	7
Y-haplotype	1295	1302	1298.5	0	12	18	3		scf1	566782247	566782254	5.66782e+08	43	22	10	7
Y-haplotype	1302	1309	1305.5	0	12	23	6		scf1	566782254	566782259	5.66782e+08	42	20	10	7
Y-haplotype	1309	1316	1312.5	0	13	23	6		scf1	566782259	566782261	566782260	44	20	10	7
Y-haplotype	1316	1323	1319.5	0	12	23	6		scf1	566782261	566782266	5.66782e+08	44	19	10	7
Y-haplotype	1323	1330	1326.5	0	12	5	2		scf1	566782266	566782268	566782267	46	19	10	7
Y-haplotype	1330	1337	1333.5	0	11	5	2		scf1	566782268	566782274	566782271	44	18	10	7
Y-haplotype	1337	1349	1343	0	5	5	2		scf1	566782274	566782276	566782275	53	22	21	10
Y-haplotype	1349	1355	1352	0	8	5	2		scf1	566782276	566782279	5.66782e+08	53	21	21	10
Y-haplotype	1355	1370	1362.5	0	9	5	2		scf1	566782279	566782280	5.66782e+08	54	21	22	10
Y-haplotype	1370	1371	1370.5	0	8	5	2		scf1	566782280	566782287	5.66782e+08	49	21	22	10
Y-haplotype	1371	1385	1378	0	8	8	6		scf1	566782287	566782289	566782288	47	20	22	10
Y-haplotype	1385	1392	1388.5	0	7	9	6		scf1	566782289	566782295	566782292	51	21	24	10
Y-haplotype	1392	1395	1393.5	0	5	5	6		scf1	566782295	566782299	566782297	44	20	24	10
Y-haplotype	1395	1396	1395.5	0	5	9	6		scf1	566782299	566782300	5.66782e+08	48	21	24	11
Y-haplotype	1396	1406	1401	0	5	8	5		scf1	566782300	566782307	5.66782e+08	43	21	23	11
Y-haplotype	1406	1412	1409	0	6	9	5		scf1	566782307	566782310	5.66782e+08	44	21	23	11
Y-haplotype	1412	1419	1415.5	0	7	10	5		scf1	566782310	566782314	566782312	42	21	23	10
Y-haplotype	1419	1424	1421.5	0	6	10	5		scf1	566782314	566782317	5.66782e+08	45	23	23	10
Y-haplotype	1424	1427	1425.5	0	5	10	5		scf1	566782317	566782320	5.66782e+08	45	25	23	10
Y-haplotype	1427	1433	1430	0	5	9	5		scf1	566782320	566782325	5.66782e+08	39	24	17	7
Y-haplotype	1433	1449	1441	0	4	4	0		scf1	566782325	566782328	5.66782e+08	40	24	17	7
Y-haplotype	1449	1470	1459.5	0	5	4	0		scf1	566782328	566782330	566782329	39	23	17	7
Y-haplotype	1470	1482	1476	2	5	4	0		scf1	566782330	566782331	5.66782e+08	41	23	17	7
Y-haplotype	1482	1491	1486.5	2	4	4	0		scf1	566782331	566782335	566782333	42	21	17	7
Y-haplotype	1491	1500	1495.5	2	3	4	0		scf1	566782335	566782343	566782339	41	23	17	7
Y-haplotype	1500	1513	1506.5	2	4	4	0		scf1	566782343	566782345	566782344	42	23	26	13
Y-haplotype	1513	1525	1519	2	9	13	4		scf1	566782345	566782346	5.66782e+08	43	23	26	13
Y-haplotype	1525	1532	1528.5	3	9	13	4		scf1	566782346	566782352	566782349	40	23	26	13
Y-haplotype	1532	1534	1533	3	10	13	4		scf1	566782352	566782356	566782354	38	19	26	13
Y-haplotype	1534	1554	1544	2	7	9	3		scf1	566782356	566782362	566782359	38	23	26	13
Y-haplotype	1554	1559	1556.5	2	8	9	3		scf1	566782362	566782364	566782363	40	23	26	13
Y-haplotype	1559	1568	1563.5	2	8	12	3		scf1	566782364	566782370	566782367	38	23	15	10
Y-haplotype	1568	1578	1573	2	9	12	3		scf1	566782370	566782377	5.66782e+08	38	24	15	10
Y-haplotype	1578	1580	1579	2	10	12	3		scf1	566782377	566782381	566782379	37	23	15	10
Y-haplotype	1580	1589	1584.5	2	9	10	1		scf1	566782381	566782383	566782382	41	24	23	12
Y-haplotype	1589	1594	1591.5	1	9	10	1		scf1	566782383	566782388	5.66782e+08	40	24	23	12
Y-haplotype	1594	1609	1601.5	1	10	10	1		scf1	566782388	566782391	5.66782e+08	42	25	23	12
Y-haplotype	1609	1615	1612	1	12	10	1		scf1	566782391	566782393	566782392	40	19	23	12
Y-haplotype	1615	1619	1617	1	11	2	0		scf1	566782393	566782398	5.66782e+08	44	26	23	12
Y-haplotype	1619	1633	1626	1	14	2	0		scf1	566782398	566782402	566782400	48	28	23	12
Y-haplotype	1633	1644	1638.5	1	15	2	1		scf1	566782402	566782409	5.66782e+08	44	28	17	9
Y-haplotype	1644	1649	1646.5	1	18	3	2		scf1	566782409	566782411	566782410	43	28	17	9
Y-haplotype	1649	1654	1651.5	1	16	3	2		scf1	566782411	566782414	5.66782e+08	44	30	27	11
Y-haplotype	1654	1658	1656	1	13	2	2		scf1	566782414	566782419	5.66782e+08	37	26	27	11
Y-haplotype	1658	1665	1661.5	3	13	2	2		scf1	566782419	566782422	5.66782e+08	34	25	27	11
Y-haplotype	1665	1666	1665.5	2	13	2	2		scf1	566782422	566782432	566782427	38	26	33	12
Y-haplotype	1666	1673	1669.5	2	17	2	2		scf1	566782432	566782436	566782434	31	26	33	11
Y-haplotype	1673	1687	1680	2	16	1	1		scf1	566782436	566782441	5.66782e+08	31	26	35	11
Y-haplotype	1687	1693	1690	2	14	1	1		scf1	566782441	566782442	5.66782e+08	35	31	40	13
Y-haplotype	1693	1708	1700.5	3	18	1	1		scf1	566782442	566782443	5.66782e+08	35	31	41	13
Y-haplotype	1708	1714	1711	3	19	1	1		scf1	566782443	566782444	5.66782e+08	34	30	41	13
Y-haplotype	1714	1718	1716	3	18	1	1		scf1	566782444	566782453	5.66782e+08	34	29	41	13
Y-haplotype	1718	1729	1723.5	4	18	1	1		scf1	566782453	566782457	566782455	35	30	47	13
Y-haplotype	1729	1731	1730	4	17	1	1		scf1	566782457	566782461	566782459	33	28	45	10
Y-haplotype	1731	1744	1737.5	5	18	1	1		scf1	566782461	566782462	5.66782e+08	33	28	46	11
Y-haplotype	1744	1749	1746.5	5	18	8	1		scf1	566782462	566782463	5.66782e+08	30	27	43	11
Y-haplotype	1749	1752	1750.5	5	19	8	1		scf1	566782463	566782468	5.66782e+08	30	27	42	11
Y-haplotype	1752	1770	1761	5	14	8	1		scf1	566782468	566782470	566782469	31	27	42	12
Y-haplotype	1770	1779	1774.5	5	12	7	0		scf1	566782470	566782474	566782472	33	28	42	14
Y-haplotype	1779	1781	1780	5	10	7	0		scf1	566782474	566782482	566782478	31	28	39	14
Y-haplotype	1781	1786	1783.5	5	14	7	0		scf1	566782482	566782483	5.66782e+08	31	26	39	11
Y-haplotype	1786	1793	1789.5	5	15	7	0		scf1	566782483	566782487	566782485	31	27	39	11
Y-haplotype	1793	1801	1797	5	17	8	0		scf1	566782487	566782489	566782488	36	27	40	17
Y-haplotype	1801	1802	1801.5	7	18	8	0		scf1	566782489	566782491	566782490	36	26	40	17
Y-haplotype	1802	1807	1804.5	5	15	8	0		scf1	566782491	566782501	566782496	33	23	37	16
Y-haplotype	1807	1812	1809.5	5	12	8	0		scf1	566782501	566782503	566782502	33	23	38	16
Y-haplotype	1812	1814	1813	5	15	8	0		scf1	566782503	566782504	5.66783e+08	33	23	36	16
Y-haplotype	1814	1818	1816	4	15	5	0		scf1	566782504	566782505	5.66783e+08	31	21	35	16
Y-haplotype	1818	1822	1820	4	17	5	0		scf1	566782505	566782508	5.66783e+08	31	21	37	17
Y-haplotype	1822	1832	1827	4	16	5	0		scf1	566782508	566782518	566782513	31	21	38	16
Y-haplotype	1832	1839	1835.5	4	22	5	0		scf1	566782518	566782521	5.66783e+08	31	20	38	16
Y-haplotype	1839	1853	1846	4	21	5	0		scf1	566782521	566782522	5.66783e+08	30	20	38	16
Y-haplotype	1853	1863	1858	3	21	5	0		scf1	566782522	566782526	566782524	29	20	34	16
Y-haplotype	1863	1865	1864	3	22	5	0		scf1	566782526	566782529	5.66783e+08	21	16	32	15
Y-haplotype	1865	1872	1868.5	2	22	4	0		scf1	566782529	566782530	5.66783e+08	21	12	32	15
Y-haplotype	1872	1884	1878	2	22	0	0		scf1	566782530	566782531	5.66783e+08	21	11	32	15
Y-haplotype	1884	1906	1895	2	21	0	0		scf1	566782531	566782532	5.66783e+08	24	16	32	15
Y-haplotype	1906	1909	1907.5	3	24	1	0		scf1	566782532	566782539	5.66783e+08	24	16	23	13
[truncated: 8,287 more rows]

## Sheet: Suppl. Fig. 8 source data
	tpm average values								tpm std.dev
[truncated: 8 more rows]
